# Supplementary material for: Predicting male fertility from the sperm methylome: application to 120 bulls with hundreds of artificial insemination records
Source: Clin Epigenetics. 2022 Apr 27;14:54. doi: 10.1186/s13148-022-01275-x (PMC9047354; doi:10.1186/s13148-022-01275-x)
Supplement: Supplementary file 2 — Additional file 2: Table S1. Listing the semen samples, information on their origin and processing, and the field fertility of the corresponding bulls. [file 13148_2022_1275_MOESM2_ESM.xlsx]

## Sheet: Supplementary_Table1
Supplementary Table 1. Bull cohorts and semen samples. Corrected NRR 56 (non-return rate at 56 days post-insemination) and corrected SCR (sire conception rate): bull effect estimates in a linear model used in the French bovine genetic evaluation of female fertility for selection purpose. This model included the fixed effects of herd-year, month-year, parity of the cow, interval between calving an…
Sample ID	Fertillity	Semen collection center	Cohort	Bull's birth	Nb. of ejaculates per sample	Semen collection date (earliest ejaculate in sample)	Semen collection date (latest ejaculate in sample)	Nb. of straws per ejaculate	Sample preparation batch	Library preparation batch	Corrected NRR 56 (%)	Corrected SCR (%)	Nb. of AIs for corrected NRR 56 evaluation	Nb. of AIs for corrected SCR evaluation
1_1	Subfertile	Center 1	Main	2013-03-05	3	2014-08-25	2014-09-04	3;3;3	1	1	0.460063	3.91445	490	845
1_10	Fertile	Center 1	Main	2013-09-28	4	2015-03-17	2015-04-28	2;3;2;2	1	1	4.01533	-0.0599618	660	1187
1_11	Fertile	Center 1	Main	2012-09-15	3	2014-02-18	2014-04-11	3;3;3	1	2	3.83101	4.07299	736	1167
1_12	Fertile	Center 1	Main	2014-09-05	2	2016-02-02	2016-02-09	5;4	1	1	3.65746	3.92378	327	586
1_2	Fertile	Center 1	Main	2013-09-13	3	2015-02-17	2015-03-03	3;3;3	1	1	6.18147	4.77446	396	716
1_3	Subfertile	Center 1	Main	2011-10-22	4	2013-03-25	2013-04-08	2;2;2;3	1	1	-0.180481	2.58667	442	707
1_4	Fertile	Center 1	Main	2014-01-14	3	2015-06-30	2015-08-04	3;3;3	1	1	4.83068	3.55673	661	1077
1_5	Fertile	Center 1	Main	2011-03-23	3	2012-09-25	2012-10-11	3;3;3	1	1	3.42749	2.31952	583	969
1_6	Subfertile	Center 1	Main	2013-09-16	3	2015-03-10	2015-03-24	3;3;3	1	1	0.239507	0.100693	439	817
1_7	Fertile	Center 1	Main	2013-06-22	5	2014-12-04	2015-01-20	2;2;2;2;2	1	1	3.10358	3.54073	297	537
1_8	Fertile	Center 1	Main	2013-12-24	4	2015-06-30	2015-07-21	2;2;3;2	1	1	2.96442	3.99976	584	917
1_9	Fertile	Center 1	Main	2012-04-15	3	2013-10-07	2013-10-17	3;3;3	1	1	3.91469	3.84001	385	622
11_10	Subfertile	Center 2	Main	NA	5	NA	NA	2;2;2;2;2	7	3	0.311262	0.770108	246	367
11_11	Subfertile	Center 2	Main	NA	4	NA	NA	2;2;2;3	7	3	-0.403949	0.972356	113	220
11_12	Fertile	Center 2	Main	NA	4	NA	NA	2;2;2;3	7	3	4.17328	7.88713	197	274
11_13	Fertile	Center 2	Main	NA	5	NA	NA	2;2;2;2;2	7	4	4.5281	3.98006	390	632
11_14	Fertile	Center 2	Main	NA	5	NA	NA	2;2;2;2;2	7	5	4.24275	1.82556	203	329
11_3	Fertile	Center 2	Main	NA	5	NA	NA	2;2;2;2;2	7	3	5.8051	3.4046	275	420
11_4	Fertile	Center 2	Main	NA	5	NA	NA	2;2;2;2;2	7	3	3.99548	5.88018	220	328
11_5	Fertile	Center 2	Main	NA	5	NA	NA	2;2;2;2;2	7	3	4.82018	5.63671	445	651
11_6	Subfertile	Center 2	Main	NA	5	NA	NA	2;2;2;2;2	7	3	-0.1502	-1.44584	301	427
11_7	Fertile	Center 2	Main	2011-09-03	5	NA	NA	2;2;2;2;2	7	3	2.89554	2.15631	215	332
2_1	Fertile	Center 1	Main	2014-09-16	4	2016-02-16	2016-03-22	3;2;2;2	2	6	5.35715	6.93525	485	809
2_10	Subfertile	Center 1	Main	2014-01-31	2	2015-06-30	2015-07-07	4;5	2	6	-1.16388	-0.926793	419	757
2_11	Subfertile	Center 1	Main	2011-10-04	4	2013-03-18	2013-04-04	2;2;2;2	2	6	-0.227792	0.674452	392	657
2_12	Fertile	Center 1	Main	2014-08-21	4	2016-02-16	2016-03-10	2;3;2;2	2	6	5.20079	4.9154	576	1007
2_13	Subfertile	Center 1	Main	2014-06-20	2	2015-12-08	2016-01-19	4;5	2	7	-1.37687	-1.02977	280	545
2_14	Fertile	Center 1	Main	2012-12-23	3	2014-05-23	2014-06-03	3;3;3	2	7	3.54879	4.47997	413	745
2_15	Fertile	Center 1	Main	2011-08-25	4	2013-03-07	2013-03-21	2;2;3;2	2	7	4.21535	3.40279	477	783
2_16	Fertile	Center 1	Main	2014-07-11	4	2016-01-05	2016-02-09	2;3;2;2	2	7	3.81747	3.6557	478	840
2_17	Fertile	Center 1	Main	2011-01-04	4	2012-06-04	2012-06-25	3;2;2;2	2	7	4.86668	4.1783	2709	4401
2_18	Subfertile	Center 1	Main	2012-07-27	3	2013-12-30	2014-02-03	3;3;3	2	7	0.328976	0.326604	125	196
2_19	Fertile	Center 1	Main	2013-11-26	3	2015-05-12	2015-06-02	3;3;3	2	7	5.25573	4.20669	792	1298
2_2	Fertile	Center 1	Main	2012-06-06	2	2013-11-18	2013-11-26	5;4	2	6	7.24945	4.27058	655	1292
2_20	Subfertile	Center 1	Main	2011-08-19	5	2013-02-21	2013-03-07	2;2;2;2;2	2	7	-0.653838	-2.17605	568	1069
2_21	Subfertile	Center 1	Main	2013-01-01	3	2014-06-03	2014-07-17	3;3;3	2	7	-1.07935	-1.34143	192	338
2_22	Fertile	Center 1	Main	Year 2012	4	2014-01-23	2014-02-03	2;2;2;3	2	7	3.25313	1.99443	424	809
2_23	Subfertile	Center 1	Main	2011-08-20	4	2013-01-28	2013-03-18	2;2;2;3	2	7	-1.93165	-1.17625	297	516
2_24	Fertile	Center 1	Main	2014-09-09	4	2016-02-09	2016-03-29	2;2;2;3	2	2	4.43373	4.07244	527	957
2_3	Fertile	Center 1	Main	2012-08-22	3	2014-02-03	2014-02-14	3;3;3	2	6	4.50506	3.82961	355	620
2_4	Subfertile	Center 1	Main	2012-10-18	4	2014-04-11	2014-04-29	2;2;3;2	2	6	-0.133438	3.28405	556	963
2_5	Subfertile	Center 1	Main	2014-03-27	3	2015-10-06	2015-10-27	3;3;3	2	6	-1.16779	-1.83607	422	810
2_6	Fertile	Center 1	Main	2014-09-23	2	2016-02-23	2016-03-08	4;5	2	6	3.25633	2.45243	602	1095
2_7	Subfertile	Center 1	Main	2014-07-08	3	2015-12-15	2016-02-02	3;3;3	2	6	-0.677706	-0.860819	337	570
2_8	Subfertile	Center 1	Main	2013-10-30	4	2015-05-12	2015-06-02	2;3;2;2	2	6	0.205799	2.36341	559	919
2_9	Fertile	Center 1	Main	2013-05-22	3	2014-10-27	2014-12-01	3;3;3	2	6	4.47035	4.92895	380	708
3_1	Subfertile	Center 2	Main	NA	5	NA	NA	2;2;2;2;2	3	8	-2.37914	1.99732	234	370
3_10	Subfertile	Center 1	Main	2012-10-12 07:08:39	5	2014-04-08	2014-04-24	2;2;2;2;2	3	8	0.503855	-0.39752	392	679
3_11	Fertile	Center 1	Main	2013-02-13	3	2014-08-19	2014-08-25	3;3;3	3	8	2.86669	3.79188	1863	2864
3_12	Subfertile	Center 1	Main	2013-07-16	3	2014-12-15	2015-01-05	3;3;3	3	8	-0.909532	-1.40547	791	1418
3_13	Fertile	Center 1	Main	2013-03-06	3	2014-09-02	2014-09-08	3;3;3	3	9	3.49257	3.78926	755	1306
3_14	Subfertile	Center 1	Main	2013-09-18 07:03:54	4	2015-03-09	2015-03-30	2;2;2;3	3	9	-0.180326	0.419054	572	1078
3_15	Subfertile	Center 1	Main	2014-09-13	4	2016-03-01	2016-04-05	2;2;3;2	3	9	0.442212	0.317776	458	868
3_16	Fertile	Center 1	Main	2012-09-21	3	2014-03-18	2014-03-24	3;3;3	3	9	5.64266	4.50938	826	1314
3_17	Fertile	Center 1	Main	2012-05-06 07:00:27	5	2013-10-14	2013-10-30	2;2;2;2;2	3	9	3.47914	1.47429	683	1317
3_18	Subfertile	Center 1	Main	2012-08-10	3	2014-02-17	2014-03-06	3;3;3	3	9	-0.771721	-2.42338	735	1282
3_19	Fertile	Center 1	Main	2012-09-01	4	2014-02-18	2014-03-11	2;2;2;3	3	9	4.8824	2.10241	597	1031
3_2	Fertile	Center 2	Main	NA	5	NA	NA	2;2;2;2;2	3	8	3.05606	2.23179	532	831
3_20	Subfertile	Center 1	Main	2013-02-10	4	2014-07-21	2014-08-04	3;2;2;2	3	9	0.792327	-0.0684944	509	943
3_21	Subfertile	Center 1	Main	2012-03-08 07:20:05	4	2013-09-17	2013-10-03	3;2;2;2	3	9	-1.03214	0.933413	415	705
3_22	Fertile	Center 1	Main	2012-08-26	3	2014-01-23	2014-01-30	3;3;3	3	9	4.09462	2.42527	504	925
3_23	Subfertile	Center 1	Main	2014-02-05	3	2015-07-06	2015-07-16	3;3;3	3	9	-0.356189	-0.403377	451	739
3_24	Fertile	Center 1	Main	2014-04-02	4	2015-09-08	2015-09-17	2;2;3;2	3	9	5.76149	4.60138	645	1082
3_3	Subfertile	Center 2	Main	NA	5	NA	NA	2;2;2;2;2	3	8	-3.13448	-0.0983701	183	286
3_4	Subfertile	Center 2	Main	2011-09-16	5	NA	NA	2;2;2;2;2	3	8	0.013371	1.33694	198	306
3_5	Fertile	Center 1	Main	2012-12-09	3	2014-06-25	2014-07-09	3;3;3	3	8	3.38205	6.21937	912	1516
3_6	Fertile	Center 1	Main	2012-11-08	4	2014-05-13	2014-06-02	2;3;2;2	3	8	3.04941	2.15559	1098	1774
3_7	Subfertile	Center 1	Main	2011-12-23	3	2013-05-27	2013-06-13	3;3;3	3	8	-0.776257	1.63261	342	592
3_8	Fertile	Center 1	Main	2014-02-04 06:50:19	3	2015-07-09	2015-07-20	3;3;3	3	8	3.83317	4.23372	390	661
3_9	Fertile	Center 1	Main	2012-09-18	3	2014-04-01	2014-04-09	3;3;3	3	8	4.78089	3.83261	814	1337
5_20	Subfertile	Center 2	Main	NA	3	NA	NA	3;3;3	4	10	-4.08656	-7.91788	440	734
5_21	Fertile	Center 2	Main	2011-08-09	5	NA	NA	2;2;1;2;2	4	10	4.64754	3.65338	876	1304
5_22	Subfertile	Center 2	Main	NA	5	NA	NA	2;2;2;2;2	4	10	-1.56203	-0.811078	700	1111
5_23	Fertile	Center 2	Main	NA	5	NA	NA	2;2;2;2;2	4	10	5.31723	2.20283	711	1018
5_24	Fertile	Center 2	Main	NA	5	NA	NA	2;2;2;2;2	4	10	5.04591	4.11244	397	581
6_1	Fertile	Center 2	Main	2011-08-25	5	NA	NA	2;2;2;2;2	5	11	3.03919	4.06034	521	797
6_10	Subfertile	Center 2	Main	NA	5	NA	NA	2;2;2;2;2	5	11	-0.0145814	1.16738	527	791
6_11	Fertile	Center 2	Main	NA	5	NA	NA	2;2;2;2;2	5	11	2.87461	0.81471	284	435
6_12	Subfertile	Center 2	Main	NA	5	NA	NA	2;2;2;2;2	5	11	0.318318	0.678479	312	528
6_13	Subfertile	Center 2	Main	NA	5	NA	NA	2;2;2;2;2	5	5	-0.0183553	0.0610768	576	948
6_14	Subfertile	Center 2	Main	NA	5	NA	NA	2;2;2;2;2	5	5	0.441304	3.02097	224	377
6_15	Fertile	Center 2	Main	2011-10-18	5	NA	NA	2;2;2;2;2	5	5	4.15638	1.93402	209	299
6_16	Subfertile	Center 2	Main	NA	3	NA	NA	3;3;3	5	5	-0.651606	1.07379	224	350
6_17	Subfertile	Center 2	Main	NA	4	NA	NA	3;2;2;2	5	5	-0.0350394	-0.138472	286	454
6_18	Fertile	Center 2	Main	NA	5	NA	NA	2;2;2;2;2	5	5	5.65205	2.11761	341	565
6_2	Fertile	Center 2	Main	NA	3	NA	NA	3;3;3	5	11	4.86924	6.22743	514	799
6_20	Subfertile	Center 2	Main	NA	5	NA	NA	2;2;2;2;2	5	5	0.567775	3.0845	576	886
6_21	Fertile	Center 2	Main	NA	5	NA	NA	2;2;2;2;2	5	5	3.00181	1.51034	257	388
6_22	Subfertile	Center 2	Main	NA	5	NA	NA	2;2;2;2;2	5	5	-1.24082	4.36007	286	459
6_23	Fertile	Center 2	Main	NA	5	NA	NA	2;2;2;2;2	5	5	2.99713	2.79176	172	281
6_24	Fertile	Center 2	Main	2011-09-28	5	NA	NA	2;2;2;2;2	5	5	3.51682	6.14891	183	278
6_3	Subfertile	Center 2	Main	NA	5	NA	NA	2;2;2;2;2	5	11	-0.0145856	1.15974	332	524
6_4	Subfertile	Center 2	Main	2011-12-23	5	NA	NA	2;2;2;2;2	5	11	0.0343244	0.791355	427	761
6_5	Fertile	Center 2	Main	NA	5	NA	NA	2;2;2;2;2	5	11	3.59391	1.76303	326	487
6_6	Fertile	Center 2	Main	NA	5	NA	NA	2;2;2;2;2	5	11	2.77488	4.805	393	572
6_7	Subfertile	Center 2	Main	NA	5	NA	NA	2;2;2;2;2	5	11	-1.90179	-1.93637	196	299
6_8	Fertile	Center 2	Main	NA	5	NA	NA	2;2;2;2;2	5	11	3.85389	2.24749	222	315
6_9	Subfertile	Center 2	Main	NA	5	NA	NA	2;2;2;2;2	5	11	0.755652	1.07847	143	232
7_15	Fertile	Center 2	Main	2011-01-13	5	NA	NA	2;2;2;2;2	6	12	3.37762	4.23908	796	1175
7_20	Fertile	Center 2	Main	2011-11-01	5	NA	NA	2;2;2;2;2	6	12	5.70434	4.84712	639	1080
sqm_26	Fertile		Independent	2012-07-22	1	2013-11-05	2013-11-05	1	8	13	2.04575	2.52154	520	921
sqm_30	Fertile		Independent	2010-12-17	1	2012-07-16	2012-07-16	1	8	13	2.83362	3.04065	2739	4368
sqm_32	Fertile		Independent	2012-07-05	1	2013-12-18	2013-12-18	1	8	14	2.82348	2.07303	492	939
sqm_33	Fertile		Independent	2011-12-08	1	2013-05-14	2013-05-14	1	8	15	1.36647	2.39394	400	731
sqm_35	Fertile		Independent	2010-07-16	1	2013-04-25	2013-04-25	1	8	13	3.84047	5.06694	4162	6634
sqm_38	Fertile		Independent	2012-07-16	1	2013-12-04	2013-12-04	1	8	13	3.73407	4.62547	389	683
sqm_44	Fertile		Independent	2012-01-30	1	2013-05-07	2013-05-07	1	9	14	1.28733	-0.228946	2235	3552
sqm_49	Fertile		Independent	2012-01-06	1	2013-07-23	2013-07-23	1	9	13	2.4338	3.13224	649	1085
sqm_50	Fertile		Independent	2010-03-06	1	2011-11-17	2011-11-17	1	9	13	3.17728	4.64621	5664	8939
sqm_55	Fertile		Independent	2012-06-14	1	2013-12-23	2013-12-23	1	10	15	3.55958	1.7494	468	815
sqm_71	Subfertile		Independent	2010-12-17	1	2013-10-14	2013-10-14	1	11	13	-2.59426	-3.87791	4859	7925
sqm_78	Fertile		Independent	2010-10-02	1	2013-09-16	2013-09-16	1	11	14	3.91683	3.56558	3874	6227
sqm_79	Fertile		Independent	2010-05-26	1	2013-04-10	2013-04-10	1	11	14	2.17298	1.41498	7151	11459
sqm_80	Fertile		Independent	2009-09-15	1	2012-06-28	2012-06-28	1	12	16	3.00098	3.27534	1789	3003
sqm_81	Fertile		Independent	2011-08-09	1	2013-06-26	2013-06-26	1	12	13	2.93816	3.45807	5937	8913
sqm_82	Fertile		Independent	2009-09-19	1	2012-12-20	2012-12-20	1	12	13	2.27148	1.95382	10558	16737
sqm_85	Fertile		Independent	2012-07-06	1	2013-11-19	2013-11-19	1	12	15	3.53684	2.20918	13525	19610
sqm_9	Subfertile		Independent	2011-03-20	1	2012-07-30	2012-07-30	1	13	13	-1.23367	0.747683	740	1195
sqm_90	Subfertile		Independent	2012-01-12	1	2013-06-20	2013-06-20	1	12	15	-0.360075	0.414956	969	1617
sqm_92	Subfertile		Independent	2012-03-07	1	2013-08-06	2013-08-06	1	14	14	-0.293469	3.92299	446	783
