# Supplementary material for: Predicting male fertility from the sperm methylome: application to 120 bulls with hundreds of artificial insemination records
Source: Clin Epigenetics. 2022 Apr 27;14:54. doi: 10.1186/s13148-022-01275-x (PMC9047354; doi:10.1186/s13148-022-01275-x)
Supplement: Supplementary file 3 — Additional file 3: Table S2. Listing the functional parameters measured on each semen sample. [file 13148_2022_1275_MOESM3_ESM.xlsx]

## Sheet: Supplementary_Table2
Supplementary Table 2. Semen functional parameters before and after correction for the batch effect
Sample ID	Viability (%)	Mitochondrial status (%)	Motility (%)	Corrected viability	Corrected mitochondrial status	Corrected motility
1_1	29.4	29.5	24	-18.2417	-14.425	-14.6667
1_10	42.7	40.3	45	-4.94167	-3.625	6.33333
1_11	60.5	55.9	51	12.8583	11.975	12.3333
1_12	47.8	40.6	38	0.158333	-3.325	-0.666667
1_2	25.7	26.4	23	-21.9417	-17.525	-15.6667
1_3	41	44.4	36	-6.64167	0.475	-2.66667
1_4	51.9	42.9	35	4.25833	-1.025	-3.66667
1_5	57.5	64.1	51	9.85833	20.175	12.3333
1_6	48.6	40.2	30	0.958333	-3.725	-8.66667
1_7	58.6	45.1	38	10.9583	1.175	-0.666667
1_8	47.7	40.7	33	0.0583333	-3.225	-5.66667
1_9	60.3	57	60	12.6583	13.075	21.3333
11_10	36.7	45.8	35	-10.71	-6.88	-4.7
11_11	50.5	54.3	49	3.09	1.62	9.3
11_12	40.9	44	38	-6.51	-8.68	-1.7
11_13	53.4	58.4	44	5.99	5.72	4.3
11_14	47.5	50.8	39	0.09	-1.88	-0.7
11_3	60.3	65	54	12.89	12.32	14.3
11_4	40.8	47.3	32	-6.61	-5.38	-7.7
11_5	42.5	53.7	25	-4.91	1.02	-14.7
11_6	49.9	53.5	32	2.49	0.82	-7.7
11_7	51.6	54	49	4.19	1.32	9.3
2_1	30.2	38.2	33	-8.27917	-5.3375	10.9583
2_10	35.3	45	30	-3.17917	1.4625	7.95833
2_11	31.5	37.1	22	-6.97917	-6.4375	-0.0416667
2_12	39.1	45.1	9	0.620833	1.5625	-13.0417
2_13	24.3	35.4	25	-14.1792	-8.1375	2.95833
2_14	45.2	47.2	19	6.72083	3.6625	-3.04167
2_15	44.2	46.2	16	5.72083	2.6625	-6.04167
2_16	29.4	31	20	-9.07917	-12.5375	-2.04167
2_17	37.1	39.9	26	-1.37917	-3.6375	3.95833
2_18	41.7	41.8	52	3.22083	-1.7375	29.9583
2_19	47.3	43.8	42	8.82083	0.2625	19.9583
2_2	39.4	48.5	11	0.920833	4.9625	-11.0417
2_20	33	26.9	27	-5.47917	-16.6375	4.95833
2_21	40.5	47.3	26	2.02083	3.7625	3.95833
2_22	47.9	48.9	22	9.42083	5.3625	-0.0416667
2_23	66.1	68.4	26	27.6208	24.8625	3.95833
2_24	31	28.6	16	-7.47917	-14.9375	-6.04167
2_3	31.4	35.3	7	-7.07917	-8.2375	-15.0417
2_4	42.3	65.4	13	3.82083	21.8625	-9.04167
2_5	29.7	44	31	-8.77917	0.4625	8.95833
2_6	32.4	40.7	8	-6.07917	-2.8375	-14.0417
2_7	36.4	38.2	19	-2.07917	-5.3375	-3.04167
2_8	43.2	47.6	15	4.72083	4.0625	-7.04167
2_9	44.9	54.4	14	6.42083	10.8625	-8.04167
3_1	44.8	45.7	50	4.6375	7.275	17.25
3_10	54.1	43.1	44	13.9375	4.675	11.25
3_11	18.8	22.2	15	-21.3625	-16.225	-17.75
3_12	21.2	27.5	23	-18.9625	-10.925	-9.75
3_13	29.9	30.4	21	-10.2625	-8.025	-11.75
3_14	42.7	41.1	32	2.5375	2.675	-0.75
3_15	29.8	22.7	16	-10.3625	-15.725	-16.75
3_16	18.6	17.4	9	-21.5625	-21.025	-23.75
3_17	40.7	37.9	27	0.5375	-0.525	-5.75
3_18	53.4	50.4	38	13.2375	11.975	5.25
3_19	42.9	39.5	40	2.7375	1.075	7.25
3_2	58	60.2	56	17.8375	21.775	23.25
3_20	32.9	28.1	22	-7.2625	-10.325	-10.75
3_21	45.6	49.2	47	5.4375	10.775	14.25
3_22	32.2	37.9	32	-7.9625	-0.525	-0.75
3_23	28.9	28.5	28	-11.2625	-9.925	-4.75
3_24	43	37.1	37	2.8375	-1.325	4.25
3_3	45.8	54	45	5.6375	15.575	12.25
3_4	55.5	51.4	39	15.3375	12.975	6.25
3_5	53	48.6	40	12.8375	10.175	7.25
3_6	45.5	36	28	5.3375	-2.425	-4.75
3_7	44.7	36.8	30	4.5375	-1.625	-2.75
3_8	27.4	31.6	23	-12.7625	-6.825	-9.75
3_9	54.5	44.9	44	14.3375	6.475	11.25
5_20	44.1	52.4	38	-2.74	-4.64	-3.4
5_21	54.3	67.1	48	7.46	10.06	6.6
5_22	43	58.8	35	-3.84	1.76	-6.4
5_23	42.5	53.7	36	-4.34	-3.34	-5.4
5_24	50.3	53.2	50	3.46	-3.84	8.6
6_1	59.9	65	49	8.16957	9.63478	8.95652
6_10	63	62.9	48	11.2696	7.53478	7.95652
6_11	53.3	51.4	41	1.56957	-3.96522	0.956522
6_12	57.6	59.7	46	5.86957	4.33478	5.95652
6_13	43.6	47.5	30	-8.13043	-7.86522	-10.0435
6_14	57.2	60	48	5.46957	4.63478	7.95652
6_15	49.1	52.7	41	-2.63043	-2.66522	0.956522
6_16	51.7	60.7	45	-0.0304348	5.33478	4.95652
6_17	48.3	43.5	29	-3.43043	-11.8652	-11.0435
6_18	55.3	57.5	43	3.56957	2.13478	2.95652
6_2	53.4	61.6	41	1.66957	6.23478	0.956522
6_20	55	52.2	41	3.26957	-3.16522	0.956522
6_21	56.3	55.3	39	4.56957	-0.0652174	-1.04348
6_22	60.2	60.4	41	8.46957	5.03478	0.956522
6_23	55.9	48.5	41	4.16957	-6.86522	0.956522
6_24	58.6	60.5	42	6.86957	5.13478	1.95652
6_3	56.3	67.4	44	4.56957	12.0348	3.95652
6_4	44.4	52	40	-7.33043	-3.36522	-0.0434783
6_5	44.2	51.8	28	-7.53043	-3.56522	-12.0435
6_6	39	57.4	28	-12.7304	2.03478	-12.0435
6_7	32.8	40.6	28	-18.9304	-14.7652	-12.0435
6_8	51.9	55.4	44	0.169565	0.0347826	3.95652
6_9	42.8	49.4	44	-8.93043	-5.96522	3.95652
7_15	43.8	43.3	37	-5.45	-4.8	-4.5
7_20	54.7	52.9	46	5.45	4.8	4.5
sqm_9	NA	38.7913	36.4219	NA	1.33006e-14	-7.91587e-15
sqm_26	NA	65.208	90.1875	NA	8.349	11.5625
sqm_30	NA	52.8444	81.8625	NA	-4.01466	3.2375
sqm_32	NA	65.8704	83.25	NA	9.01139	4.625
sqm_33	NA	53.4005	59.6625	NA	-3.45853	-18.9625
sqm_35	NA	58.1758	83.25	NA	1.31676	4.625
sqm_38	NA	45.655	73.5375	NA	-11.204	-5.0875
sqm_44	NA	45.835	69.375	NA	-2.67158	5.46591
sqm_49	NA	51.3411	47.9318	NA	2.83451	-15.9773
sqm_50	NA	48.3437	74.4205	NA	-0.162936	10.5114
sqm_55	NA	58.6144	62.4375	NA	-4.34175e-15	-1.28786e-15
sqm_71	NA	35.2912	44.5982	NA	4.99614	6.26166e-15
sqm_80	NA	42.0221	31.1367	NA	4.18323	-10.6467
sqm_81	NA	39.2257	43.1896	NA	1.38681	1.40617
sqm_82	NA	26.9058	40.1764	NA	-10.9331	-1.60705
sqm_85	NA	54.9761	63.2778	NA	17.1372	21.4944
sqm_90	NA	26.0648	31.1367	NA	-11.7742	-10.6467
sqm_92	NA	42.1852	41.1808	NA	5.43229e-16	4.44107e-17
