# Supplementary material for: Predicting male fertility from the sperm methylome: application to 120 bulls with hundreds of artificial insemination records
Source: Clin Epigenetics. 2022 Apr 27;14:54. doi: 10.1186/s13148-022-01275-x (PMC9047354; doi:10.1186/s13148-022-01275-x)
Supplement: Supplementary file 4 — Additional file 4: Table S3. Listing the fertility-related DMCs, their DNA methylation status in each sample and their annotation regarding genome features. [file 13148_2022_1275_MOESM4_ESM.xlsx]

## Sheet: Feuil1
Supplementary Table 3. Fertility-related DMCs, with genomic coordinates (columns A-C), coverage per sample (column names containing "Cov_"), DNA methylation rate (column names containing "Meth_"), results of the methylKit analysis (columns GV-GX), annotation relative to gene features (columns GY-HG), repeats (columns HH-HK) and CpG islands, shores and shelves (columns HL-HO), and percentage of sa…
Chromosome	Start	End	Cov_6_1_fert+	Meth_6_1_fert+	Cov_6_24_fert+	Meth_6_24_fert+	Cov_7_15_fert+	Meth_7_15_fert+	Cov_2_17_fert+	Meth_2_17_fert+	Cov_6_15_fert+	Meth_6_15_fert+	Cov_7_20_fert+	Meth_7_20_fert+	Cov_2_15_fert+	Meth_2_15_fert+	Cov_1_5_fert+	Meth_1_5_fert+	Cov_5_21_fert+	Meth_5_21_fert+	Cov_11_7_fert+	Meth_11_7_fert+	Cov_5_24_fert+	Meth_5_24_fert+	Cov_6_18_fert+	Meth_6_18_fert+	Cov_3_19_fert+	Meth_3_19_fert+	Cov_11_3_fert+	Meth_11_3_fert+	Cov_3_16_fert+	Meth_3_16_fert+	Cov_3_9_fert+	Meth_3_9_fert+	Cov_3_22_fert+	Meth_3_22_fert+	Cov_11_14_fert+	Meth_11_14_fert+	Cov_3_6_fert+	Meth_3_6_fert+	Cov_11_13_fert+	Meth_11_13_fert+	Cov_2_14_fert+	Meth_2_14_fert+	Cov_3_5_fert+	Meth_3_5_fert+	Cov_2_3_fert+	Meth_2_3_fert+	Cov_2_2_fert+
1	144619121	144619122	23	0.652174	10	0.6	18	0.722222	14	0.214286	20	0.15	27	0.740741	NA	NA	12	0.666667	16	0.875	25	0.52	29	0.689655	23	0.695652	23	0.956522	17	0.764706	21	0.666667	14	0.571429	28	0.428571	23	0.695652	18	0.666667	18	0.388889	NA	NA	11	0.454545	10	0.9	15
1	144619136	144619137	23	0.652174	10	0.5	18	0.833333	14	0.214286	20	0.2	27	0.777778	NA	NA	12	0.583333	16	0.875	25	0.48	29	0.655172	23	0.652174	23	0.956522	17	0.764706	21	0.666667	14	0.5	28	0.464286	23	0.695652	18	0.722222	18	0.388889	NA	NA	11	0.636364	10	1	15
1	144619143	144619144	23	0.521739	10	0.4	18	0.666667	14	0.0714286	20	0.2	27	0.666667	NA	NA	12	0.416667	16	0.75	25	0.48	29	0.655172	23	0.565217	23	0.913043	17	0.647059	21	0.571429	14	0.357143	28	0.428571	23	0.73913	18	0.722222	18	0.333333	NA	NA	11	0.363636	10	0.7	15
1	145852544	145852545	NA	NA	NA	NA	11	0.0909091	NA	NA	14	0.0714286	15	0.133333	NA	NA	11	0.0909091	15	0.133333	15	0.2	18	0.555556	16	1	14	0.214286	12	0.583333	11	0.272727	NA	NA	14	0.142857	18	0.0555556	NA	NA	14	0	NA	NA	NA	NA	NA	NA	NA
1	152053189	152053190	30	0.566667	20	0.2	21	0.428571	23	0.217391	23	0	42	0.571429	17	0.294118	21	0.47619	32	0.53125	29	0.241379	27	0.111111	37	0.351351	32	0.59375	38	0.815789	32	0.4375	32	0.78125	33	0.424242	23	0.695652	28	0.464286	31	0.322581	36	0.5	21	0.333333	17	0.352941	24
1	152053192	152053193	12	0.583333	14	0.357143	11	0.454545	NA	NA	15	0.0666667	19	0.578947	NA	NA	NA	NA	17	0.352941	17	0.235294	19	0.157895	17	0.411765	20	0.55	15	0.533333	15	0.533333	10	0.7	NA	NA	10	0.8	13	0.461538	17	0.117647	16	0.3125	NA	NA	NA	NA	NA
1	152053443	152053444	15	0.8	22	0.227273	21	0.238095	36	0.0555556	16	0.125	37	0.486486	30	0.3	NA	NA	11	0.454545	20	0.2	23	0.217391	25	0.32	13	0.769231	26	0.615385	11	0.363636	21	0.666667	27	0.444444	15	0.733333	31	0.548387	17	0.588235	23	0.434783	28	0.464286	26	0.346154	24
1	153015801	153015802	14	0.5	15	0.0666667	NA	NA	10	0.5	16	0.25	15	0.866667	NA	NA	12	0.583333	23	0.869565	16	0.375	29	0.206897	16	0.4375	25	0.32	12	0.916667	11	0.363636	12	0.333333	12	0.75	22	0.681818	10	0.4	26	0.230769	NA	NA	13	0.538462	NA	NA	11
1	153015834	153015835	14	0.714286	15	0	NA	NA	10	0.9	16	0.4375	15	0.933333	NA	NA	12	0.833333	23	0.956522	16	0.5625	29	0.448276	16	0.5625	25	0.4	12	1	11	0.363636	12	0.5	12	0.75	22	0.818182	10	0.5	26	0.5	NA	NA	13	0.615385	NA	NA	11
1	153349377	153349378	11	0.181818	NA	NA	NA	NA	NA	NA	11	0	12	0.5	NA	NA	NA	NA	19	0.210526	19	0.421053	16	0.1875	12	0.166667	24	0.458333	NA	NA	18	0.0555556	NA	NA	17	0.176471	10	0.1	NA	NA	16	0.1875	NA	NA	NA	NA	10	0.1	NA
1	153349381	153349382	11	0.181818	NA	NA	NA	NA	NA	NA	11	0	12	0.666667	NA	NA	NA	NA	19	0.263158	19	0.368421	16	0.1875	12	0.25	24	0.5	NA	NA	18	0.111111	NA	NA	17	0.117647	10	0.2	NA	NA	16	0.25	NA	NA	NA	NA	10	0.2	NA
1	153349988	153349989	16	0	18	0.0555556	24	0.375	16	0.125	32	0.25	32	0.75	21	0.142857	15	0.266667	23	0.347826	18	0.166667	26	0.0384615	30	0.366667	30	0.333333	24	0.791667	16	0.125	23	0.0434783	36	0.277778	21	0.142857	27	0.222222	15	0.333333	15	0.2	16	0.5	12	0.0833333	20
1	153350004	153350005	30	0.2	33	0.0909091	36	0.416667	26	0.115385	51	0.215686	46	0.782609	35	0.114286	20	0.3	43	0.27907	30	0.266667	41	0.097561	53	0.415094	42	0.357143	48	0.604167	26	0.192308	40	0.05	52	0.307692	34	0.264706	47	0.255319	24	0.333333	23	0.130435	27	0.259259	30	0.0666667	43
1	153350031	153350032	30	0.1	33	0.151515	36	0.333333	26	0.153846	51	0.176471	46	0.565217	35	0.0857143	20	0.35	43	0.325581	30	0.133333	41	0.0731707	53	0.339623	42	0.214286	48	0.520833	26	0.153846	40	0.05	52	0.230769	34	0.176471	47	0.0851064	24	0.375	23	0.0869565	28	0.321429	30	0.0666667	43
1	153350067	153350068	30	0.133333	33	0.181818	36	0.305556	26	0.115385	51	0.235294	46	0.73913	35	0.114286	20	0.4	43	0.395349	30	0.133333	41	0.097561	53	0.396226	42	0.238095	48	0.625	26	0.230769	40	0.075	52	0.269231	34	0.176471	47	0.0851064	24	0.291667	23	0.0869565	28	0.321429	30	0.0666667	43
1	153350096	153350097	14	0.285714	14	0.0714286	11	0.181818	10	0	17	0.117647	16	0.5	15	0	NA	NA	20	0.25	12	0.25	14	0.0714286	22	0.318182	12	0.166667	25	0.44	NA	NA	18	0	17	0.117647	13	0.153846	19	0.105263	10	0.3	NA	NA	13	0.153846	16	0.125	20
10	2560558	2560559	NA	NA	NA	NA	17	0.588235	NA	NA	NA	NA	11	0.363636	25	0.72	NA	NA	NA	NA	12	0.583333	NA	NA	18	0.5	10	0.8	11	0.545455	NA	NA	NA	NA	18	0.944444	NA	NA	26	0.923077	NA	NA	NA	NA	26	0.884615	29	0.551724	10
10	12575069	12575070	18	0.388889	18	0.611111	29	0.586207	19	0.578947	35	0.228571	28	0.571429	22	0.272727	18	0.666667	35	0.657143	44	0.613636	44	0.545455	39	0.384615	37	1	21	0.761905	31	0.580645	32	0.90625	27	0.296296	33	0.757576	34	0.529412	25	0.96	16	0.375	20	0.65	22	0.318182	25
10	12575106	12575107	16	0.5	NA	NA	13	0.538462	10	0.5	20	0.35	13	0.461538	NA	NA	11	0.636364	20	0.8	24	0.625	26	0.5	21	0.47619	20	0.95	11	0.909091	17	0.705882	21	0.857143	14	0.571429	18	0.944444	21	0.666667	13	0.846154	NA	NA	13	0.615385	14	0.428571	13
10	36438854	36438855	NA	NA	NA	NA	14	0	NA	NA	10	0.3	14	0.428571	NA	NA	NA	NA	17	0	12	0.0833333	23	0.130435	19	0.315789	17	0.235294	NA	NA	15	0	19	0.263158	NA	NA	19	0	13	0.0769231	26	0	13	0	NA	NA	NA	NA	NA
10	36438864	36438865	NA	NA	NA	NA	14	0	NA	NA	10	0.3	14	0.642857	NA	NA	NA	NA	17	0.352941	12	0.333333	23	0.434783	19	0.421053	17	0	NA	NA	14	0.214286	19	0.421053	NA	NA	19	0.157895	13	0.307692	26	0.0384615	13	0	NA	NA	NA	NA	NA
10	36438868	36438869	NA	NA	NA	NA	14	0.214286	NA	NA	10	0.4	14	0.5	NA	NA	NA	NA	17	0.235294	12	0.166667	23	0.26087	18	0.333333	17	0.176471	NA	NA	15	0.266667	19	0.473684	NA	NA	19	0.157895	13	0.307692	26	0.346154	13	0.0769231	NA	NA	NA	NA	NA
10	36439531	36439532	17	0.411765	17	0.352941	16	0.1875	16	0.25	19	0.473684	23	0.608696	13	0.307692	24	0.125	30	0.433333	28	0.142857	19	0.473684	27	0.481481	25	0.32	15	0.2	21	0.285714	18	0.666667	30	0.566667	33	0.363636	24	0.458333	17	0.176471	15	0.2	18	0.555556	NA	NA	NA
10	52983961	52983962	12	0.833333	22	0.909091	27	0.481481	21	0.47619	18	0.5	39	0.948718	25	0.88	12	0.75	19	0.947368	15	0.933333	18	0.555556	41	0.97561	15	1	22	0.954545	17	0.823529	17	0	18	0.388889	20	0.7	27	1	16	0.5625	19	0.947368	23	0.391304	31	0.516129	33
10	52983991	52983992	12	0.666667	22	0.909091	27	0.37037	21	0.47619	18	0.333333	39	0.820513	25	0.92	12	0.583333	19	0.789474	15	0.933333	18	0.277778	41	0.926829	15	1	22	0.909091	17	0.705882	17	0.117647	18	0.333333	20	0.5	27	0.888889	15	0.466667	19	0.789474	23	0.130435	31	0.483871	33
10	52984036	52984037	12	0.666667	22	0.727273	27	0.296296	20	0.4	17	0.411765	38	0.710526	24	0.833333	11	0.545455	18	0.777778	15	0.866667	18	0.277778	38	0.789474	14	0.857143	22	0.818182	17	0.529412	16	0.0625	18	0.277778	20	0.45	26	0.538462	16	0.5	19	0.578947	20	0.1	31	0.354839	31
10	52984056	52984057	12	0.583333	22	0.863636	27	0.37037	21	0.47619	18	0.444444	39	0.897436	24	0.875	12	0.666667	19	0.947368	15	1	18	0.333333	41	0.926829	14	1	22	0.863636	17	0.823529	17	0	18	0.333333	20	0.55	27	0.888889	16	0.625	19	0.894737	23	0.0869565	31	0.419355	33
10	80376752	80376753	NA	NA	NA	NA	NA	NA	15	0.666667	NA	NA	10	1	11	1	11	0.727273	NA	NA	NA	NA	NA	NA	NA	NA	NA	NA	10	0.6	NA	NA	NA	NA	NA	NA	13	0.230769	NA	NA	11	0.454545	13	0.923077	15	0.266667	13	1	11
10	85875205	85875206	NA	NA	NA	NA	NA	NA	NA	NA	12	0.916667	13	0.923077	NA	NA	10	1	10	0.9	15	0.866667	20	0.45	22	0.681818	12	0.916667	14	1	NA	NA	NA	NA	NA	NA	NA	NA	NA	NA	15	0.8	NA	NA	NA	NA	NA	NA	NA
10	85875211	85875212	NA	NA	NA	NA	NA	NA	NA	NA	12	1	13	0.923077	NA	NA	10	1	10	0.9	15	0.933333	20	0.5	22	0.681818	12	0.75	14	1	NA	NA	NA	NA	NA	NA	NA	NA	NA	NA	15	0.733333	NA	NA	NA	NA	NA	NA	NA
10	92570711	92570712	NA	NA	NA	NA	NA	NA	NA	NA	11	0.909091	22	0.863636	12	0.916667	10	0.8	NA	NA	NA	NA	NA	NA	11	0.909091	10	0.9	15	0.933333	NA	NA	23	1	12	0.833333	10	1	14	0.928571	NA	NA	11	0.909091	20	1	16	0.9375	NA
10	99639281	99639282	10	1	NA	NA	18	0.777778	NA	NA	16	0.75	21	0.904762	14	1	12	0.75	NA	NA	10	0.3	13	0.769231	20	0.65	NA	NA	15	0.866667	14	0.857143	25	0.84	19	0.684211	NA	NA	15	0.933333	NA	NA	17	0.647059	16	0.6875	12	0.666667	18
10	99639343	99639344	NA	NA	NA	NA	17	0.823529	NA	NA	16	0.75	19	0.894737	14	0.928571	11	0.636364	NA	NA	10	0.4	11	0.818182	17	0.647059	NA	NA	14	0.928571	12	0.916667	21	0.857143	17	0.588235	NA	NA	12	0.916667	NA	NA	17	0.705882	16	0.6875	12	0.75	18
10	99639419	99639420	10	1	NA	NA	18	0.833333	NA	NA	16	0.6875	21	0.857143	14	0.857143	12	0.75	NA	NA	10	0.2	13	0.769231	20	0.7	NA	NA	15	0.933333	14	0.857143	25	0.84	19	0.631579	NA	NA	15	0.933333	NA	NA	17	0.705882	16	0.6875	12	0.666667	18
10	100875671	100875672	NA	NA	10	0.7	NA	NA	21	0.190476	13	0.230769	11	0.727273	NA	NA	10	0.2	NA	NA	NA	NA	25	0.12	22	0.272727	12	0.416667	14	0.142857	17	0.294118	15	0.2	15	0.0666667	16	0.125	15	0.333333	21	0.190476	NA	NA	NA	NA	NA	NA	NA
10	101584261	101584262	NA	NA	NA	NA	19	0.105263	13	0	NA	NA	40	0.85	26	0.230769	21	0.238095	NA	NA	NA	NA	19	0.157895	10	0.7	NA	NA	11	0.454545	NA	NA	27	0.592593	24	0.125	NA	NA	22	0.772727	NA	NA	12	0.333333	NA	NA	26	0.192308	19
10	101584284	101584285	22	0.272727	19	0.263158	19	0.631579	16	0.125	21	0.190476	40	0.8	26	0.384615	21	0.238095	20	0.15	22	0.0454545	19	0.315789	24	0.333333	NA	NA	30	0.266667	13	0	27	0.592593	24	0.25	22	0.272727	22	0.863636	NA	NA	23	0.391304	25	0.2	27	0.222222	34
10	101584369	101584370	22	0.227273	19	0.263158	19	0.157895	16	0	21	0.047619	40	0.9	26	0.230769	21	0.285714	20	0	23	0.173913	19	0.210526	24	0.208333	NA	NA	30	0.133333	13	0.0769231	26	0.576923	24	0.333333	22	0.136364	22	0.863636	NA	NA	23	0.26087	25	0.2	27	0.0740741	34
10	101584372	101584373	22	0.227273	19	0.263158	19	0.0526316	16	0	21	0.047619	40	0.875	26	0.269231	21	0.238095	20	0	23	0.0869565	19	0.105263	24	0.25	NA	NA	30	0.166667	13	0	26	0.538462	24	0.166667	22	0.0909091	22	0.863636	NA	NA	23	0.130435	25	0.24	26	0.115385	34
10	101584394	101584395	22	0.181818	19	0.263158	19	0.0526316	16	0	21	0.047619	40	0.825	26	0.269231	21	0.285714	20	0	23	0.0434783	19	0.210526	24	0.291667	NA	NA	30	0.166667	13	0.0769231	26	0.461538	24	0.166667	22	0.227273	22	0.727273	NA	NA	23	0.173913	25	0.2	27	0.111111	34
10	101584407	101584408	22	0.181818	19	0.210526	19	0.0526316	16	0	21	0.0952381	40	0.8	26	0.269231	21	0.285714	20	0	23	0.0434783	19	0.0526316	24	0.25	NA	NA	30	0.1	13	0	26	0.538462	24	0.125	22	0.136364	22	0.727273	NA	NA	23	0.130435	25	0.16	27	0.0740741	34
10	101584413	101584414	30	0.2	24	0.208333	19	0.157895	22	0	29	0.0344828	38	0.815789	26	0.269231	21	0.238095	27	0.037037	34	0.0882353	19	0.105263	21	0.333333	NA	NA	29	0.137931	17	0.176471	29	0.448276	23	0.130435	37	0.0810811	22	0.818182	NA	NA	23	0.217391	22	0.227273	25	0.08	34
10	101805853	101805854	NA	NA	16	0.25	20	0.65	12	0.416667	13	0.384615	22	0.954545	20	0.6	NA	NA	20	0.65	10	0.2	NA	NA	18	0.555556	NA	NA	17	0.941176	13	0.538462	25	0.52	12	0.333333	21	0.619048	15	0.933333	NA	NA	18	0.444444	15	0.866667	15	0.4	25
10	101805956	101805957	NA	NA	16	0.3125	20	0.95	12	0.333333	13	0.769231	22	0.954545	20	0.6	NA	NA	20	0.75	10	0.5	NA	NA	18	0.611111	NA	NA	17	0.941176	13	0.692308	25	0.68	12	0.5	21	0.666667	15	0.8	NA	NA	18	0.444444	15	0.933333	14	0.642857	25
10	101805972	101805973	NA	NA	16	0.3125	20	0.85	12	0.416667	13	0.692308	22	1	20	0.6	NA	NA	20	0.75	10	0.6	NA	NA	18	0.666667	NA	NA	17	0.941176	13	0.615385	25	0.68	12	0.5	21	0.666667	15	0.933333	NA	NA	18	0.444444	15	1	15	0.666667	25
11	68715908	68715909	12	1	NA	NA	13	0.923077	NA	NA	28	0.142857	37	0.648649	21	0.904762	NA	NA	12	1	NA	NA	NA	NA	45	0.866667	NA	NA	NA	NA	13	0.769231	NA	NA	NA	NA	NA	NA	NA	NA	NA	NA	NA	NA	12	0.916667	16	0.8125	NA
11	68715938	68715939	12	1	NA	NA	13	0.769231	NA	NA	29	0.241379	37	0.72973	22	0.954545	NA	NA	12	1	NA	NA	NA	NA	46	0.826087	NA	NA	NA	NA	13	0.923077	NA	NA	NA	NA	NA	NA	NA	NA	NA	NA	NA	NA	12	1	16	0.9375	NA
11	97613669	97613670	14	0.571429	15	0.6	31	0.258065	26	0.115385	27	0.333333	47	0.468085	40	0.375	30	0.333333	16	0.4375	18	0.444444	24	0.208333	36	0.416667	21	0.571429	27	0.407407	15	0.466667	44	0.795455	29	0.172414	26	0.461538	32	0.4375	26	0.615385	31	0.516129	37	0.405405	28	0.535714	31
11	103030838	103030839	32	0.09375	22	0.454545	19	0.578947	17	0.235294	12	1	17	1	NA	NA	21	0.761905	30	0.4	NA	NA	39	0.358974	25	0.28	21	1	22	1	19	0.421053	11	1	39	0.0769231	27	0.555556	13	1	27	0.555556	12	0.166667	11	1	22	0.5	13
11	103030844	103030845	32	0.21875	22	0.454545	19	0.631579	17	0.411765	12	0.916667	17	1	NA	NA	21	0.857143	30	0.533333	NA	NA	39	0.589744	25	0.48	21	1	22	0.954545	19	0.736842	11	1	39	0.282051	27	0.777778	13	1	27	0.62963	12	0.583333	11	1	22	0.454545	13
11	103030856	103030857	32	0.15625	22	0.363636	19	0.684211	17	0.294118	12	0.916667	17	0.882353	NA	NA	21	0.666667	30	0.466667	NA	NA	39	0.384615	25	0.36	21	0.952381	22	1	19	0.368421	11	1	39	0.153846	27	0.555556	13	1	27	0.518519	12	0.166667	11	1	22	0.454545	13
11	103030872	103030873	32	0.0625	22	0.318182	19	0.473684	17	0.235294	12	0.916667	17	1	NA	NA	21	0.571429	30	0.4	NA	NA	39	0.333333	25	0.28	21	1	22	1	19	0.368421	11	0.909091	39	0.0512821	27	0.555556	13	1	27	0.444444	12	0.25	11	1	22	0.454545	13
11	103030890	103030891	19	0	11	0.272727	13	0.384615	NA	NA	NA	NA	NA	NA	NA	NA	NA	NA	13	0.307692	NA	NA	22	0.272727	13	0.230769	NA	NA	16	0.875	12	0.333333	NA	NA	20	0	NA	NA	NA	NA	16	0.5625	NA	NA	NA	NA	NA	NA	NA
11	103099247	103099248	11	0.363636	NA	NA	10	0.6	NA	NA	20	0.25	25	0.96	NA	NA	NA	NA	20	0.6	15	0.4	20	0.15	25	0.4	14	0.857143	20	0.6	16	0.375	18	0.388889	18	0.277778	14	0.785714	22	0.772727	17	0.352941	12	0.25	18	0.611111	16	0.625	10
11	103099258	103099259	NA	NA	NA	NA	12	0.75	NA	NA	18	0.611111	26	0.961538	16	0.875	10	0.2	16	0.875	NA	NA	10	0	17	0.647059	16	0.8125	14	0.642857	14	0.5	27	0.666667	22	0.409091	18	0.722222	29	0.965517	14	0.571429	10	0.6	21	0.809524	27	0.777778	15
11	103099268	103099269	NA	NA	NA	NA	12	0.416667	NA	NA	19	0.210526	26	0.769231	16	0.6875	10	0.1	16	0.75	NA	NA	10	0.2	17	0.117647	16	0.625	14	0.5	14	0.357143	27	0.518519	22	0.272727	18	0.666667	29	0.758621	14	0.5	10	0.4	21	0.761905	27	0.740741	15
11	103099278	103099279	NA	NA	NA	NA	12	0.666667	NA	NA	19	0.526316	26	0.884615	16	0.8125	10	0.3	16	0.8125	NA	NA	10	0.4	17	0.529412	16	0.6875	14	0.571429	14	0.5	27	0.666667	22	0.318182	18	0.666667	29	0.862069	14	0.5	10	0.5	21	0.809524	27	0.777778	15
11	103099314	103099315	NA	NA	NA	NA	12	0.583333	NA	NA	19	0.421053	26	0.961538	16	0.8125	10	0.3	16	0.75	NA	NA	10	0.2	17	0.529412	16	0.6875	14	0.642857	14	0.428571	27	0.740741	22	0.590909	19	0.684211	30	0.966667	14	0.857143	10	0.8	21	0.761905	27	0.888889	15
11	104758488	104758489	14	0.428571	NA	NA	15	0.666667	17	0.764706	NA	NA	13	0.846154	14	0.428571	NA	NA	NA	NA	24	0.791667	19	0.631579	16	0.875	21	0.380952	11	0.909091	NA	NA	25	0.76	13	0.923077	NA	NA	32	0.78125	NA	NA	16	0.6875	14	1	26	0.384615	NA
11	104821361	104821362	19	0.421053	22	0.909091	24	0.75	20	0.35	22	0.318182	38	0.947368	14	0.428571	22	0.363636	25	0.56	30	0.533333	27	0.148148	39	0.410256	31	0.645161	23	0.608696	33	0.424242	28	0.642857	48	0.4375	41	0.585366	36	0.722222	29	0.862069	17	0.411765	22	0.863636	17	0.705882	25
11	105093535	105093536	25	0.16	19	0.263158	26	0.576923	19	0.210526	25	0.4	39	0.538462	20	0.45	17	0.470588	23	0.869565	22	0.636364	32	0.0625	26	0.576923	25	0.08	31	0.612903	17	0.235294	21	0.142857	27	0.296296	23	0.0869565	26	0.423077	22	0.136364	20	0	18	0.0555556	21	0.333333	NA
11	105394639	105394640	18	0.333333	17	0.294118	18	0.666667	19	0.157895	14	0.214286	41	0.463415	22	0.363636	32	0.21875	19	0.210526	17	0.235294	26	0.153846	37	0.324324	30	0.5	34	0.529412	26	0.192308	16	0.3125	35	0.485714	17	0.470588	13	0.307692	17	0.0588235	15	0.466667	19	0.368421	24	0.541667	31
11	105913871	105913872	16	0.4375	20	1	19	0.684211	14	0.357143	16	1	22	0.727273	NA	NA	NA	NA	25	0.6	17	0.470588	NA	NA	34	0.617647	10	1	16	1	NA	NA	26	0.884615	16	1	16	0.625	16	0.375	15	0.4	24	0.416667	25	0.96	22	0.181818	11
11	106054031	106054032	NA	NA	NA	NA	13	0.615385	13	0.692308	10	0.3	19	0.894737	NA	NA	NA	NA	NA	NA	NA	NA	NA	NA	14	0.714286	NA	NA	NA	NA	NA	NA	17	0.764706	NA	NA	NA	NA	11	0.545455	NA	NA	11	0.454545	11	0.636364	18	0.333333	15
12	36058910	36058911	19	0.368421	17	0.588235	23	0.26087	11	0	30	0.2	33	0.757576	11	0.363636	17	0.117647	42	0.642857	19	0.263158	31	0.258065	35	0.342857	36	0.611111	21	0.428571	22	0.227273	18	0.555556	27	0.222222	39	0.461538	23	0.652174	34	0.558824	13	0.153846	11	0.454545	23	0.347826	13
12	70814657	70814658	NA	NA	NA	NA	14	0.357143	NA	NA	27	0.185185	NA	NA	11	0.0909091	33	0.242424	12	0.166667	45	0.133333	18	0.388889	NA	NA	NA	NA	NA	NA	NA	NA	NA	NA	24	0.25	NA	NA	17	0.352941	33	0.30303	27	0.148148	NA	NA	NA	NA	32
12	85752325	85752326	NA	NA	NA	NA	10	0.6	NA	NA	NA	NA	20	0.8	17	0.588235	NA	NA	NA	NA	NA	NA	NA	NA	15	0.0666667	NA	NA	NA	NA	NA	NA	NA	NA	17	0.764706	NA	NA	NA	NA	NA	NA	14	0.928571	14	0.214286	14	0.357143	12
12	86388325	86388326	NA	NA	NA	NA	13	0.846154	10	0.4	39	0.307692	29	0.931034	NA	NA	31	0.290323	28	0.535714	NA	NA	24	0.208333	22	0.681818	15	0.866667	36	0.916667	30	0.466667	10	0.5	28	0.714286	NA	NA	12	0.833333	20	0.85	NA	NA	18	0.722222	NA	NA	18
12	86388341	86388342	NA	NA	NA	NA	13	0.846154	10	0.3	39	0.333333	29	0.931034	NA	NA	31	0.354839	28	0.75	NA	NA	24	0.291667	22	0.636364	15	0.866667	36	0.944444	30	0.466667	10	0.6	28	0.678571	NA	NA	12	0.75	20	0.75	NA	NA	18	0.833333	NA	NA	19
12	86388356	86388357	NA	NA	NA	NA	13	0.692308	10	0.2	39	0.282051	29	0.862069	NA	NA	31	0.225806	28	0.571429	NA	NA	24	0.291667	22	0.681818	15	0.8	36	0.972222	30	0.4	10	0.7	28	0.607143	NA	NA	12	0.666667	20	0.8	NA	NA	18	0.777778	NA	NA	19
12	86388360	86388361	NA	NA	NA	NA	13	0.846154	10	0.1	39	0.179487	29	0.793103	NA	NA	31	0.225806	28	0.607143	NA	NA	24	0.458333	22	0.681818	15	0.933333	36	0.888889	30	0.433333	10	0.7	28	0.607143	NA	NA	12	0.833333	20	0.9	NA	NA	18	0.888889	NA	NA	19
12	86388374	86388375	NA	NA	NA	NA	13	0.769231	12	0.25	35	0.114286	25	0.84	NA	NA	24	0.25	32	0.40625	NA	NA	19	0.157895	22	0.5	15	0.8	24	0.791667	34	0.323529	13	0.384615	35	0.6	NA	NA	10	0.8	21	0.571429	NA	NA	18	0.888889	NA	NA	11
12	86388385	86388386	11	0.727273	11	0.727273	14	0.785714	13	0.230769	10	0.1	10	0.9	NA	NA	21	0.0952381	35	0.657143	21	0.666667	18	0.277778	22	0.727273	24	0.666667	19	0.842105	19	0.473684	11	0.454545	23	0.608696	15	0.733333	17	0.529412	18	0.611111	NA	NA	10	0.8	15	0.6	12
12	86388387	86388388	11	0.727273	11	0.454545	14	0.5	13	0.307692	10	0.1	10	1	NA	NA	21	0	35	0.428571	21	0.285714	18	0.0555556	22	0.590909	24	0.375	19	0.842105	19	0.368421	11	0.363636	23	0.565217	15	0.666667	17	0.529412	18	0.444444	NA	NA	10	0.5	15	0.533333	12
12	86388406	86388407	11	0.909091	11	0.727273	14	0.928571	13	0.230769	10	0.2	10	1	NA	NA	21	0.0952381	35	0.542857	21	0.714286	18	0.333333	22	0.636364	24	0.708333	19	0.894737	19	0.473684	11	0.363636	23	0.652174	15	0.933333	17	0.764706	18	0.777778	NA	NA	10	0.8	15	0.733333	12
12	86388716	86388717	NA	NA	NA	NA	13	0.692308	18	0.0555556	13	0.230769	13	1	12	0.5	NA	NA	NA	NA	13	0.307692	12	0.166667	11	0.636364	11	0.636364	16	0.6875	12	0.333333	18	0.333333	14	0.214286	10	0.3	12	0.583333	NA	NA	15	0.466667	21	0.619048	23	0.26087	29
13	365525	365526	19	0.684211	20	0.8	14	0.642857	12	0.75	30	0.566667	22	0.636364	10	0.4	20	0.35	18	0.5	33	0.545455	29	0.551724	45	0.466667	53	0.45283	35	0.4	16	0.625	18	0.444444	33	0.545455	24	0.583333	16	0.5	42	0.47619	23	0.304348	17	0.647059	16	0.5	18
13	44642254	44642255	10	0.4	18	0.944444	21	0.666667	NA	NA	29	0.241379	26	0.5	15	0.6	20	0.6	25	0.6	24	0.416667	25	0.32	23	0.521739	36	0.694444	23	0.869565	19	0.526316	20	0.35	35	0.371429	24	0.5	27	0.851852	29	0.482759	21	0.666667	NA	NA	24	0.583333	21
13	70033840	70033841	14	0.785714	21	0.857143	33	0.606061	23	0.478261	31	0.548387	29	0.965517	30	0.9	12	0.416667	22	0.681818	23	0.391304	28	0.535714	23	0.913043	30	0.9	26	0.846154	19	0.526316	24	0.958333	11	0.363636	12	0.75	29	0.827586	11	0.818182	18	0.666667	18	0.722222	22	0.727273	39
13	70033967	70033968	NA	NA	NA	NA	15	0.466667	18	0.222222	23	0.391304	20	0.7	16	0.8125	16	0.125	18	0.777778	16	0.4375	19	0.210526	17	0.882353	32	0.90625	16	0.6875	17	0.117647	14	0.785714	18	0.5	16	0.5625	13	0.538462	16	0.625	14	0.571429	NA	NA	19	0.684211	18
13	72658748	72658749	20	0.55	14	1	18	0.611111	17	0.411765	16	0.375	24	1	26	0.884615	18	0.333333	19	0.894737	19	0.631579	17	0.294118	17	0.529412	21	0.857143	19	0.842105	22	0.681818	18	0.777778	33	0.666667	18	0.777778	18	0.777778	16	0.5	24	0.833333	15	0.6	16	0.625	30
13	72770130	72770131	10	0.2	15	0.333333	21	0.380952	13	0.153846	14	0.142857	19	0.105263	22	0.272727	NA	NA	14	0.285714	NA	NA	NA	NA	20	0.2	10	0.9	NA	NA	14	0.5	24	0.833333	17	0.235294	NA	NA	13	0.153846	NA	NA	16	0.375	13	0.230769	21	0.047619	28
14	1005651	1005652	13	0.538462	13	0.461538	10	0.7	16	0.0625	23	0.173913	18	0.888889	10	0.7	12	0.25	15	0.2	22	0.363636	22	0.227273	20	0.45	24	0.416667	26	0.615385	17	0.176471	10	0.4	21	0.285714	23	0.304348	19	0.315789	22	0.409091	NA	NA	NA	NA	12	0.166667	12
14	1005665	1005666	13	0.461538	13	0.461538	10	0.7	16	0.375	23	0.347826	18	0.888889	10	0.5	12	0.0833333	14	0.285714	22	0.227273	22	0.272727	19	0.210526	24	0.541667	26	0.730769	17	0.235294	NA	NA	21	0.285714	23	0.304348	19	0.578947	22	0.318182	NA	NA	NA	NA	12	0.25	12
14	1005672	1005673	13	0.769231	13	0.846154	10	0.7	16	0.375	23	0.391304	18	1	10	0.8	12	0.666667	15	0.666667	22	0.636364	22	0.636364	20	0.65	24	0.625	26	0.846154	17	0.470588	10	0.6	21	0.761905	23	0.608696	19	0.947368	22	0.681818	NA	NA	NA	NA	12	0.75	12
14	1005694	1005695	NA	NA	11	0.545455	NA	NA	NA	NA	14	0.142857	NA	NA	NA	NA	NA	NA	24	0.0416667	14	0.214286	18	0.222222	13	0.538462	18	0.555556	10	0.6	13	0	16	0.625	11	0	24	0.25	NA	NA	16	0.3125	NA	NA	NA	NA	NA	NA	NA
14	1005699	1005700	NA	NA	11	0.636364	NA	NA	NA	NA	14	0.285714	NA	NA	NA	NA	NA	NA	24	0.291667	14	0.428571	18	0.388889	13	0.538462	18	0.333333	10	0.5	13	0	16	0.4375	11	0	24	0.5	NA	NA	16	0.25	NA	NA	NA	NA	NA	NA	NA
14	1005710	1005711	NA	NA	11	0.363636	NA	NA	NA	NA	14	0.214286	NA	NA	NA	NA	NA	NA	24	0.0833333	14	0.0714286	18	0.166667	13	0.461538	18	0.444444	10	0.6	13	0	16	0.625	11	0	24	0.333333	NA	NA	16	0.1875	NA	NA	NA	NA	NA	NA	NA
14	1005713	1005714	NA	NA	11	0.454545	NA	NA	NA	NA	14	0.285714	NA	NA	NA	NA	NA	NA	24	0.291667	14	0.428571	18	0.277778	13	0.538462	18	0.611111	10	0.8	13	0.230769	16	0.625	11	0.0909091	24	0.375	NA	NA	16	0.25	NA	NA	NA	NA	NA	NA	NA
14	1036403	1036404	NA	NA	16	0.6875	20	0.7	17	0.647059	11	0.454545	30	0.933333	21	0.619048	10	0.2	NA	NA	16	0.5625	19	0.421053	20	0.8	15	0.866667	NA	NA	16	0.5625	23	0.869565	NA	NA	NA	NA	12	0.666667	10	0.6	11	0.727273	24	0.666667	18	0.555556	23
14	1231026	1231027	15	0.2	25	0.44	24	0.458333	14	0.285714	32	0.15625	36	0.75	16	0.5625	23	0.391304	18	0.555556	24	0.541667	NA	NA	24	0.416667	19	0.210526	29	0.413793	15	0.333333	29	0.517241	28	0.357143	14	0.428571	26	0.423077	13	0.769231	20	0.65	28	0.357143	14	0.5	23
14	1672661	1672662	10	0.3	NA	NA	NA	NA	NA	NA	18	0	NA	NA	NA	NA	10	0.1	16	0.1875	20	0.05	18	0	26	0.269231	13	0	13	0	11	0.0909091	NA	NA	12	0.0833333	20	0.15	18	0	17	0.0588235	NA	NA	NA	NA	NA	NA	NA
14	2315960	2315961	13	0.153846	12	0.25	14	0.571429	21	0.47619	21	0.238095	28	0.464286	12	0.5	20	0.25	11	0.818182	14	0.357143	16	0.5	16	0.6875	20	0.1	14	0.5	13	0.307692	20	0.2	13	0.923077	11	0.454545	19	0.157895	13	0.307692	11	0.363636	14	0.142857	25	0.48	14
14	9919900	9919901	NA	NA	14	0.928571	14	0.785714	11	0.454545	NA	NA	25	0.6	45	0.755556	13	0.461538	14	0.428571	NA	NA	NA	NA	22	0.363636	NA	NA	34	0.911765	16	0.5	41	0.682927	32	0.78125	NA	NA	19	0.631579	NA	NA	29	0.724138	24	0.75	23	0.434783	NA
14	70211867	70211868	32	0.34375	23	0.695652	26	0.346154	22	0.454545	21	0.666667	50	0.46	29	0.310345	24	0.458333	24	0.541667	28	0.464286	37	0.540541	42	0.47619	31	0.709677	31	0.322581	16	0.875	33	0.606061	41	0.682927	15	0.533333	35	0.742857	20	0.05	29	0.758621	30	0.333333	18	0.666667	24
14	70211967	70211968	36	0.388889	27	0.666667	36	0.333333	29	0.482759	34	0.441176	63	0.412698	41	0.390244	28	0.571429	27	0.407407	35	0.485714	39	0.641026	49	0.428571	31	0.903226	36	0.277778	24	0.75	39	0.769231	48	0.6875	21	0.619048	39	0.846154	23	0.0434783	38	0.789474	43	0.511628	25	0.72	47
14	70211972	70211973	36	0.333333	27	0.666667	36	0.333333	29	0.413793	34	0.441176	63	0.365079	41	0.365854	28	0.464286	27	0.37037	35	0.514286	39	0.512821	49	0.489796	31	0.741935	36	0.277778	24	0.75	39	0.74359	48	0.666667	21	0.619048	39	0.717949	23	0.0434783	38	0.684211	43	0.44186	25	0.76	47
14	70211993	70211994	36	0.361111	27	0.592593	36	0.416667	29	0.448276	34	0.382353	63	0.349206	41	0.317073	28	0.571429	27	0.37037	35	0.428571	39	0.589744	49	0.44898	31	0.83871	36	0.277778	24	0.791667	39	0.794872	48	0.666667	21	0.571429	39	0.794872	23	0	38	0.684211	43	0.395349	25	0.72	47
15	75265503	75265504	26	0.269231	21	0.428571	22	0.590909	26	0.0384615	32	0.09375	43	0.488372	28	0.321429	14	0.0714286	27	0.222222	27	0.111111	33	0	32	0.1875	28	0.178571	34	0.647059	30	0	34	0.382353	30	0.133333	23	0.0869565	24	0.416667	26	0.153846	28	0.214286	27	0.148148	25	0.32	35
15	80382691	80382692	NA	NA	11	0.818182	13	0.692308	12	0.166667	19	0.368421	25	1	NA	NA	10	0.4	21	0.809524	25	0.68	15	0.2	13	0.923077	33	0.969697	25	0.92	15	0.6	12	0.666667	24	0.416667	24	0.791667	23	0.869565	27	0.851852	NA	NA	NA	NA	NA	NA	16
15	80531822	80531823	17	0.588235	17	0.705882	36	0.555556	23	0.391304	22	0.181818	18	0.777778	16	0.6875	16	0.3125	30	0.433333	22	0.5	34	0.294118	18	0.611111	22	0.545455	22	0.636364	22	0.409091	16	0.5	20	0.2	23	0.304348	32	0.6875	30	0.6	15	0.533333	14	0.785714	12	0.583333	23
15	80582458	80582459	NA	NA	NA	NA	NA	NA	NA	NA	10	0.6	20	0.8	NA	NA	14	0.357143	23	0.391304	16	0.625	10	0.2	19	0.684211	20	0.6	13	0.769231	12	1	NA	NA	11	0.272727	12	0.5	13	0.538462	17	0.235294	NA	NA	10	0.8	NA	NA	18
15	80582462	80582463	NA	NA	NA	NA	NA	NA	NA	NA	10	0.3	20	0.8	NA	NA	14	0.642857	23	0.913043	16	0.8125	10	0.6	19	0.736842	20	0.75	13	0.846154	12	1	NA	NA	11	0.363636	12	0.5	13	0.461538	17	0.235294	NA	NA	10	0.9	NA	NA	18
16	3550337	3550338	11	0.818182	19	0.157895	11	0.272727	14	0.142857	22	0.181818	25	0.4	10	0.3	NA	NA	28	0.428571	18	0.333333	13	0.538462	24	0.458333	11	0.636364	18	0.611111	11	0.636364	24	0.375	18	0.333333	23	0.478261	11	0.363636	16	0.625	12	0.416667	18	0.388889	11	0.181818	13
16	26685825	26685826	10	0.4	NA	NA	15	0.266667	NA	NA	14	0.0714286	22	0.5	17	0.117647	NA	NA	12	0.416667	NA	NA	14	0.0714286	24	0.125	11	0.363636	14	0.357143	NA	NA	19	0.368421	NA	NA	NA	NA	15	0.333333	NA	NA	12	0.166667	14	0.428571	23	0.0869565	17
16	59258757	59258758	16	0.4375	14	0.857143	20	0.4	20	0.3	20	0.3	23	0.695652	16	0.5	17	0.294118	24	0.625	23	0.695652	29	0.137931	26	0.423077	46	0.934783	25	0.56	33	0.515152	21	0.666667	21	0.380952	30	0.7	24	0.791667	30	0.133333	13	0.384615	21	0.428571	11	0.272727	17
16	69818482	69818483	NA	NA	NA	NA	NA	NA	30	0.266667	14	0.0714286	47	0.276596	NA	NA	36	0.444444	21	0.52381	NA	NA	35	0.142857	NA	NA	15	0.533333	24	0.458333	NA	NA	37	0.513514	39	0.179487	NA	NA	19	0.105263	NA	NA	33	0.121212	25	0.48	NA	NA	NA
16	70902377	70902378	18	0.555556	11	0.727273	15	0.133333	16	0.3125	19	0.421053	17	0.529412	23	0.608696	14	0.428571	18	0.777778	19	0.473684	10	0	23	0.565217	21	0.904762	14	0.857143	20	0.2	16	1	23	0.173913	10	0.8	NA	NA	11	0.272727	11	0	13	0.615385	14	0.142857	20
16	70902573	70902574	13	0.769231	12	1	15	0.2	20	0.5	19	0.315789	34	0.676471	14	0.857143	11	0.454545	28	0.857143	30	0.6	20	0.05	36	0.555556	40	0.775	37	0.810811	15	0.533333	26	0.923077	25	0.12	35	0.828571	13	0.692308	29	0.448276	NA	NA	12	0.666667	10	0.1	16
16	75762750	75762751	17	0.941176	19	0.368421	13	0.0769231	12	0.583333	21	1	19	0.947368	17	1	18	0.0555556	32	0.59375	23	0.434783	20	0	29	0.655172	30	0.933333	16	0.1875	23	0.478261	17	0.352941	19	0.526316	23	0.434783	NA	NA	23	0.478261	NA	NA	NA	NA	12	0.666667	18
16	75762796	75762797	29	0.965517	30	0.5	30	0.1	20	0.6	36	0.972222	40	0.975	21	1	31	0.0967742	50	0.64	32	0.53125	34	0.294118	45	0.733333	62	0.983871	32	0.5	33	0.484848	29	0.103448	46	0.673913	39	0.512821	21	0.619048	43	0.581395	18	0.833333	10	1	26	0.653846	35
16	77239210	77239211	12	0.25	12	0.583333	NA	NA	14	0.142857	10	0.1	12	0.75	13	0.615385	20	0.1	31	0.548387	21	0.190476	31	0.16129	20	0.35	24	0.5	23	0.434783	25	0.28	23	0.434783	24	0.125	23	0.434783	12	0.333333	20	0.1	15	0.133333	15	0.266667	16	0.25	20
16	77239247	77239248	12	0.583333	12	0.666667	NA	NA	14	0.0714286	10	0.2	12	1	13	0.923077	20	0.3	31	0.709677	21	0.285714	31	0.258065	20	0.5	24	0.75	23	0.608696	25	0.4	23	0.652174	24	0.208333	23	0.521739	12	0.583333	20	0.4	15	0.4	15	0.466667	16	0.25	20
16	78994060	78994061	15	0.6	17	0.764706	27	0.925926	11	0.272727	32	0.375	27	0.592593	18	0.333333	20	0.7	41	0.926829	31	0.516129	33	0.636364	43	0.697674	40	0.95	32	0.75	23	0.608696	18	0.944444	36	0.527778	30	0.733333	31	0.774194	45	0.888889	13	0.307692	11	0.727273	18	0.611111	24
16	79011236	79011237	17	0.529412	15	0.8	14	0.714286	11	0.181818	16	0.4375	22	0.727273	20	0.5	13	0.230769	18	0.666667	15	0.6	18	0.333333	23	0.652174	19	0.736842	19	0.947368	16	0.375	19	0.894737	12	0.416667	12	0.416667	17	0.705882	21	0.52381	13	0.692308	NA	NA	10	0.5	17
16	80145600	80145601	NA	NA	NA	NA	NA	NA	NA	NA	NA	NA	17	0.941176	NA	NA	NA	NA	NA	NA	NA	NA	NA	NA	15	0.733333	NA	NA	15	1	12	0.75	13	0.846154	11	0.909091	10	0.9	11	0.909091	NA	NA	10	0.9	NA	NA	10	0.9	10
17	6183098	6183099	NA	NA	NA	NA	NA	NA	11	0.0909091	NA	NA	22	0.272727	18	0.111111	NA	NA	14	0.0714286	NA	NA	NA	NA	16	0	NA	NA	19	0.105263	NA	NA	11	0.0909091	24	0.125	NA	NA	12	0.166667	NA	NA	NA	NA	14	0.142857	18	0.0555556	17
17	51075202	51075203	13	0.0769231	25	0.8	18	0.555556	20	0.05	25	0.16	21	0.571429	23	0.217391	13	0.307692	15	0.6	19	0	21	0.238095	22	0.227273	20	0.75	23	0.304348	24	0.333333	14	0.357143	19	0.157895	15	0.133333	25	0.52	14	0.285714	17	0.352941	NA	NA	14	0.285714	30
17	51480531	51480532	17	0.588235	24	0.5	19	0.684211	13	0.615385	18	0.333333	22	0.818182	17	0.294118	NA	NA	26	0.423077	18	0.555556	23	0.478261	36	0.555556	12	0.75	30	0.466667	19	0.368421	23	0.565217	25	0.36	27	0.37037	15	0.333333	25	0.52	NA	NA	13	0.461538	12	0.5	20
17	51480541	51480542	17	0.647059	24	0.458333	19	0.684211	13	0.384615	18	0.166667	22	0.818182	17	0.529412	NA	NA	26	0.423077	18	0.5	23	0.478261	35	0.628571	12	0.833333	29	0.517241	19	0.421053	23	0.565217	25	0.28	27	0.37037	15	0.4	25	0.6	NA	NA	13	0.615385	12	0.583333	20
17	51480559	51480560	17	0.647059	24	0.5	19	0.473684	13	0.538462	18	0.333333	22	0.863636	17	0.352941	NA	NA	26	0.384615	18	0.5	23	0.478261	36	0.555556	12	1	30	0.566667	19	0.473684	23	0.652174	25	0.44	27	0.481481	15	0.466667	25	0.6	NA	NA	13	0.538462	12	0.5	20
17	64336233	64336234	NA	NA	17	0.529412	17	0.529412	17	0.117647	13	0.0769231	26	0.730769	23	0.478261	16	0.375	16	0.4375	28	0.214286	23	0.0869565	51	0.117647	28	0.178571	43	0.465116	14	0.642857	35	0.514286	54	0.12963	23	0.0869565	18	0.666667	31	0.322581	NA	NA	18	0.333333	NA	NA	15
17	64719378	64719379	14	0.571429	22	0.772727	13	0.769231	NA	NA	25	0.4	33	0.69697	10	0.5	12	0.333333	NA	NA	NA	NA	44	0.5	35	0.657143	40	0.8	27	0.814815	18	0.722222	NA	NA	22	0.636364	37	0.567568	NA	NA	16	0.8125	NA	NA	10	0.7	15	0.733333	30
17	70924306	70924307	NA	NA	14	0.857143	14	0.857143	14	0.5	24	0.875	29	0.827586	14	0.928571	14	0.928571	NA	NA	24	0.75	14	0.714286	14	0.714286	17	0.647059	14	0.642857	13	0.923077	23	1	19	0.736842	11	0.909091	17	0.882353	24	0.5	NA	NA	15	0.933333	10	0.3	23
18	10331817	10331818	17	0.411765	NA	NA	12	0.0833333	NA	NA	16	0.0625	16	0.5625	14	0.5	NA	NA	20	0.4	11	0.181818	14	0.428571	30	0.5	14	0.5	20	0.2	NA	NA	13	0.230769	20	0.15	11	0.0909091	23	0.521739	15	0	13	0.230769	11	0	10	0.6	19
18	10331866	10331867	14	0.5	13	0.307692	13	0.0769231	11	0.181818	25	0.28	20	0.55	13	0.461538	14	0.142857	27	0.296296	24	0.166667	20	0.1	22	0.181818	31	0.516129	18	0.222222	15	0.266667	NA	NA	34	0.205882	26	0.269231	18	0.388889	27	0.0740741	NA	NA	11	0.181818	10	0.3	12
18	46632457	46632458	11	0.818182	NA	NA	22	0.545455	17	0.470588	16	0.1875	32	0.90625	19	0.684211	22	0.363636	28	0.75	24	0.666667	41	0.268293	39	0.692308	34	0.705882	14	0.928571	25	0.36	22	0.727273	31	0.580645	21	0.666667	24	0.833333	20	0.75	14	0.785714	NA	NA	17	0.705882	20
18	46632803	46632804	14	0.428571	16	0.9375	26	0.269231	31	0.451613	21	0.0952381	23	0.826087	10	0.7	18	0.0555556	34	0.588235	28	0.357143	40	0.125	22	0.409091	34	0.794118	22	0.636364	21	0.142857	18	0.388889	17	0.294118	33	0.515152	19	0.684211	35	0.571429	10	0.5	19	0.736842	21	0.142857	24
18	51317164	51317165	14	0.642857	13	0.846154	20	1	17	0.352941	16	0.5625	30	0.933333	16	0.75	15	0.6	25	0.88	15	0.666667	16	0.375	24	0.75	19	0.684211	24	0.583333	27	0.407407	12	0.666667	14	0.428571	16	0.9375	14	0.642857	16	0.8125	17	0.647059	17	0.470588	16	0.8125	26
18	54093956	54093957	11	0.272727	18	0.611111	28	0.428571	22	0.0909091	30	0.0666667	25	0.84	17	0.235294	25	0.04	27	0.333333	31	0.548387	44	0.159091	46	0.413043	28	0.642857	30	0.466667	24	0.0833333	34	0.382353	36	0.222222	36	0.194444	29	0.551724	40	0.35	21	0.142857	21	0.238095	21	0.428571	30
18	54093968	54093969	11	0.545455	18	0.666667	28	0.5	22	0.181818	30	0.166667	25	0.84	17	0.411765	25	0.24	27	0.481481	31	0.483871	44	0.227273	46	0.543478	28	0.642857	30	0.666667	24	0.208333	34	0.382353	36	0.277778	36	0.305556	29	0.551724	40	0.425	21	0.571429	21	0.380952	21	0.428571	30
18	54093979	54093980	NA	NA	NA	NA	NA	NA	NA	NA	13	0.538462	19	1	NA	NA	NA	NA	18	0.5	16	0.4375	27	0.296296	17	0.352941	19	0.578947	12	0.333333	14	0.357143	21	0.809524	28	0.464286	12	0.333333	14	0.714286	24	0.375	17	0.647059	10	0.6	NA	NA	15
18	54094058	54094059	19	0.526316	22	0.636364	30	0.433333	24	0.166667	42	0.119048	48	0.916667	18	0.5	25	0.16	36	0.222222	28	0.357143	43	0.139535	30	0.3	49	0.44898	25	0.44	29	0.172414	50	0.4	58	0.258621	37	0.351351	36	0.527778	43	0.255814	37	0.486486	27	0.296296	22	0.5	29
18	54094080	54094081	32	0.59375	32	0.6875	42	0.309524	36	0.138889	60	0.116667	57	0.77193	35	0.4	34	0.0882353	44	0.272727	33	0.272727	36	0.0833333	49	0.22449	53	0.377358	40	0.425	33	0.181818	58	0.327586	54	0.203704	46	0.173913	52	0.461538	40	0.325	39	0.461538	39	0.179487	41	0.414634	45
18	54094091	54094092	32	0.625	32	0.75	42	0.285714	36	0.194444	60	0.133333	57	0.789474	35	0.457143	34	0.0882353	44	0.340909	33	0.393939	36	0.0833333	49	0.387755	53	0.471698	40	0.425	33	0.242424	58	0.534483	54	0.203704	46	0.26087	52	0.634615	40	0.4	39	0.487179	39	0.358974	41	0.439024	45
18	54094112	54094113	33	0.606061	32	0.71875	42	0.357143	36	0.0833333	59	0.135593	57	0.77193	35	0.4	34	0.117647	43	0.465116	33	0.242424	36	0.111111	48	0.375	53	0.415094	40	0.375	34	0.264706	58	0.362069	54	0.203704	46	0.304348	52	0.557692	40	0.3	39	0.487179	40	0.375	41	0.487805	45
18	54094213	54094214	15	0.466667	15	0.466667	10	0.1	10	0.1	22	0	14	0.5	10	0.1	11	0.0909091	20	0.15	15	0.4	13	0	19	0.105263	37	0.189189	16	0.3125	20	0	13	0.307692	20	0.05	16	0.25	13	0.0769231	25	0.16	15	0.333333	17	0.352941	NA	NA	NA
18	54327136	54327137	NA	NA	16	0.4375	20	0.4	20	0.2	21	0.047619	26	0.692308	12	0.416667	16	0.1875	38	0.605263	22	0.136364	46	0.152174	29	0.551724	26	0.653846	15	0.666667	26	0.307692	16	0.5625	36	0.166667	38	0.263158	12	0.416667	34	0.352941	13	0.307692	12	0.333333	15	0.266667	17
18	54327158	54327159	NA	NA	16	0.375	20	0.35	20	0.1	21	0.047619	26	0.653846	12	0.416667	16	0.125	38	0.605263	21	0.047619	46	0.152174	29	0.482759	26	0.653846	15	0.6	26	0.230769	16	0.4375	36	0.138889	38	0.289474	12	0.666667	34	0.264706	13	0.230769	12	0.25	15	0.266667	16
18	54327180	54327181	NA	NA	16	0.375	20	0.3	20	0.2	21	0	26	0.692308	12	0.333333	16	0.25	38	0.578947	22	0.0454545	46	0.152174	29	0.586207	26	0.692308	15	0.6	26	0.153846	15	0.4	36	0.222222	38	0.263158	12	0.666667	34	0.264706	13	0.230769	12	0.333333	15	0.333333	16
18	54327189	54327190	NA	NA	16	0.375	20	0.35	20	0.1	21	0	26	0.653846	12	0.416667	16	0.25	38	0.552632	22	0.0454545	46	0.108696	29	0.551724	26	0.653846	15	0.6	26	0.269231	16	0.5	36	0.166667	38	0.289474	12	0.583333	34	0.323529	13	0.153846	12	0.25	15	0.4	17
18	54327192	54327193	NA	NA	16	0.375	20	0.4	20	0.15	21	0.047619	26	0.576923	12	0.333333	16	0	38	0.605263	22	0.0454545	46	0.152174	29	0.62069	26	0.653846	15	0.6	26	0.230769	16	0.4375	36	0.194444	38	0.315789	12	0.5	34	0.352941	13	0.153846	12	0.25	15	0.333333	17
18	55166683	55166684	14	0.571429	NA	NA	19	0.736842	10	0.8	15	0.333333	18	0.833333	NA	NA	NA	NA	21	0.714286	17	0.647059	17	0.294118	21	0.619048	25	0.96	15	0.933333	10	0.1	15	0.466667	25	1	15	0.533333	13	0.769231	16	0.8125	11	0.727273	11	0.909091	14	0.714286	17
18	56029903	56029904	NA	NA	NA	NA	13	0.692308	12	0.416667	NA	NA	17	0.882353	22	0.772727	NA	NA	NA	NA	NA	NA	NA	NA	13	0.846154	NA	NA	17	0.764706	13	0.692308	14	0.857143	12	0.5	NA	NA	16	0.75	NA	NA	16	0.75	NA	NA	15	0.533333	16
18	56029923	56029924	NA	NA	NA	NA	13	0.846154	12	0.583333	NA	NA	17	0.941176	22	0.954545	NA	NA	NA	NA	NA	NA	NA	NA	13	0.846154	NA	NA	17	0.764706	13	0.692308	14	0.857143	12	0.5	NA	NA	16	0.75	NA	NA	16	0.875	NA	NA	15	0.666667	16
18	56029928	56029929	NA	NA	NA	NA	13	0.769231	12	0.666667	NA	NA	17	0.941176	22	0.863636	NA	NA	NA	NA	NA	NA	NA	NA	13	0.923077	NA	NA	17	0.705882	13	0.769231	14	0.928571	12	0.416667	NA	NA	17	0.764706	NA	NA	16	0.9375	NA	NA	15	0.8	16
18	62058612	62058613	NA	NA	11	0.545455	12	0.5	NA	NA	10	0.1	11	0.818182	15	0.266667	NA	NA	28	0.25	11	0.454545	25	0.24	25	0.28	22	0.181818	12	0.5	11	0.454545	10	0.4	16	0.0625	24	0.208333	NA	NA	24	0.25	NA	NA	NA	NA	NA	NA	18
18	62947547	62947548	17	0.823529	15	0.8	21	0.47619	16	0.5	24	0.333333	32	0.9375	14	0.857143	12	0.333333	23	0.565217	23	0.521739	12	0.583333	34	0.764706	24	0.708333	29	0.62069	14	0.571429	25	0.96	15	0.733333	12	0.75	28	0.821429	15	0.733333	23	0.565217	17	0.705882	31	0.677419	24
18	63224498	63224499	17	0.588235	13	1	11	0.909091	17	0.882353	26	0.884615	30	0.966667	23	0.434783	12	0.416667	13	0.923077	15	0.733333	22	0.454545	33	0.575758	20	0.35	28	0.535714	16	0.8125	20	0.9	26	0.807692	23	0.130435	25	1	24	0.25	NA	NA	15	1	14	0.785714	NA
18	64073500	64073501	21	1	10	0.8	15	0.866667	10	0.5	15	0.666667	14	1	NA	NA	14	0.5	16	0.8125	NA	NA	25	0.4	19	0.368421	18	1	NA	NA	NA	NA	14	1	37	0.513514	16	0.875	11	1	NA	NA	NA	NA	NA	NA	15	0.333333	NA
18	65442360	65442361	NA	NA	NA	NA	22	0.681818	13	0.307692	11	0.363636	38	0.868421	18	0.833333	21	0.333333	NA	NA	25	0.92	14	0.714286	NA	NA	NA	NA	16	0.875	24	0.791667	30	0.966667	NA	NA	NA	NA	29	0.862069	NA	NA	NA	NA	35	0.8	21	0.714286	NA
18	65442368	65442369	NA	NA	NA	NA	22	0.863636	13	0.307692	11	0.363636	38	0.842105	18	0.777778	21	0.333333	NA	NA	25	0.88	14	0.642857	NA	NA	NA	NA	16	0.75	24	0.708333	30	0.933333	NA	NA	NA	NA	29	0.689655	NA	NA	NA	NA	35	0.742857	21	0.619048	NA
19	7952855	7952856	12	0.0833333	20	0	25	0.08	16	0.125	20	0	18	0.277778	NA	NA	NA	NA	NA	NA	NA	NA	15	0.133333	35	0.314286	NA	NA	NA	NA	NA	NA	NA	NA	22	0.181818	12	0.25	32	0.21875	NA	NA	17	0	10	0.2	NA	NA	30
19	8409435	8409436	17	0.764706	14	0.642857	16	0.375	15	0.2	17	0.411765	28	0.75	13	0.538462	14	0.214286	15	0.466667	17	0.647059	15	0.266667	16	0.875	36	0.75	17	0.470588	29	0.275862	17	0.647059	12	0.333333	16	0.5625	12	1	15	0.733333	15	0.666667	13	0.461538	NA	NA	16
19	27320494	27320495	NA	NA	NA	NA	16	0.0625	NA	NA	11	0.363636	23	0.173913	21	0.142857	NA	NA	NA	NA	13	0.384615	NA	NA	17	0.117647	NA	NA	15	0.0666667	10	0.5	18	0.444444	10	0.2	NA	NA	10	0.1	NA	NA	13	0.384615	NA	NA	13	0.307692	16
19	54534611	54534612	30	0.3	40	0.525	20	0.5	12	0.166667	46	0.217391	67	0.80597	NA	NA	14	0.142857	22	0.454545	28	0.321429	41	0.317073	48	0.333333	51	0.529412	20	0.55	35	0.4	19	0.473684	41	0.390244	31	0.225806	37	0.432432	19	0.578947	40	0.5	29	0.448276	13	0.461538	27
19	61775995	61775996	11	0.909091	NA	NA	11	0.818182	11	0.363636	NA	NA	11	1	24	0.791667	11	0.272727	16	0.875	NA	NA	NA	NA	11	0.818182	17	0.823529	19	0.684211	NA	NA	22	0.863636	15	0.266667	NA	NA	13	0.769231	NA	NA	NA	NA	10	0.4	15	0.8	17
19	61782317	61782318	23	0.521739	30	0.466667	29	0.655172	19	0.105263	37	0.405405	39	0.717949	NA	NA	24	0.291667	47	0.446809	38	0.342105	37	0.297297	41	0.536585	39	0.74359	44	0.477273	31	0.322581	35	0.514286	46	0.26087	35	0.342857	23	0.565217	46	0.630435	19	0.421053	11	0.727273	34	0.5	26
19	61875783	61875784	NA	NA	15	0.533333	18	0.722222	17	0.117647	16	0.3125	13	1	23	0.26087	15	0.466667	NA	NA	NA	NA	NA	NA	25	0.8	NA	NA	18	0.777778	13	0.615385	12	0.75	17	0.470588	NA	NA	14	0.785714	NA	NA	19	0.526316	13	0.846154	26	0.576923	22
19	61875824	61875825	NA	NA	15	0.533333	19	0.684211	17	0.352941	16	0.3125	13	1	23	0.434783	15	0.666667	NA	NA	NA	NA	NA	NA	25	0.56	NA	NA	18	0.888889	13	0.615385	12	0.5	18	0.777778	NA	NA	14	0.785714	NA	NA	19	0.684211	13	0.923077	26	0.653846	22
19	61903676	61903677	NA	NA	19	0.421053	11	0.454545	17	0.117647	21	0.0952381	31	0.741935	24	0.375	12	0.333333	11	0.454545	13	0.384615	15	0.333333	25	0.52	22	0.727273	19	0.631579	16	0.5	34	0.735294	27	0.148148	16	0.3125	24	0.791667	10	0.5	23	0.521739	24	0.625	28	0.607143	29
19	62190970	62190971	21	0.809524	21	0.952381	23	0.826087	22	0.545455	35	0.514286	34	0.941176	18	0.777778	13	0.461538	39	0.74359	35	0.6	35	0.514286	33	0.787879	32	0.6875	20	0.9	30	0.866667	22	1	32	0.5	38	0.526316	24	0.958333	46	0.652174	16	0.875	23	0.956522	19	0.526316	24
19	62190981	62190982	21	0.666667	21	0.904762	23	0.73913	22	0.5	34	0.5	34	0.970588	18	0.555556	13	0.307692	39	0.692308	35	0.6	35	0.542857	33	0.787879	32	0.5625	20	0.85	30	0.8	22	0.954545	32	0.40625	38	0.526316	24	0.875	46	0.5	16	0.75	23	0.913043	19	0.315789	24
19	62190998	62190999	21	0.619048	21	0.952381	23	0.73913	22	0.454545	35	0.514286	34	0.911765	18	0.666667	13	0.692308	39	0.717949	35	0.657143	35	0.542857	33	0.818182	32	0.59375	20	0.9	30	0.833333	22	0.954545	32	0.46875	38	0.526316	24	0.958333	46	0.521739	16	0.875	23	0.869565	19	0.473684	24
19	62191018	62191019	21	0.809524	21	0.904762	23	0.608696	22	0.636364	35	0.6	34	0.941176	18	0.777778	13	0.384615	39	0.74359	35	0.685714	35	0.6	33	0.818182	32	0.625	20	0.9	30	0.866667	22	1	32	0.46875	38	0.552632	24	0.916667	46	0.652174	16	0.8125	23	1	19	0.421053	24
19	62191042	62191043	NA	NA	10	0.9	15	0.866667	10	0.5	16	0.5625	23	0.956522	10	0.7	NA	NA	11	0.545455	12	0.75	22	0.818182	10	0.8	15	0.933333	NA	NA	20	0.9	12	0.916667	NA	NA	19	0.736842	10	1	17	0.823529	NA	NA	12	0.916667	11	0.727273	15
19	62935175	62935176	NA	NA	18	0.5	21	0.761905	16	0.25	28	0.321429	13	0.923077	11	0.363636	17	0.117647	33	0.242424	31	0.419355	35	0.314286	43	0.372093	34	0.529412	19	0.631579	25	0.44	27	0.444444	41	0.243902	43	0.488372	24	0.5	30	0.466667	13	0.538462	15	0.2	15	0.4	20
19	63016535	63016536	NA	NA	NA	NA	NA	NA	12	0.666667	10	0.5	11	1	NA	NA	12	0.75	NA	NA	NA	NA	12	0.333333	17	0.941176	13	0.538462	17	0.823529	14	0.642857	14	1	15	0.933333	NA	NA	10	1	NA	NA	NA	NA	NA	NA	NA	NA	13
2	5471191	5471192	13	0.615385	16	0.5	21	0.619048	17	0.235294	13	0.461538	18	0.722222	12	0.5	19	0.157895	37	0.513514	28	0.464286	33	0.272727	19	0.526316	22	0.681818	16	0.5625	13	0.230769	14	0.357143	29	0.172414	31	0.451613	10	0.5	24	0.541667	14	0.642857	NA	NA	14	0.571429	20
2	5471193	5471194	13	0.461538	16	0.25	21	0.285714	17	0.235294	13	0.153846	18	0.611111	12	0.333333	19	0.0526316	36	0.333333	28	0.285714	33	0.151515	19	0.631579	21	0.619048	16	0.5625	13	0	14	0.285714	29	0.103448	31	0.451613	10	0.2	24	0.375	14	0.5	NA	NA	14	0.357143	20
2	5471201	5471202	13	0.615385	16	0.4375	21	0.571429	17	0.352941	13	0.538462	18	0.611111	12	0.5	19	0.263158	37	0.648649	28	0.5	33	0.333333	19	0.684211	22	0.863636	16	0.75	13	0.538462	14	0.5	29	0.275862	31	0.612903	10	0.6	24	0.541667	14	0.928571	NA	NA	14	0.642857	20
2	5471242	5471243	13	0.692308	19	0.631579	19	0.473684	16	0.3125	12	0.5	24	0.791667	NA	NA	23	0.347826	37	0.567568	35	0.571429	38	0.473684	23	0.695652	32	0.75	18	0.833333	18	0.388889	16	0.625	34	0.441176	29	0.413793	26	0.653846	29	0.586207	20	0.6	NA	NA	12	0.666667	17
2	104663680	104663681	NA	NA	22	0.5	25	0.24	17	0.294118	20	0.4	36	0.805556	20	0.4	14	0.285714	17	0.588235	24	0.375	16	0.125	19	0.368421	34	0.5	22	0.590909	15	0.533333	21	0.619048	29	0.344828	19	0.368421	29	0.310345	21	0.428571	18	0.333333	21	0.571429	25	0.52	33
2	121624253	121624254	10	0.7	22	0.818182	19	0.368421	17	0.647059	22	0.0909091	24	0.625	16	0.6875	19	0.210526	10	0.2	16	0.625	17	0.411765	29	0.655172	16	0.875	23	0.478261	10	0.3	21	1	25	0.28	11	0.272727	32	0.625	15	0.2	12	0.666667	17	0.588235	25	0.44	19
2	121652663	121652664	NA	NA	13	0.923077	23	0.347826	NA	NA	29	0.344828	18	0.555556	27	0.777778	31	0.322581	24	0.708333	17	0.823529	18	0.555556	18	0.777778	13	0.846154	NA	NA	14	0.5	51	0.862745	43	0.372093	NA	NA	34	0.735294	19	0.526316	27	0.740741	NA	NA	18	0.611111	46
2	121652687	121652688	NA	NA	13	0.692308	23	0.173913	NA	NA	29	0.241379	18	0.444444	27	0.666667	31	0.193548	24	0.583333	17	0.411765	18	0.333333	18	0.611111	13	0.692308	NA	NA	14	0.571429	51	0.803922	43	0.232558	NA	NA	34	0.529412	19	0.315789	27	0.444444	NA	NA	18	0.333333	46
2	131442008	131442009	40	0.3	28	0.642857	40	0.45	45	0.177778	51	0.196078	73	0.657534	42	0.5	22	0.136364	44	0.545455	38	0.421053	38	0.263158	65	0.323077	57	0.350877	53	0.283019	26	0.538462	64	0.25	27	0.222222	23	0.26087	56	0.571429	46	0.26087	40	0.175	32	0.25	18	0.166667	39
2	134288600	134288601	NA	NA	NA	NA	NA	NA	20	0.35	16	0.3125	18	0.777778	18	0.944444	15	0.733333	10	0.9	20	0.55	14	0.642857	10	0.6	14	0.928571	NA	NA	NA	NA	13	0.923077	16	0.5	NA	NA	34	0.852941	16	0.75	11	0.545455	20	1	17	0.764706	14
2	134581569	134581570	24	0.208333	NA	NA	14	0.285714	20	0.05	18	0	25	0.64	12	0.5	18	0.333333	38	0.342105	32	0.34375	36	0.194444	27	0.296296	27	0.703704	26	0.730769	17	0.764706	23	0.565217	37	0.162162	39	0.179487	17	0.235294	35	0.228571	15	0.333333	13	0.538462	14	0.357143	18
2	134614941	134614942	13	0.923077	25	1	14	0.928571	13	0.923077	38	0.105263	40	0.575	28	0.892857	35	0.314286	13	0.923077	15	0.8	28	1	23	0.26087	34	0.970588	NA	NA	NA	NA	33	0.606061	14	0.928571	39	0.615385	21	1	11	0.909091	30	0.966667	12	0.916667	24	0.583333	41
2	134614960	134614961	13	0.846154	25	1	15	0.866667	13	1	38	0.263158	39	0.589744	28	1	36	0.388889	13	1	15	0.8	28	0.964286	23	0.173913	34	0.970588	NA	NA	NA	NA	33	0.666667	14	1	39	0.692308	21	1	11	0.909091	30	1	12	0.916667	24	0.583333	41
2	135088207	135088208	16	0.5	14	0	30	1	22	0.590909	38	0.973684	44	0.613636	17	0.117647	22	0	15	0.8	NA	NA	23	1	23	0.565217	20	0.5	25	0.52	28	0.964286	33	0.454545	25	0.6	16	0	20	0	11	0.363636	14	0	15	0	23	0	26
2	135495883	135495884	17	0.470588	14	0.142857	14	0.142857	21	1	NA	NA	16	0.9375	10	0.7	29	0.551724	24	0.583333	21	0.47619	23	0.434783	34	0.0882353	22	0.5	28	0.571429	12	0.0833333	21	0.238095	29	0.689655	19	0.526316	22	0.409091	19	0	12	0.833333	NA	NA	23	0.434783	NA
2	135495886	135495887	23	0.652174	24	0.25	25	0.2	27	1	14	0.428571	26	0.961538	14	0.714286	35	0.685714	39	0.435897	29	0.448276	37	0.486486	44	0.136364	38	0.578947	38	0.578947	20	0.15	42	0.5	45	0.711111	37	0.567568	31	0.419355	32	0.21875	18	1	15	1	35	0.657143	14
20	3262177	3262178	12	0.25	NA	NA	NA	NA	19	0.0526316	17	0.117647	14	0.5	14	0.642857	18	0.0555556	NA	NA	19	0.421053	12	0.0833333	15	0.466667	NA	NA	16	0.625	19	0.263158	28	0.392857	14	0.357143	NA	NA	NA	NA	14	0.357143	16	0.5	10	0.3	27	0.222222	20
20	67544938	67544939	22	0.181818	18	0.111111	19	0.0526316	NA	NA	26	0.153846	26	0.307692	10	0.6	16	0.3125	48	0.291667	26	0.0769231	41	0.121951	34	0.205882	26	0.653846	28	0.25	20	0.6	12	0.0833333	27	0.296296	29	0.137931	21	0.238095	35	0.2	24	0	15	0.266667	NA	NA	24
20	67544975	67544976	22	0.227273	18	0.0555556	19	0.105263	NA	NA	26	0.0384615	26	0.230769	10	0.4	16	0.1875	48	0.270833	26	0.0384615	41	0.0487805	34	0.147059	26	0.346154	28	0.321429	20	0.5	12	0.333333	27	0.148148	29	0.103448	21	0.142857	35	0.142857	24	0.0416667	15	0.333333	NA	NA	24
20	69475503	69475504	26	0.576923	35	0.428571	27	0.333333	31	0.290323	31	0.16129	46	0.413043	30	0.6	32	0.46875	33	0.575758	27	0.37037	43	0.255814	38	0.473684	30	0.833333	29	0.413793	18	0.5	41	0.463415	45	0.288889	27	0.296296	47	0.382979	19	0.368421	21	0.142857	39	0.538462	37	0.243243	34
20	69475602	69475603	15	0.4	13	0.384615	NA	NA	15	0.466667	NA	NA	19	0.421053	15	0.333333	13	0.384615	11	0.454545	NA	NA	17	0.235294	19	0.578947	11	0.909091	10	0.3	NA	NA	15	0.6	15	0.333333	11	0.0909091	17	0.470588	NA	NA	NA	NA	17	0.470588	11	0.272727	13
20	71229630	71229631	10	1	13	0.538462	16	0.875	14	0.642857	NA	NA	18	0.944444	12	0.75	NA	NA	16	0.8125	NA	NA	21	0.47619	17	0.823529	12	0.666667	15	0.8	20	0.55	15	0.933333	23	0.521739	17	0.823529	14	1	13	0.769231	14	0.642857	10	1	15	0.8	12
20	71236573	71236574	18	0.444444	NA	NA	15	0.4	NA	NA	24	0.166667	22	0.863636	18	0.277778	22	0.227273	22	0.272727	29	0.241379	24	0.291667	26	0.346154	29	0.551724	28	0.642857	23	0.26087	14	0.714286	27	0.333333	19	0.315789	13	0.384615	33	0.424242	11	0.272727	24	0.625	17	0.352941	16
20	71236580	71236581	27	0.444444	20	0.3	27	0.666667	13	0.153846	34	0.176471	40	0.875	21	0.190476	29	0.310345	46	0.391304	39	0.205128	45	0.2	43	0.465116	60	0.55	52	0.673077	53	0.358491	23	0.434783	36	0.361111	43	0.27907	37	0.648649	48	0.479167	21	0.380952	37	0.567568	30	0.533333	26
20	71236653	71236654	10	0.5	14	0.5	14	0.928571	NA	NA	13	0.153846	21	1	NA	NA	NA	NA	25	0.48	14	0.5	22	0.318182	22	0.772727	32	0.78125	29	0.827586	31	0.451613	11	0.727273	17	0.647059	24	0.416667	26	0.884615	20	0.5	10	0.7	17	0.823529	14	0.714286	10
21	3637789	3637790	NA	NA	10	0.8	14	0.571429	16	0.625	NA	NA	NA	NA	18	0.277778	NA	NA	13	0.538462	NA	NA	22	0.545455	20	0.15	19	0.631579	20	0.55	16	0.5	16	0.5625	15	0.733333	NA	NA	15	0.866667	NA	NA	14	0.571429	13	0.538462	20	0.5	20
21	3637812	3637813	NA	NA	10	1	14	0.571429	16	0.8125	NA	NA	NA	NA	18	0.611111	NA	NA	13	0.384615	NA	NA	22	0.681818	20	0.25	19	0.473684	20	0.65	16	0.6875	16	0.625	15	0.666667	NA	NA	15	1	NA	NA	14	0.714286	13	0.692308	20	0.5	20
21	3637840	3637841	NA	NA	10	1	14	0.642857	16	0.875	NA	NA	NA	NA	18	0.777778	NA	NA	13	0.615385	NA	NA	23	0.695652	20	0.3	19	0.526316	20	0.7	14	0.5	NA	NA	15	0.8	NA	NA	15	0.866667	NA	NA	14	0.642857	13	0.923077	20	0.5	20
21	3637899	3637900	NA	NA	10	0.9	14	0.571429	16	0.8125	NA	NA	NA	NA	18	0.833333	NA	NA	13	0.461538	NA	NA	22	0.772727	20	0.4	19	0.684211	20	0.6	16	0.5625	16	0.75	15	0.866667	NA	NA	15	0.933333	NA	NA	14	0.785714	12	0.583333	20	0.65	20
21	7590762	7590763	25	0.64	27	0.518519	20	0.45	23	0.0434783	36	0.138889	37	0.891892	14	0.214286	25	0.24	31	0.193548	37	0.216216	41	0.097561	30	0.4	45	0.688889	31	0.612903	26	0.153846	28	0.428571	40	0.2	36	0.111111	32	0.65625	29	0.517241	20	0.15	16	0.375	23	0.26087	30
21	7590766	7590767	25	0.64	27	0.518519	20	0.4	23	0.0434783	36	0.0833333	37	0.891892	14	0.214286	25	0.44	31	0.322581	37	0.243243	41	0.097561	30	0.433333	45	0.755556	31	0.612903	26	0.230769	28	0.5	40	0.225	36	0.222222	32	0.625	29	0.482759	20	0.3	16	0.3125	23	0.304348	30
21	7590790	7590791	25	0.68	27	0.555556	20	0.5	23	0.130435	35	0.0857143	37	0.864865	14	0.285714	25	0.24	31	0.290323	37	0.297297	41	0.170732	30	0.433333	45	0.733333	31	0.612903	26	0.153846	28	0.392857	40	0.25	36	0.194444	32	0.71875	29	0.448276	20	0.2	16	0.3125	22	0.363636	30
21	7590794	7590795	25	0.76	27	0.518519	20	0.4	23	0.0869565	35	0.2	37	0.945946	14	0.285714	25	0.28	31	0.258065	37	0.324324	41	0.097561	30	0.4	45	0.755556	31	0.709677	26	0.230769	28	0.464286	40	0.15	36	0.166667	32	0.625	29	0.517241	20	0.25	16	0.3125	23	0.304348	30
21	7590813	7590814	25	0.68	27	0.555556	20	0.35	23	0.217391	35	0.142857	36	0.916667	14	0.285714	25	0.48	31	0.354839	37	0.27027	40	0.125	30	0.533333	45	0.733333	31	0.645161	26	0.307692	28	0.571429	40	0.15	36	0.194444	32	0.71875	29	0.551724	20	0.3	16	0.375	23	0.434783	30
21	7590838	7590839	NA	NA	17	0.647059	12	0.416667	10	0	16	0.125	16	0.75	NA	NA	19	0.526316	13	0.230769	12	0.333333	18	0.111111	12	0.583333	22	0.636364	10	0.7	11	0.272727	11	0.272727	17	0.352941	16	0.125	14	0.5	12	0.416667	NA	NA	NA	NA	14	0.428571	12
21	8259583	8259584	NA	NA	20	0.5	16	0.4375	11	0	11	0.545455	24	0.708333	NA	NA	14	0.0714286	20	0.55	17	0.0588235	16	0.375	23	0.217391	17	0.470588	14	0.571429	11	0.181818	11	0.363636	20	0.25	20	0.25	26	0.5	27	0.037037	10	0.6	10	0.4	NA	NA	11
21	17839411	17839412	NA	NA	12	1	NA	NA	NA	NA	11	0.636364	12	0.666667	20	0.8	NA	NA	NA	NA	NA	NA	NA	NA	13	0.461538	10	0.7	16	0.75	10	1	18	0.833333	16	0.75	12	0.833333	11	1	NA	NA	NA	NA	20	1	19	0.842105	NA
21	17839415	17839416	NA	NA	12	0.833333	NA	NA	NA	NA	11	0.636364	12	0.25	20	0.55	NA	NA	NA	NA	NA	NA	NA	NA	13	0.384615	10	0.3	16	0.5	10	0.9	18	0.722222	16	0.5625	12	0.5	11	0.909091	NA	NA	NA	NA	20	0.75	19	0.578947	NA
21	20004420	20004421	NA	NA	13	1	19	0.789474	12	1	10	0.8	13	1	17	0.647059	NA	NA	NA	NA	12	1	NA	NA	17	0.823529	11	0.909091	12	1	13	1	18	0.888889	19	0.789474	NA	NA	18	1	NA	NA	NA	NA	12	0.916667	18	0.888889	27
21	33019353	33019354	118	0.550847	114	0.342105	143	0.216783	68	0.338235	217	0.156682	227	0.528634	119	0.394958	116	0.318966	266	0.154135	292	0.236301	259	0.166023	242	0.632231	243	0.36214	189	0.380952	162	0.111111	212	0.448113	230	0.182609	265	0.384906	253	0.367589	305	0.327869	104	0.288462	101	0.435644	107	0.317757	131
21	64046844	64046845	NA	NA	12	0.916667	NA	NA	10	1	NA	NA	16	0.875	19	1	NA	NA	NA	NA	11	0.818182	NA	NA	NA	NA	NA	NA	NA	NA	10	1	19	0.947368	13	1	NA	NA	19	0.947368	NA	NA	13	0.923077	13	1	11	0.909091	14
21	64522836	64522837	10	0.5	10	0.9	NA	NA	NA	NA	13	0.461538	19	0.789474	NA	NA	13	0.307692	10	0.4	NA	NA	NA	NA	12	0.666667	19	0.736842	11	0.727273	10	0.1	NA	NA	15	0.133333	18	0.388889	NA	NA	14	0.571429	NA	NA	NA	NA	NA	NA	NA
21	68172560	68172561	NA	NA	NA	NA	10	0.5	NA	NA	24	0.0416667	16	0.9375	10	0.3	NA	NA	22	0.272727	15	0.4	31	0.0967742	18	0.388889	20	0.3	14	0.142857	NA	NA	NA	NA	14	0.142857	15	0.133333	NA	NA	13	0.384615	NA	NA	NA	NA	NA	NA	16
21	68172664	68172665	13	0.538462	19	0.684211	12	0.166667	20	0.05	17	0.0588235	36	0.944444	28	0.321429	20	0.25	28	0.357143	23	0.478261	26	0.192308	36	0.472222	21	0.428571	27	0.444444	12	0.333333	16	0.4375	28	0.357143	20	0.3	31	0.516129	13	0.384615	18	0.277778	25	0.6	19	0.368421	25
21	69297744	69297745	14	0.428571	24	0.375	27	0.62963	20	0.9	18	0.722222	34	0.852941	24	0.375	14	0.285714	17	0.176471	26	0.307692	20	0.05	27	0.481481	24	0.708333	31	0.548387	27	0.148148	39	0.487179	27	0.518519	16	0.3125	30	0.366667	27	0.444444	15	0.8	21	0.571429	16	0.75	13
21	69798365	69798366	25	0.68	23	0.391304	26	0.538462	30	0.2	53	0.490566	29	0.62069	16	0.25	37	0.486486	33	0.272727	21	0.380952	33	0.30303	41	0.536585	19	0.0526316	28	0.464286	12	0.166667	36	0.527778	34	0.0882353	29	0.275862	50	0.46	47	0.319149	26	0.5	24	0.5	17	0.529412	22
22	6166296	6166297	NA	NA	NA	NA	17	0.411765	11	0.636364	12	0.0833333	20	0.75	NA	NA	12	0.416667	22	0.454545	16	0.3125	20	0.2	17	0.470588	14	0.5	NA	NA	12	0.75	20	0.65	11	0.545455	24	0.75	11	0.363636	14	0.357143	16	0.4375	10	0.7	NA	NA	NA
22	11978338	11978339	18	0.388889	13	0.615385	16	0.3125	17	0.411765	21	0.47619	20	0.35	12	0.75	15	0.466667	25	0.44	29	0.344828	25	0.32	30	0.666667	30	0.633333	15	0.266667	27	0.333333	25	0.72	22	0.272727	34	0.470588	22	0.5	36	0.555556	10	0.7	NA	NA	10	0.5	16
22	14958957	14958958	11	0.454545	10	0.5	15	0.133333	14	0.571429	15	0.0666667	17	0.235294	11	0.181818	18	0.166667	26	0.307692	18	0.0555556	26	0.346154	16	0.375	26	0.538462	15	0.666667	22	0.409091	20	0.45	19	0.368421	26	0.0769231	19	0.368421	22	0.0909091	18	0.222222	NA	NA	NA	NA	12
22	14958989	14958990	11	0.363636	10	0.6	15	0.2	14	0.571429	15	0.133333	17	0.294118	11	0.181818	18	0.277778	26	0.384615	18	0.166667	26	0.346154	16	0.4375	26	0.615385	15	0.533333	22	0.363636	20	0.45	19	0.315789	26	0.115385	19	0.578947	21	0.190476	18	0.166667	NA	NA	NA	NA	12
22	23190984	23190985	NA	NA	10	0.3	NA	NA	13	0.307692	16	0.3125	19	0.315789	19	0.157895	12	0.25	NA	NA	11	0.181818	NA	NA	10	0.6	16	0.5625	18	0.388889	NA	NA	18	0.555556	NA	NA	13	0.0769231	16	0.1875	11	0.272727	NA	NA	14	0	17	0.235294	15
22	32773334	32773335	NA	NA	24	1	22	1	11	1	20	0.95	30	1	12	1	15	1	23	1	13	1	15	0.933333	23	1	20	0.4	18	0.388889	18	1	22	1	23	0.521739	20	0.65	27	1	18	1	22	1	18	0.444444	31	0.548387	25
22	48374353	48374354	NA	NA	NA	NA	NA	NA	NA	NA	NA	NA	NA	NA	NA	NA	10	0.6	12	1	12	1	NA	NA	10	0.9	15	0.866667	NA	NA	NA	NA	15	0.933333	NA	NA	NA	NA	NA	NA	NA	NA	NA	NA	NA	NA	NA	NA	NA
22	53761401	53761402	NA	NA	11	1	13	0.769231	NA	NA	18	0.166667	17	0.764706	11	0.636364	14	0.571429	17	0.882353	27	0.333333	20	0.4	18	0.777778	19	0.736842	24	0.708333	15	0.8	NA	NA	19	0.473684	17	0.823529	18	0.722222	25	0.4	12	0.916667	NA	NA	13	0.769231	14
22	55578418	55578419	16	0.5625	13	0.615385	20	0.7	12	0.0833333	26	0.346154	25	0.8	22	0.363636	18	0.222222	34	0.558824	29	0.586207	35	0.485714	36	0.611111	32	0.8125	29	0.689655	21	0.428571	24	0.5	41	0.463415	36	0.305556	31	0.806452	34	0.705882	21	0.52381	20	0.7	16	0.4375	24
22	58716678	58716679	17	0.764706	NA	NA	19	0.789474	26	0.423077	22	0	13	0	10	0.1	15	0.6	34	0.117647	NA	NA	55	0.0909091	22	0.636364	26	0.576923	44	0.568182	23	0.217391	30	0.1	25	0.16	16	0.625	11	0	17	0.411765	14	0.857143	NA	NA	13	0.923077	17
22	58877277	58877278	17	0.705882	NA	NA	14	0.714286	NA	NA	19	0.263158	27	0.888889	16	0.6875	13	0.461538	21	0.809524	18	0.5	24	0.291667	27	0.555556	28	0.607143	22	0.727273	15	0.133333	11	0.454545	19	0.315789	20	0.6	28	0.642857	20	0.65	NA	NA	15	0.6	NA	NA	23
22	59314011	59314012	NA	NA	12	0.833333	NA	NA	NA	NA	13	0.692308	14	0.714286	11	0.818182	NA	NA	NA	NA	11	0.727273	18	0.333333	12	0.583333	NA	NA	NA	NA	19	0.578947	NA	NA	26	0.846154	NA	NA	14	0.785714	NA	NA	22	0.636364	10	0.9	22	0.727273	24
22	59442071	59442072	12	0.416667	12	0.916667	14	0.857143	NA	NA	24	0.333333	22	1	12	0.583333	13	0.307692	30	0.266667	13	0.230769	28	0.0714286	25	0.8	32	0.75	32	0.71875	21	0.285714	25	0.32	26	0.615385	32	0.75	15	0.533333	28	0.25	14	0.428571	15	0.866667	NA	NA	24
22	60032553	60032554	12	0.833333	NA	NA	NA	NA	NA	NA	NA	NA	16	0.875	NA	NA	12	0.416667	19	0.157895	23	0.478261	18	0.388889	11	0.636364	NA	NA	16	0.8125	NA	NA	14	0.785714	NA	NA	15	0.6	10	0.8	16	0.5	NA	NA	NA	NA	15	0.466667	11
22	60032563	60032564	12	0.666667	NA	NA	NA	NA	NA	NA	NA	NA	16	0.9375	NA	NA	12	0.25	19	0.105263	23	0.304348	18	0.333333	11	0.545455	NA	NA	16	0.625	NA	NA	14	0.714286	NA	NA	15	0.4	10	0.6	16	0.25	NA	NA	NA	NA	15	0.4	11
22	60032577	60032578	12	0.916667	NA	NA	NA	NA	NA	NA	NA	NA	16	0.9375	NA	NA	12	0.333333	19	0.157895	23	0.347826	18	0.444444	11	0.727273	NA	NA	16	0.625	NA	NA	14	0.785714	NA	NA	15	0.466667	10	0.8	16	0.5	NA	NA	NA	NA	15	0.466667	11
22	60032599	60032600	12	0.75	NA	NA	NA	NA	NA	NA	NA	NA	16	0.8125	NA	NA	12	0.166667	19	0.157895	23	0.347826	18	0.166667	11	0.636364	NA	NA	16	0.625	NA	NA	14	0.571429	NA	NA	15	0.4	10	0.6	16	0.3125	NA	NA	NA	NA	15	0.4	11
22	60032607	60032608	12	0.666667	NA	NA	NA	NA	NA	NA	NA	NA	16	0.875	NA	NA	12	0.166667	19	0.105263	23	0.478261	18	0.111111	11	0.636364	NA	NA	16	0.625	NA	NA	14	0.571429	NA	NA	15	0.4	10	0.6	16	0.3125	NA	NA	NA	NA	15	0.533333	11
22	60125485	60125486	36	0.277778	40	0.3	36	0.388889	29	0.0689655	32	0.03125	50	0.8	27	0.333333	17	0.0588235	15	0	33	0.181818	36	0.194444	68	0.529412	35	0.4	49	0.285714	34	0.0588235	22	0.545455	48	0.0625	31	0.225806	31	0.483871	38	0.210526	31	0.258065	33	0.515152	36	0.388889	29
22	60273766	60273767	11	0.818182	17	0.823529	17	0.764706	10	0.4	19	0.315789	13	0.769231	NA	NA	12	0.333333	22	0.454545	26	0.615385	22	0.136364	17	0.823529	34	0.911765	16	1	14	0.5	12	0.75	27	0.888889	18	0.5	20	0.7	21	0.809524	12	0.666667	10	0.9	10	0.4	11
22	60540629	60540630	33	0.30303	30	0.5	40	0.575	30	0.133333	42	0.309524	67	0.835821	39	0.538462	33	0.212121	46	0.195652	43	0.44186	49	0.183673	61	0.393443	65	0.538462	46	0.695652	36	0.416667	37	0.864865	50	0.22	43	0.395349	44	0.227273	46	0.23913	33	0.424242	27	0.592593	27	0.333333	63
22	60582931	60582932	NA	NA	NA	NA	11	0.818182	15	0.466667	13	0.769231	15	0.866667	16	0.75	NA	NA	NA	NA	12	0.916667	14	0.5	NA	NA	13	0.846154	11	0.818182	NA	NA	16	0.9375	10	0.6	12	0.583333	14	0.857143	NA	NA	NA	NA	14	0.928571	17	0.764706	15
23	4251052	4251053	10	0.3	17	0.176471	24	0.416667	10	0.2	17	0	26	0.461538	15	0	20	0.55	23	0.782609	12	0.166667	NA	NA	31	0.709677	NA	NA	20	0.5	23	0.782609	28	0.571429	23	0.478261	13	0.692308	15	0	NA	NA	14	0.214286	17	0.411765	20	0.05	19
23	4251074	4251075	10	0.1	17	0.0588235	24	0.333333	10	0	17	0	26	0.384615	15	0.0666667	20	0.45	23	0.782609	12	0	NA	NA	31	0.677419	NA	NA	20	0.4	23	0.695652	28	0.535714	23	0.521739	13	0.692308	15	0	NA	NA	14	0.142857	17	0.352941	20	0.05	19
23	40726142	40726143	25	0.2	41	0.512195	34	0.235294	24	0.291667	41	0.292683	41	0.585366	24	0.416667	27	0.407407	40	0.675	27	0.407407	37	0.162162	41	0.195122	39	0.641026	44	0.613636	37	0.432432	48	0.479167	38	0.473684	35	0.6	43	0.186047	23	0.695652	25	0.36	31	0.903226	28	0.142857	39
23	40726196	40726197	22	0.0909091	34	0.5	22	0.181818	16	0.375	28	0.357143	27	0.518519	17	0.470588	21	0.428571	27	0.62963	18	0.333333	26	0.115385	33	0.242424	26	0.576923	33	0.484848	27	0.407407	37	0.405405	28	0.392857	20	0.55	29	0.275862	15	0.8	22	0.181818	22	0.909091	19	0.105263	22
23	48574258	48574259	17	0.941176	12	0.833333	24	0.333333	29	0.344828	32	0.21875	31	0.516129	28	0.892857	31	0.709677	34	0.823529	33	0.575758	27	0.222222	36	0.916667	41	0.878049	30	0.833333	25	0.72	29	0.827586	34	0.352941	17	0.882353	24	0.875	37	0.702703	16	0.625	16	0.625	33	0.69697	19
23	48997628	48997629	NA	NA	NA	NA	14	0.928571	15	0.8	14	0.357143	15	0.933333	NA	NA	NA	NA	NA	NA	13	0.538462	NA	NA	21	0.666667	NA	NA	10	0.4	15	0.866667	12	0.916667	14	0.714286	NA	NA	15	0.733333	17	0.647059	NA	NA	NA	NA	10	0.6	11
23	49820936	49820937	12	0.583333	16	0.5625	15	0.533333	12	0	15	0.0666667	33	0.242424	28	0.142857	14	0.571429	22	0.636364	18	0.166667	23	0.478261	35	0.171429	17	0.235294	27	0.592593	11	0	25	0.2	21	0.238095	22	0.5	25	0.36	NA	NA	23	0.304348	26	0.115385	23	0.0434783	23
23	51602593	51602594	NA	NA	10	0.7	16	0.875	20	0.15	17	0.235294	29	1	21	0.428571	17	0.411765	25	0.72	22	0.545455	11	0.272727	28	0.785714	18	0.444444	19	0.789474	20	0.5	29	0.758621	19	0.789474	NA	NA	15	0.866667	NA	NA	10	0.7	NA	NA	12	0.75	21
23	51602595	51602596	NA	NA	10	0.7	16	1	20	0.4	17	0.294118	29	1	21	0.52381	17	0.470588	25	0.88	22	0.636364	11	0.272727	28	0.821429	18	0.666667	19	0.789474	20	0.65	29	0.827586	19	0.789474	NA	NA	15	0.866667	NA	NA	10	0.7	NA	NA	12	0.833333	21
23	51602633	51602634	NA	NA	10	0.7	16	0.8125	20	0.15	17	0.176471	29	0.965517	21	0.428571	17	0.352941	25	0.72	22	0.409091	11	0.0909091	28	0.75	18	0.388889	19	0.631579	20	0.55	29	0.724138	19	0.684211	NA	NA	15	0.733333	NA	NA	10	0.6	NA	NA	12	0.666667	20
24	396999	397000	32	0.8125	31	0.580645	37	0.621622	29	0.241379	50	0.34	51	0.901961	33	0.636364	32	0.28125	34	0.735294	32	0.3125	33	0.333333	39	0.717949	26	0.807692	44	0.75	31	0.483871	54	0.722222	34	0.323529	26	0.692308	35	0.685714	17	0.941176	35	0.6	35	0.457143	37	0.72973	35
24	397105	397106	13	0.615385	10	0.4	15	0.666667	11	0.272727	19	0.315789	21	0.857143	14	0.642857	11	0.181818	NA	NA	NA	NA	12	0.333333	16	0.6875	10	0.9	20	0.7	13	0.384615	23	0.782609	16	0.1875	NA	NA	14	0.714286	10	0.7	11	0.727273	NA	NA	13	0.538462	10
24	590820	590821	NA	NA	16	0.6875	17	0	12	0.583333	35	0.314286	44	0.386364	NA	NA	17	0	31	0.387097	33	0.424242	35	0.942857	41	0.414634	18	1	35	0.4	31	0.258065	40	0.475	45	0.511111	18	0.944444	28	0.0357143	31	0	25	0.36	28	0.464286	16	0	30
24	700795	700796	NA	NA	14	1	10	1	11	1	12	1	22	1	NA	NA	14	1	31	0.967742	30	0.9	25	0.2	45	0.266667	28	0.25	23	1	13	0.923077	20	0.95	16	0.9375	19	1	18	1	22	0.954545	10	1	11	0.909091	NA	NA	11
24	850835	850836	15	1	12	1	15	1	NA	NA	15	1	20	1	15	1	NA	NA	15	0.333333	11	0.727273	12	0.416667	13	0.923077	10	1	14	0.357143	NA	NA	15	0.933333	18	1	NA	NA	14	1	NA	NA	12	0.5	17	0.470588	21	1	10
24	927035	927036	20	0.4	13	1	26	1	13	1	NA	NA	19	1	NA	NA	NA	NA	24	1	18	0.944444	20	1	20	0.95	29	0.965517	21	0.952381	22	1	18	1	21	1	26	1	27	1	34	0.970588	12	1	NA	NA	NA	NA	NA
24	1118712	1118713	NA	NA	NA	NA	16	1	NA	NA	NA	NA	23	0.391304	12	0.416667	NA	NA	NA	NA	16	1	12	1	12	1	11	1	13	0.384615	16	0.375	24	1	12	1	NA	NA	16	0.9375	NA	NA	12	0.916667	18	1	12	0.416667	15
24	1230941	1230942	14	0.214286	16	1	16	1	16	1	21	0.857143	26	1	20	0.95	15	0.6	10	1	19	1	11	1	23	1	18	1	26	1	20	0.4	25	1	24	1	13	0.461538	25	0.96	12	0.916667	19	1	13	1	26	1	27
24	1238305	1238306	17	0.647059	15	0.8	29	0.689655	24	0	15	0	23	0	42	0.97619	15	0	16	0.75	20	0	28	0.607143	31	1	40	1	38	0	26	0.653846	35	0.828571	24	0.708333	21	0.761905	33	0	26	0.576923	14	0	40	0.6	31	0.741935	40
24	1521747	1521748	10	0.2	10	0.5	16	0.5	NA	NA	11	0.909091	17	1	18	0.777778	NA	NA	14	0.928571	NA	NA	NA	NA	26	0.230769	31	0.580645	14	1	NA	NA	13	0.461538	14	0.0714286	NA	NA	NA	NA	15	0.666667	NA	NA	14	0.928571	17	0.941176	29
24	1521777	1521778	10	0.2	10	0.6	16	0.375	NA	NA	11	0.909091	17	1	18	0.777778	NA	NA	14	0.928571	NA	NA	NA	NA	26	0.346154	31	0.677419	14	1	NA	NA	13	0.461538	14	0.0714286	NA	NA	NA	NA	15	0.733333	NA	NA	14	1	17	1	29
24	1521857	1521858	10	0.4	10	0.6	16	0.5	NA	NA	11	0.909091	17	0.764706	18	0.833333	NA	NA	14	1	NA	NA	NA	NA	26	0.346154	31	0.774194	14	1	NA	NA	13	0.461538	14	0.142857	NA	NA	NA	NA	15	0.666667	NA	NA	14	1	17	1	29
24	1521872	1521873	10	0.4	10	0.5	16	0.4375	NA	NA	11	0.818182	17	1	18	0.833333	NA	NA	14	1	NA	NA	NA	NA	26	0.346154	31	0.83871	14	1	NA	NA	13	0.384615	14	0.0714286	NA	NA	NA	NA	15	0.666667	NA	NA	14	1	17	1	29
24	1521877	1521878	10	0.2	10	0.8	16	0.5	NA	NA	11	0.727273	17	1	18	0.777778	NA	NA	14	1	NA	NA	NA	NA	26	0.346154	31	0.774194	14	0.928571	NA	NA	13	0.461538	14	0.0714286	NA	NA	NA	NA	15	0.733333	NA	NA	14	1	17	1	29
24	1596846	1596847	20	0.8	21	0	18	0	15	0	13	0.0769231	29	0	19	0	23	0.304348	18	0	NA	NA	NA	NA	14	0	15	0	26	0	20	0.8	31	0	22	0	12	0.666667	33	0	NA	NA	30	0	14	0	37	0	16
24	1598991	1598992	23	0.565217	18	0.388889	30	0.333333	26	0.384615	24	0.958333	31	1	35	0.0285714	29	0.965517	23	0	22	0.318182	21	0.047619	35	0.0285714	36	0	31	0.387097	31	0.483871	29	0.37931	32	0.53125	10	0.5	41	0.97561	19	0.526316	24	0.5	34	0	27	0.592593	27
24	1599121	1599122	23	0.391304	18	1	30	0.933333	26	1	24	1	31	1	35	0.971429	29	0.62069	23	1	22	1	21	0.809524	35	1	36	1	31	1	31	0.516129	29	0.965517	32	1	10	0.5	41	1	19	0.947368	24	1	34	1	27	1	27
24	1667538	1667539	14	0.571429	24	1	36	0.944444	31	1	44	0.931818	49	1	25	0.96	13	0	41	0.97561	25	0.6	44	0.954545	53	1	37	1	35	0.714286	33	0.727273	42	0.97619	44	0.977273	19	0.736842	32	0.9375	29	0.62069	31	0.967742	24	1	24	0.958333	28
24	1667545	1667546	14	0.571429	24	0.958333	36	0.972222	31	0.903226	44	0.931818	49	0.979592	25	0.92	13	0	41	1	25	0.6	44	1	53	1	37	1	35	0.685714	33	0.727273	42	0.952381	44	0.977273	19	0.684211	32	0.96875	29	0.655172	31	1	24	1	24	1	28
24	1938147	1938148	42	0.5	20	1	34	0.941176	32	0.96875	41	1	46	1	29	1	25	0.4	32	0.96875	21	0.904762	34	1	35	0.942857	37	1	30	0.9	23	0.347826	35	1	46	1	22	0.409091	34	1	23	0.956522	28	0.964286	29	0.965517	35	1	32
24	1938202	1938203	31	0.322581	NA	NA	12	0.833333	13	1	15	0.866667	22	0.954545	13	1	19	0.157895	16	0.9375	NA	NA	10	1	12	1	18	1	13	1	17	0.117647	13	1	17	0.941176	14	0.0714286	16	1	NA	NA	NA	NA	17	1	14	0.928571	12
24	1975951	1975952	15	0.666667	16	0.75	NA	NA	12	0	17	0.764706	15	0	19	0.947368	18	1	21	0.761905	11	0.181818	15	0	13	0	19	0.894737	13	0.615385	20	0.5	13	0.923077	40	0.725	25	0.92	11	0.0909091	10	0.2	NA	NA	11	0	16	0.5625	NA
24	2106333	2106334	43	0.953488	48	1	35	1	33	0.484848	37	0.945946	83	0.975904	30	0.433333	24	0.958333	38	1	58	0.0172414	38	0.973684	60	0.983333	61	0.442623	52	1	30	1	49	0.959184	60	0.983333	41	0.97561	58	1	30	0.466667	40	0.5	50	0.48	39	1	52
24	2963544	2963545	NA	NA	17	0.235294	12	0.166667	19	0.578947	15	1	26	0.423077	16	0	11	1	35	0	21	0.380952	28	0.535714	25	0.52	26	0.461538	23	0.521739	19	0.473684	23	0.347826	15	0.933333	14	0.857143	20	1	19	0.315789	19	0.526316	24	0	14	0.428571	13
24	3503383	3503384	20	1	10	1	28	1	13	0.153846	20	0	28	1	23	0.73913	11	1	23	0.608696	14	0.714286	NA	NA	15	0.933333	26	0.961538	23	0.478261	14	0.857143	26	0.461538	20	1	16	1	21	0	NA	NA	15	0	20	0.6	22	0.545455	22
24	3520138	3520139	11	1	18	1	11	1	16	0	13	0	15	1	21	0.666667	16	0.9375	NA	NA	13	0.307692	NA	NA	15	1	12	1	22	0.681818	12	1	24	0.25	15	1	NA	NA	13	0.0769231	NA	NA	10	0	17	0.588235	18	0.388889	14
24	20416403	20416404	NA	NA	12	1	14	1	19	1	13	0.923077	21	1	14	0	13	1	NA	NA	NA	NA	NA	NA	10	0.5	14	1	14	0.571429	13	0.384615	14	0.928571	NA	NA	10	1	13	1	NA	NA	11	1	14	1	NA	NA	14
24	20920727	20920728	23	0	26	1	26	0.576923	20	0.95	25	0.56	36	0	17	1	22	0.545455	32	1	27	0.925926	25	0.92	30	0.966667	34	1	34	0.529412	22	1	21	0.380952	35	0.971429	33	0	29	1	22	0.954545	32	1	43	1	22	1	30
24	20926104	20926105	15	0	15	0.933333	20	0.35	22	1	22	0.545455	28	0	NA	NA	13	0.461538	19	1	11	1	14	1	NA	NA	19	1	14	0.0714286	NA	NA	28	0.428571	22	0.954545	NA	NA	22	1	NA	NA	18	1	25	0.96	22	0.954545	24
24	20956809	20956810	16	0	17	0	21	0	10	0.8	24	0.333333	26	0	10	1	NA	NA	11	0.454545	11	0.909091	13	0.538462	15	0.933333	10	0	22	0.409091	12	1	20	0.25	10	0.6	23	0	16	0.875	14	0.857143	10	1	NA	NA	13	0.461538	NA
24	61408407	61408408	15	0.8	22	0.863636	22	0.818182	11	0.181818	23	0.304348	31	0.935484	NA	NA	11	0.272727	23	0.521739	25	0.64	25	0.6	17	0.882353	36	0.805556	23	0.869565	23	0.304348	22	0.863636	18	0.444444	29	0.482759	30	0.766667	47	0.808511	21	0.571429	NA	NA	16	0.875	17
24	61408428	61408429	15	0.733333	22	0.818182	22	0.863636	11	0.363636	23	0.26087	31	0.870968	NA	NA	11	0.181818	23	0.434783	25	0.68	25	0.68	17	0.823529	36	0.861111	23	0.869565	23	0.391304	22	0.863636	18	0.444444	29	0.586207	30	0.766667	47	0.744681	21	0.571429	NA	NA	16	1	17
25	956757	956758	NA	NA	12	0.583333	NA	NA	13	0.0769231	14	0.285714	28	0.607143	10	0.5	18	0.111111	24	0.541667	21	0.285714	23	0.173913	28	0.5	30	0.2	19	0.526316	24	0.375	10	0.4	30	0.133333	25	0.2	20	0.25	31	0.225806	11	0.363636	NA	NA	10	0.2	11
25	997325	997326	NA	NA	NA	NA	NA	NA	13	0.230769	18	0.111111	13	0.461538	NA	NA	12	0.0833333	13	0.384615	NA	NA	17	0.0588235	18	0.166667	12	0.333333	20	0.35	NA	NA	NA	NA	23	0.478261	13	0.230769	10	0.4	21	0.0952381	NA	NA	10	0.3	NA	NA	NA
25	2257280	2257281	32	0.40625	25	0.68	49	0.55102	37	0.351351	46	0.326087	63	0.968254	19	0.315789	31	0.387097	38	0.526316	39	0.538462	47	0.340426	44	0.659091	40	0.725	45	0.8	23	0.391304	46	0.695652	56	0.375	33	0.575758	34	0.441176	26	0.346154	20	0.5	35	0.685714	35	0.685714	34
25	2257308	2257309	32	0.34375	25	0.8	49	0.489796	37	0.243243	46	0.434783	63	0.873016	19	0.263158	31	0.225806	38	0.578947	39	0.487179	47	0.382979	44	0.818182	40	0.75	45	0.822222	23	0.304348	46	0.717391	56	0.392857	32	0.625	34	0.529412	26	0.269231	20	0.5	35	0.657143	35	0.657143	34
25	2257347	2257348	14	0.285714	12	0.416667	11	0.545455	NA	NA	10	0.2	29	0.758621	NA	NA	12	0.583333	16	0.375	18	0.444444	16	0.3125	15	0.733333	11	0.727273	17	0.647059	11	0.181818	21	0.666667	16	0.3125	14	0.357143	11	0.454545	NA	NA	NA	NA	NA	NA	15	0.666667	14
25	2257352	2257353	24	0.458333	25	0.72	15	0.4	17	0.117647	25	0.36	39	0.820513	25	0.48	29	0.448276	20	0.4	27	0.185185	27	0.296296	40	0.675	27	0.888889	23	0.826087	26	0.115385	42	0.714286	23	0.347826	18	0.555556	25	0.44	17	0.411765	13	0.615385	24	0.583333	22	0.863636	31
25	2257374	2257375	24	0.458333	25	0.8	15	0.666667	17	0.235294	26	0.346154	39	0.948718	25	0.44	29	0.310345	20	0.55	27	0.259259	27	0.259259	40	0.8	27	0.888889	23	0.826087	26	0.153846	42	0.809524	23	0.434783	18	0.5	25	0.6	17	0.352941	13	0.538462	24	0.625	22	0.863636	31
25	2257379	2257380	24	0.416667	25	0.8	15	0.666667	17	0.176471	26	0.269231	39	0.820513	24	0.333333	29	0.310345	20	0.5	27	0.0740741	27	0.222222	40	0.675	27	0.851852	23	0.869565	26	0.0769231	42	0.714286	23	0.347826	18	0.611111	25	0.52	17	0.352941	13	0.384615	24	0.625	22	0.636364	31
25	2257439	2257440	24	0.5	25	0.76	15	0.4	17	0.176471	26	0.384615	39	0.692308	25	0.48	29	0.241379	20	0.55	27	0.148148	27	0.296296	40	0.6	28	0.857143	23	0.782609	26	0.230769	42	0.690476	23	0.434783	17	0.529412	25	0.52	17	0.235294	13	0.538462	24	0.5	22	0.818182	31
25	11335220	11335221	NA	NA	12	0.833333	14	0.785714	20	0.75	16	0.8125	13	0.692308	10	0.7	NA	NA	16	0.75	11	0.727273	14	0.642857	12	0.833333	15	0.466667	NA	NA	13	0.846154	18	0.722222	13	0.769231	15	0.6	10	0.7	10	0.7	13	0.769231	14	0.571429	22	0.545455	16
25	33628974	33628975	14	0.571429	20	0.75	15	0.666667	20	0.2	29	0.206897	34	0.941176	15	0.866667	22	0.0454545	27	0.592593	24	0.208333	25	0.28	34	0.411765	29	0.655172	33	0.787879	22	0.590909	28	0.464286	44	0.318182	34	0.323529	25	0.68	29	0.551724	28	0.5	13	0.461538	13	0.615385	31
25	33746462	33746463	13	0.461538	18	0.277778	NA	NA	10	0	15	0.533333	10	0.5	NA	NA	NA	NA	20	0.25	16	0.3125	21	0.238095	18	0.722222	22	0.454545	10	0.5	10	0.1	13	0.230769	21	0.714286	15	0.6	NA	NA	19	0.578947	NA	NA	NA	NA	NA	NA	NA
25	36069457	36069458	10	0.7	16	1	21	0.52381	22	0.409091	32	0.25	20	0.9	12	0.666667	14	0.214286	37	0.675676	37	0.540541	38	0.289474	26	0.538462	34	0.735294	35	0.8	20	0.35	29	0.551724	36	0.305556	44	0.5	27	0.666667	32	0.46875	16	0.5	NA	NA	17	0.470588	30
25	36069497	36069498	10	0.7	16	0.9375	21	0.857143	22	0.454545	32	0.40625	20	0.9	12	0.75	14	0.285714	37	0.648649	37	0.621622	38	0.157895	26	0.5	34	0.764706	35	0.657143	20	0.25	29	0.62069	36	0.305556	44	0.613636	27	0.777778	32	0.6875	16	0.5625	NA	NA	17	0.705882	30
25	36069506	36069507	NA	NA	13	0.769231	13	0.538462	13	0.461538	16	0.375	14	0.857143	NA	NA	10	0.1	21	0.714286	18	0.277778	27	0.222222	20	0.25	24	0.708333	21	0.714286	10	0.5	23	0.608696	14	0.142857	23	0.347826	13	0.769231	13	0.384615	NA	NA	NA	NA	NA	NA	14
25	36069551	36069552	14	0.571429	13	0.769231	17	0.588235	18	0.222222	17	0.176471	20	0.65	14	0.5	14	0.357143	11	0.818182	25	0.36	27	0.296296	16	0.6875	22	0.636364	21	0.666667	NA	NA	23	0.826087	21	0.142857	21	0.285714	22	0.727273	18	0.444444	12	0.333333	NA	NA	12	0.583333	12
25	36069562	36069563	19	0.578947	26	0.923077	32	0.6875	22	0.272727	31	0.258065	32	0.84375	21	0.619048	22	0.272727	25	0.72	36	0.361111	39	0.25641	31	0.451613	35	0.657143	29	0.689655	25	0.16	26	0.615385	40	0.225	36	0.222222	28	0.75	37	0.351351	16	0.3125	18	0.444444	15	0.4	23
25	36069598	36069599	19	0.631579	26	0.846154	32	0.71875	22	0.454545	31	0.419355	32	0.71875	21	0.571429	22	0.409091	25	0.76	36	0.611111	38	0.315789	30	0.8	35	0.771429	29	0.758621	25	0.36	26	0.769231	40	0.4	36	0.472222	28	0.75	37	0.594595	16	0.625	18	0.555556	15	0.866667	23
25	36069616	36069617	19	0.526316	26	0.769231	32	0.5625	22	0.136364	31	0.258065	32	0.8125	21	0.380952	22	0.181818	25	0.64	36	0.277778	39	0.25641	30	0.266667	34	0.470588	29	0.586207	25	0.08	26	0.307692	40	0.05	36	0.0833333	28	0.714286	37	0.297297	16	0.375	18	0.388889	15	0.466667	23
25	36069623	36069624	19	0.578947	26	0.730769	32	0.59375	22	0.181818	31	0.225806	32	0.78125	21	0.571429	22	0.227273	25	0.64	36	0.333333	38	0.236842	31	0.322581	35	0.457143	29	0.655172	25	0.28	26	0.5	40	0.2	36	0.0277778	28	0.5	37	0.432432	16	0.25	18	0.444444	15	0.333333	23
25	36069629	36069630	16	0.25	22	0.772727	23	0.391304	12	0.0833333	22	0.136364	22	0.681818	15	0.266667	16	0.25	25	0.56	24	0.0833333	24	0.166667	28	0.285714	40	0.5	21	0.52381	25	0.08	18	0.388889	33	0.030303	29	0.0689655	15	0.466667	39	0.230769	NA	NA	10	0.5	10	0.5	19
25	36069898	36069899	23	0.391304	16	0.625	21	0.52381	19	0.263158	27	0.185185	19	0.684211	11	0.363636	18	0.333333	32	0.3125	32	0.28125	34	0.147059	37	0.216216	40	0.35	19	0.631579	32	0.21875	23	0.347826	36	0.111111	23	0.130435	13	0.461538	38	0.210526	15	0.333333	12	0.333333	13	0.153846	21
25	36071481	36071482	18	0.444444	19	0.631579	19	0.473684	21	0.142857	29	0.206897	30	0.9	14	0.428571	22	0.409091	39	0.564103	33	0.272727	38	0.0789474	35	0.342857	44	0.568182	38	0.473684	30	0.1	23	0.217391	46	0.217391	30	0.166667	33	0.363636	35	0.457143	18	0.555556	22	0.409091	11	0.181818	21
25	36071521	36071522	18	0.444444	19	0.789474	19	0.473684	21	0.047619	29	0.310345	30	0.866667	14	0.5	22	0.409091	39	0.564103	33	0.393939	38	0.105263	35	0.428571	44	0.545455	38	0.605263	30	0.233333	23	0.217391	46	0.195652	30	0.133333	33	0.454545	35	0.4	18	0.444444	22	0.409091	11	0.0909091	21
25	36071548	36071549	18	0.333333	19	0.526316	19	0.421053	21	0	29	0.241379	29	0.827586	14	0.5	22	0.272727	39	0.487179	33	0.212121	38	0.0789474	34	0.382353	44	0.477273	38	0.605263	30	0.2	23	0.0869565	45	0.155556	30	0.1	33	0.333333	35	0.371429	18	0.388889	22	0.363636	11	0.181818	21
25	36071556	36071557	18	0.555556	19	0.684211	19	0.578947	21	0.142857	29	0.206897	30	0.833333	14	0.714286	22	0.590909	39	0.615385	33	0.212121	38	0.131579	35	0.542857	44	0.636364	38	0.631579	30	0.266667	23	0.565217	45	0.222222	30	0.333333	32	0.4375	35	0.485714	18	0.333333	22	0.318182	11	0.454545	21
25	36071560	36071561	13	0.461538	11	0.727273	16	0.625	17	0.176471	17	0.235294	16	0.8125	10	0.5	13	0.461538	26	0.538462	19	0.210526	16	0.25	25	0.56	33	0.666667	25	0.72	17	0.235294	14	0.357143	29	0.206897	18	0.5	25	0.48	25	0.72	11	0.181818	16	0.3125	NA	NA	13
25	39566150	39566151	14	0.5	21	0.47619	17	0.647059	11	0.363636	20	0.45	18	0.5	17	0.588235	17	0.411765	19	0.578947	NA	NA	12	0.25	17	0.352941	18	0.5	NA	NA	14	0.642857	37	0.648649	19	0.473684	15	0.4	23	0.521739	17	0.529412	17	0.352941	16	0.3125	15	0.4	NA
25	39566191	39566192	14	0.285714	21	0.52381	17	0.411765	12	0.333333	20	0.3	18	0.611111	17	0.529412	17	0.352941	19	0.263158	NA	NA	12	0.166667	17	0.176471	19	0.263158	10	0.6	14	0.571429	37	0.432432	19	0.315789	15	0.4	23	0.26087	17	0.117647	17	0.294118	16	0.1875	15	0.533333	NA
25	41610109	41610110	30	0.533333	13	0.538462	39	0.538462	25	0.52	32	0.28125	39	0.897436	36	0.472222	20	0.25	34	0.352941	24	0.5	22	0.409091	31	0.580645	23	0.782609	40	0.6	26	0.115385	35	0.628571	50	0.22	23	0.521739	23	0.73913	28	0.714286	30	0.466667	36	0.472222	39	0.461538	43
25	41610163	41610164	30	0.6	13	0.615385	39	0.538462	25	0.52	32	0.3125	41	0.878049	36	0.555556	20	0.2	34	0.352941	24	0.5	23	0.434783	31	0.774194	24	0.708333	40	0.775	26	0.153846	35	0.685714	50	0.22	24	0.458333	23	0.608696	28	0.607143	30	0.633333	36	0.666667	39	0.461538	43
25	41610190	41610191	30	0.433333	13	0.461538	39	0.435897	25	0.48	32	0.28125	41	0.780488	36	0.444444	20	0.25	34	0.264706	24	0.375	23	0.217391	29	0.551724	24	0.583333	40	0.6	26	0.0769231	35	0.628571	49	0.102041	24	0.458333	23	0.478261	28	0.535714	30	0.433333	36	0.472222	39	0.384615	43
26	5734913	5734914	15	0.733333	NA	NA	18	0	NA	NA	10	1	30	0.433333	NA	NA	NA	NA	12	0	20	0.45	15	0.6	50	0.54	58	0.293103	26	0.576923	NA	NA	13	0	NA	NA	NA	NA	11	1	18	0	12	0	39	0.410256	11	1	NA
26	22035232	22035233	14	0.571429	24	0.5	14	0.142857	16	0.1875	17	0.176471	30	0.766667	11	0.363636	NA	NA	27	0.185185	15	0.266667	27	0.222222	16	0.4375	27	0.481481	15	0.4	11	0.0909091	17	0.705882	18	0.388889	22	0.5	13	0.615385	23	0.565217	10	0.5	12	0.0833333	10	0.9	16
26	22035266	22035267	22	0.545455	32	0.40625	21	0.0952381	24	0.125	23	0.0434783	48	0.541667	16	0.25	15	0.133333	31	0.16129	25	0.28	34	0.205882	31	0.258065	39	0.487179	20	0.35	26	0.115385	28	0.642857	29	0.172414	37	0.459459	23	0.434783	34	0.294118	16	0.5	18	0.0555556	19	0.421053	24
26	22035268	22035269	21	0.619048	32	0.4375	21	0.142857	24	0.0833333	23	0.130435	48	0.541667	16	0.375	15	0.0666667	31	0.129032	25	0.32	34	0.235294	31	0.580645	39	0.435897	20	0.35	26	0.192308	28	0.571429	29	0.275862	37	0.432432	23	0.478261	34	0.382353	16	0.4375	18	0.166667	18	0.444444	24
26	22036211	22036212	15	0.8	NA	NA	24	0.291667	21	0.47619	23	0.347826	22	0.5	21	0.714286	NA	NA	12	0.416667	27	0.444444	21	0.619048	41	0.512195	22	0.727273	16	1	13	0.615385	35	0.857143	19	0.789474	18	0.666667	15	0.933333	12	0.25	12	0.916667	36	0.583333	19	0.631579	18
26	47418620	47418621	NA	NA	12	0.0833333	18	0.222222	14	0.285714	14	0	24	0.375	NA	NA	14	0.428571	26	0.615385	21	0.142857	24	0.125	22	0.5	19	0.578947	16	0.4375	16	0.6875	10	0.5	26	0.0769231	23	0.391304	12	0.5	31	0.258065	10	0.2	NA	NA	NA	NA	14
26	47418640	47418641	NA	NA	10	0.2	11	0.272727	NA	NA	11	0	16	0.1875	NA	NA	15	0.466667	22	0.636364	16	0.25	18	0.166667	15	0.533333	17	0.588235	18	0.222222	NA	NA	NA	NA	17	0.0588235	10	0.3	NA	NA	13	0.0769231	NA	NA	NA	NA	NA	NA	NA
26	47418648	47418649	NA	NA	10	0.3	11	0.454545	NA	NA	11	0	16	0.125	NA	NA	15	0.333333	22	0.681818	16	0.1875	18	0.222222	15	0.6	17	0.647059	18	0.277778	NA	NA	NA	NA	17	0.0588235	10	0.3	NA	NA	13	0.461538	NA	NA	NA	NA	NA	NA	NA
26	47418660	47418661	NA	NA	10	0.2	11	0.272727	NA	NA	11	0	16	0.1875	NA	NA	15	0.333333	22	0.681818	16	0.3125	18	0.222222	15	0.533333	17	0.647059	18	0.222222	NA	NA	NA	NA	17	0.0588235	10	0.3	NA	NA	13	0.153846	NA	NA	NA	NA	NA	NA	NA
26	47495605	47495606	NA	NA	13	0.923077	NA	NA	NA	NA	10	0.7	NA	NA	NA	NA	NA	NA	18	1	22	0.5	24	0.958333	18	1	22	1	22	0.909091	10	1	15	1	15	0.866667	12	0.916667	19	0.947368	26	0.961538	NA	NA	NA	NA	NA	NA	NA
26	47495616	47495617	NA	NA	13	1	NA	NA	NA	NA	10	1	NA	NA	NA	NA	NA	NA	18	0.888889	22	0.454545	24	0.916667	18	1	22	0.954545	22	0.909091	10	1	15	1	15	0.866667	12	0.916667	19	1	26	1	NA	NA	NA	NA	NA	NA	NA
26	47495620	47495621	NA	NA	13	1	NA	NA	NA	NA	10	1	NA	NA	NA	NA	NA	NA	18	1	22	0.5	24	0.958333	18	0.944444	22	1	22	0.909091	10	1	15	1	15	0.866667	12	0.916667	19	0.947368	26	1	NA	NA	NA	NA	NA	NA	NA
26	50952309	50952310	26	0.576923	29	0.551724	26	0.5	38	0.473684	27	0.296296	32	0.84375	29	0.482759	27	0.259259	32	0.46875	34	0.264706	43	0.27907	61	0.459016	49	0.306122	39	0.538462	41	0.146341	37	0.405405	46	0.195652	34	0.294118	49	0.571429	27	0.62963	27	0.407407	19	0.473684	25	0.76	23
26	50952317	50952318	26	0.384615	29	0.344828	26	0.346154	38	0.552632	27	0.111111	32	0.71875	29	0.37931	27	0.222222	32	0.34375	34	0.264706	43	0.162791	61	0.47541	49	0.142857	39	0.461538	41	0.0731707	37	0.405405	46	0.173913	34	0.205882	49	0.55102	27	0.481481	27	0.407407	19	0.421053	25	0.56	23
26	50952323	50952324	26	0.423077	29	0.448276	26	0.346154	38	0.394737	27	0.37037	32	0.6875	29	0.275862	27	0.111111	32	0.1875	34	0.264706	43	0.162791	61	0.442623	49	0.183673	39	0.307692	41	0.097561	37	0.216216	46	0.108696	34	0.352941	49	0.428571	27	0.444444	27	0.222222	19	0.473684	25	0.44	23
26	50952328	50952329	NA	NA	17	0.529412	NA	NA	21	0.571429	12	0.166667	15	0.8	16	0.3125	12	0	17	0.470588	13	0.461538	23	0.0434783	25	0.28	26	0.230769	18	0.444444	19	0.210526	17	0.117647	17	0.117647	17	0.235294	20	0.45	12	0.333333	NA	NA	NA	NA	12	0.416667	14
26	50952739	50952740	NA	NA	NA	NA	14	0.428571	14	0.0714286	12	0.583333	13	0.923077	NA	NA	12	0	17	0	14	0.357143	19	0.263158	14	0.214286	20	0.4	14	0.142857	16	0.125	14	0.142857	12	0.333333	14	0.0714286	12	0.416667	16	0.375	12	0.5	NA	NA	NA	NA	NA
26	51961387	51961388	19	0.210526	13	0.846154	19	0.368421	21	0.047619	27	0.037037	34	0.676471	20	0.4	10	0.2	27	0.296296	22	0.0909091	23	0.130435	26	0.0384615	27	0.185185	29	0.206897	19	0.210526	18	0.277778	34	0.147059	21	0.142857	20	0.45	16	0.125	18	0.166667	18	0.388889	13	0.230769	19
26	51962173	51962174	31	0.322581	19	0.526316	31	0.387097	28	0.178571	44	0.295455	33	0.818182	21	0.52381	37	0.243243	55	0.345455	46	0.26087	42	0.380952	50	0.2	53	0.339623	41	0.512195	43	0.27907	31	0.419355	47	0.148936	31	0.290323	35	0.657143	42	0.214286	28	0.464286	18	0.555556	32	0.6875	30
26	51983939	51983940	15	0.2	NA	NA	12	0.0833333	NA	NA	12	0	13	0.461538	10	0.1	NA	NA	19	0	13	0.230769	24	0	23	0.347826	16	0.0625	20	0.15	NA	NA	12	0.333333	12	0.25	19	0.105263	13	0.230769	21	0.0952381	NA	NA	NA	NA	NA	NA	NA
26	51984031	51984032	11	0.363636	NA	NA	NA	NA	13	0.153846	17	0.411765	21	0.714286	13	0.230769	12	0.333333	25	0.16	32	0.375	26	0.307692	14	0.571429	16	0.5625	12	0.75	22	0.0909091	13	0.307692	21	0.333333	31	0.290323	12	0.333333	20	0.6	NA	NA	NA	NA	NA	NA	18
26	51984037	51984038	11	0.636364	NA	NA	NA	NA	13	0.384615	17	0.352941	21	0.857143	13	0.230769	12	0.166667	25	0.32	32	0.46875	26	0.384615	14	0.5	16	0.5625	12	0.833333	22	0.409091	13	0.230769	21	0.238095	31	0.419355	12	0.5	20	0.5	NA	NA	NA	NA	NA	NA	17
27	1337971	1337972	10	0.4	15	1	16	0.5	18	0.888889	17	0.352941	41	0.829268	24	0.625	17	0.588235	14	0.5	11	0	NA	NA	20	0.3	16	0.25	20	0.45	NA	NA	26	0.538462	NA	NA	13	0.384615	10	0.7	NA	NA	12	0.833333	15	0.6	30	0.433333	23
27	1337993	1337994	10	0.2	15	0.933333	16	0.6875	18	0.666667	17	0.352941	41	0.756098	24	0.625	17	0.411765	14	0.428571	11	0.363636	NA	NA	20	0.3	16	0.125	20	0.5	NA	NA	26	0.576923	NA	NA	13	0.153846	10	0.5	NA	NA	12	0.75	15	0.466667	30	0.433333	23
27	1338007	1338008	10	0.4	14	0.928571	16	0.625	17	0.588235	17	0.411765	41	0.853659	24	0.708333	17	0.529412	14	0.357143	11	0.272727	NA	NA	19	0.263158	15	0.2	20	0.6	NA	NA	25	0.72	NA	NA	13	0.384615	10	0.6	NA	NA	12	0.833333	15	0.6	30	0.433333	23
27	1338083	1338084	10	0	15	0.866667	16	0.5625	18	0.611111	17	0.0588235	41	0.634146	24	0.458333	17	0.352941	14	0.357143	11	0.0909091	NA	NA	20	0.1	16	0	20	0.6	NA	NA	26	0.423077	NA	NA	13	0	10	0.4	NA	NA	12	0.416667	15	0.266667	29	0.172414	23
27	1338089	1338090	10	0.1	15	0.933333	16	0.5625	18	0.5	17	0.352941	41	0.756098	24	0.416667	17	0.411765	14	0.285714	11	0	NA	NA	20	0.05	16	0.125	20	0.45	NA	NA	26	0.5	NA	NA	13	0.153846	10	0.5	NA	NA	12	0.583333	15	0.2	30	0.233333	23
27	1338096	1338097	10	0.2	14	0.785714	16	0.4375	18	0.611111	17	0.176471	41	0.658537	24	0.541667	17	0.176471	14	0.357143	11	0	NA	NA	20	0.2	16	0.125	20	0.6	NA	NA	26	0.423077	NA	NA	13	0.0769231	NA	NA	NA	NA	12	0.666667	14	0.357143	29	0.137931	23
27	1454779	1454780	NA	NA	NA	NA	11	1	NA	NA	17	0.0588235	19	0.105263	NA	NA	NA	NA	20	0.25	20	0.65	26	0.807692	28	0.75	19	0.631579	14	1	15	0	17	0.529412	18	0.5	23	0.652174	17	0.941176	21	0.428571	17	0.764706	12	0.833333	NA	NA	NA
27	1454791	1454792	11	0.818182	13	0.0769231	26	0.961538	10	0.9	20	0.15	38	0.0789474	17	0	11	0.545455	24	0.166667	24	0.875	21	0.809524	46	0.76087	20	0.4	20	0.9	25	0.04	25	0.36	24	0.416667	29	0.793103	34	0.941176	22	0.272727	27	0.814815	29	0.896552	22	0.318182	34
27	1454809	1454810	NA	NA	14	0	18	0.888889	NA	NA	14	0	34	0.0882353	16	0.0625	NA	NA	18	0.166667	13	0.846154	NA	NA	30	0.8	NA	NA	13	0.769231	20	0.15	15	0.466667	12	0.5	12	1	23	0.956522	14	0.214286	19	0.894737	23	0.956522	24	0.583333	28
27	1454850	1454851	NA	NA	14	0	18	0.833333	NA	NA	14	0.214286	34	0.323529	16	0.1875	NA	NA	18	0.444444	13	0.692308	NA	NA	30	0.8	NA	NA	13	1	20	0.05	15	0.533333	12	0.666667	12	1	23	0.913043	14	0.5	19	0.789474	23	1	24	0.666667	27
27	1454857	1454858	NA	NA	14	0	18	0.722222	NA	NA	14	0	34	0.294118	16	0.125	NA	NA	18	0.277778	13	0.923077	NA	NA	30	0.766667	NA	NA	13	0.846154	20	0.1	15	0.4	12	0.333333	12	1	23	0.956522	14	0.285714	19	0.789474	23	0.913043	23	0.304348	27
27	40275036	40275037	21	0.857143	NA	NA	10	0.8	NA	NA	26	0.346154	16	0.9375	NA	NA	NA	NA	NA	NA	34	0.382353	22	0.272727	33	0.848485	NA	NA	NA	NA	14	0.714286	19	0.0526316	NA	NA	NA	NA	25	0.48	NA	NA	NA	NA	19	0.421053	11	0.454545	13
27	40360848	40360849	NA	NA	17	0.764706	12	0.833333	14	0.0714286	16	0.125	21	0.904762	14	0.714286	NA	NA	12	0.583333	11	0.363636	12	0.5	19	0.421053	NA	NA	23	0.73913	10	0.4	21	0.761905	17	0.529412	11	0.454545	10	0.8	NA	NA	NA	NA	18	0.777778	21	0.47619	17
27	41870820	41870821	20	0.4	36	0.472222	23	0.434783	25	0.44	33	0.818182	39	0.974359	17	0.823529	20	0.9	37	0.405405	36	0.611111	15	0.6	31	0.903226	44	0.886364	44	0.977273	22	0.545455	33	0.69697	30	0.566667	27	0.740741	35	0.942857	36	0.277778	26	0.807692	20	1	26	0.807692	32
27	42607850	42607851	27	0.444444	38	0.868421	26	0.346154	25	0.4	34	0.0294118	61	0.0327869	11	0.727273	40	0.25	39	0.589744	39	0.564103	61	0.213115	43	0.0232558	44	0.409091	53	0.566038	43	0.0232558	47	0.531915	44	0.681818	33	0.757576	47	0.404255	46	0.217391	25	0.32	22	0.409091	25	0.44	45
27	42607881	42607882	23	0.434783	36	0.861111	22	0.454545	30	0.466667	36	0	59	0.0169492	19	0.736842	35	0.371429	45	0.644444	38	0.578947	39	0.230769	36	0.0277778	51	0.45098	41	0.658537	39	0.025641	39	0.461538	40	0.6	35	0.742857	35	0.285714	44	0.363636	27	0.222222	26	0.615385	33	0.424242	42
27	42607943	42607944	11	0.545455	23	0.826087	32	0.3125	19	0.526316	31	0	38	0	31	0.83871	19	0.105263	24	0.958333	27	0.703704	16	0.25	24	0	20	0.3	41	0.634146	14	0	31	0.322581	23	0.695652	20	0.75	30	0.4	13	0.230769	19	0.157895	30	0.4	16	0.625	32
27	42607956	42607957	11	0.454545	23	0.826087	32	0.28125	19	0.421053	31	0	38	0	31	0.870968	18	0.166667	24	0.916667	27	0.666667	16	0.25	24	0	20	0.3	41	0.658537	14	0	31	0.290323	23	0.652174	20	0.9	30	0.466667	13	0.307692	19	0.210526	30	0.466667	16	0.6875	32
27	42607968	42607969	11	0.181818	23	0.869565	32	0.34375	19	0.473684	31	0.0322581	38	0	31	0.870968	19	0.105263	24	0.833333	27	0.703704	16	0.3125	24	0	20	0.3	41	0.609756	14	0.0714286	31	0.451613	23	0.695652	20	0.8	30	0.266667	13	0.307692	19	0.157895	30	0.533333	16	0.625	32
27	42608482	42608483	NA	NA	33	0.909091	22	0.136364	NA	NA	18	0.0555556	28	0.0357143	15	0.933333	14	0.357143	10	0.8	11	0.727273	15	0.333333	29	0.0344828	22	0.454545	20	0.8	19	0.157895	23	0.521739	18	0.666667	26	0.807692	16	0.3125	17	0.294118	20	0.45	12	0.5	23	0.652174	27
27	42608524	42608525	NA	NA	33	0.848485	22	0.227273	NA	NA	18	0	28	0.0357143	15	0.866667	15	0.533333	10	0.7	11	0.727273	16	0.3125	29	0	22	0.545455	20	0.95	19	0.0526316	23	0.652174	19	0.684211	26	0.846154	16	0.5	17	0.117647	20	0.55	12	0.416667	23	0.565217	27
27	42930093	42930094	18	0.111111	13	0.384615	20	0.1	15	0.533333	19	0.157895	30	0.266667	10	1	12	0.583333	22	0.318182	23	0.391304	23	0.26087	31	0.0322581	23	0.695652	28	0.535714	19	0.105263	35	0.514286	35	0.571429	25	1	12	0.666667	19	0.157895	29	0.689655	12	0.25	13	0.615385	16
27	42930149	42930150	38	0.0789474	30	0.233333	44	0.136364	40	0.675	59	0.135593	60	0.15	35	0.971429	38	0.631579	52	0.5	42	0.547619	49	0.265306	67	0.0746269	57	0.631579	57	0.473684	29	0.137931	73	0.616438	58	0.534483	51	0.921569	50	0.6	40	0.1	50	0.68	33	0.333333	24	0.5	44
28	13601834	13601835	17	0.941176	26	0.5	24	0.625	15	0.466667	26	0.346154	41	0.658537	27	0.666667	14	0.142857	31	0.290323	24	0.333333	24	0.666667	17	0.588235	26	0.807692	28	0.821429	20	0.7	30	0.7	25	0.44	23	0.347826	27	0.407407	21	0.761905	22	0.272727	26	0.615385	29	0.62069	30
28	45711610	45711611	15	0.333333	17	0.117647	NA	NA	10	0.6	NA	NA	21	0.619048	NA	NA	11	0.272727	26	0.307692	15	0.6	26	0.115385	17	0.117647	20	0.05	NA	NA	19	0.368421	12	0.666667	27	0.333333	18	0.944444	NA	NA	17	0.764706	10	0.9	NA	NA	10	0.3	14
28	45711668	45711669	25	0.04	23	0.0434783	39	0.358974	32	0.40625	29	0.758621	49	0.387755	11	0.636364	19	0.368421	27	0.481481	27	0.777778	25	0.04	33	0.030303	33	0	29	0.413793	32	0.40625	31	0.419355	53	0.396226	31	0.935484	29	0.896552	32	0.90625	23	0.826087	24	0.0416667	19	0.0526316	25
28	45711766	45711767	19	0.105263	20	0.05	36	0.361111	27	0.37037	30	0.7	40	0.475	10	0.7	14	0.5	18	0.444444	23	0.73913	14	0	27	0.037037	24	0.0833333	29	0.37931	23	0.347826	25	0.36	39	0.282051	20	0.9	27	0.814815	24	0.916667	21	0.904762	21	0.047619	16	0	21
28	45711769	45711770	19	0.105263	20	0.15	36	0.472222	27	0.37037	30	0.766667	40	0.5	10	0.7	14	0.571429	18	0.444444	23	0.913043	14	0	27	0	24	0.0416667	29	0.551724	23	0.391304	25	0.48	39	0.461538	20	0.9	27	0.888889	24	0.875	21	1	21	0	16	0.0625	21
28	45711775	45711776	19	0.0526316	10	0.3	19	0.421053	21	0.47619	33	0.666667	21	0.52381	18	0.277778	NA	NA	16	0.625	17	0.352941	22	0	20	0.05	13	0.153846	25	0.52	NA	NA	27	0.518519	16	0.3125	23	0.913043	23	0.652174	18	0.611111	22	0.909091	NA	NA	10	0.1	16
28	45711822	45711823	41	0	46	0	43	0.488372	52	0.480769	59	0.610169	61	0.606557	43	0.465116	35	0.457143	42	0.5	46	0.673913	48	0.0208333	58	0.0172414	49	0.0408163	56	0.482143	40	0.425	57	0.45614	48	0.291667	46	0.869565	62	0.774194	50	0.74	46	0.913043	28	0.0357143	36	0.0277778	45
28	45711829	45711830	41	0.0487805	46	0.0217391	43	0.488372	52	0.557692	59	0.711864	61	0.655738	43	0.511628	35	0.457143	42	0.52381	46	0.673913	48	0	57	0.0175439	49	0.0816327	56	0.517857	40	0.5	57	0.508772	48	0.3125	46	0.934783	62	0.83871	50	0.82	46	0.913043	28	0.0357143	36	0	45
28	45711873	45711874	41	0.0487805	46	0.0434783	43	0.488372	52	0.538462	59	0.779661	61	0.655738	43	0.488372	35	0.428571	42	0.452381	46	0.73913	48	0	58	0.0172414	49	0.0408163	56	0.464286	40	0.5	57	0.526316	48	0.333333	46	0.978261	62	0.822581	50	0.84	46	0.934783	28	0.107143	36	0.0833333	45
28	45711881	45711882	23	0.0434783	37	0	25	0.32	31	0.483871	28	0.535714	41	0.487805	26	0.346154	26	0.346154	26	0.384615	30	0.733333	27	0	39	0.0512821	37	0	33	0.454545	34	0.382353	32	0.5	34	0.264706	22	0.909091	41	0.707317	35	0.6	27	0.962963	20	0	28	0	24
28	45859994	45859995	13	1	29	1	25	0.48	26	0.653846	35	0.2	30	0.733333	24	0.416667	26	0.384615	33	0.606061	31	0.225806	15	1	36	0.972222	26	1	23	0.826087	23	0.521739	40	0.8	33	0.575758	17	0.705882	24	0.333333	25	0.2	23	0.434783	21	1	35	0.971429	21
28	45860019	45860020	13	1	29	0.965517	25	0.36	26	0.576923	35	0.114286	30	0.533333	24	0.25	26	0.307692	33	0.30303	31	0.129032	15	0.666667	36	0.916667	26	1	23	0.782609	23	0.434783	40	0.575	33	0.606061	17	0.470588	24	0.125	25	0.12	23	0.26087	21	1	35	0.857143	21
28	45860048	45860049	13	1	29	0.896552	25	0.32	26	0.576923	35	0.2	30	0.566667	24	0.291667	26	0.384615	33	0.393939	31	0.0322581	15	0.933333	36	0.916667	26	0.923077	23	0.782609	23	0.521739	40	0.6	33	0.515152	17	0.588235	24	0.166667	25	0.12	23	0.304348	21	1	35	0.914286	21
29	5627864	5627865	NA	NA	NA	NA	NA	NA	32	0.65625	10	1	14	0.857143	10	1	22	0.681818	NA	NA	29	0.517241	NA	NA	10	1	NA	NA	36	0.861111	NA	NA	16	1	NA	NA	19	0.842105	NA	NA	18	0.555556	22	0.727273	NA	NA	NA	NA	31
29	7454016	7454017	24	0.458333	26	0.307692	23	0.26087	24	0.0416667	31	0.419355	36	0.416667	31	0.548387	25	0.28	42	0.333333	55	0.381818	41	0.170732	47	0.255319	37	0.432432	27	0.259259	42	0.214286	38	0.394737	47	0.446809	60	0.216667	38	0.236842	43	0.418605	20	0.05	29	0.448276	27	0.407407	34
29	7454026	7454027	14	0.785714	11	0.909091	13	0.384615	13	0.384615	14	0.785714	20	0.45	13	0.692308	15	0.333333	22	0.545455	32	0.40625	18	0.277778	18	0.277778	17	0.529412	18	0.388889	21	0.52381	23	0.304348	29	0.413793	32	0.34375	23	0.565217	20	0.55	13	0.461538	14	0.714286	11	0.454545	15
29	12637974	12637975	NA	NA	NA	NA	16	0.6875	26	0.5	13	0.615385	17	0.764706	NA	NA	13	0.615385	36	0.638889	14	0.357143	18	0.166667	45	0.8	24	0.583333	10	0.8	16	0.5625	NA	NA	21	0.619048	15	0.733333	30	0.533333	31	0.677419	18	0.555556	NA	NA	NA	NA	NA
29	12638006	12638007	NA	NA	NA	NA	16	0.75	26	0.423077	13	0.538462	17	0.588235	NA	NA	13	0.692308	35	0.571429	14	0.285714	18	0.222222	45	0.755556	24	0.666667	10	0.8	16	0.4375	NA	NA	21	0.47619	15	0.6	30	0.366667	30	0.7	18	0.666667	NA	NA	NA	NA	NA
29	35539381	35539382	18	0.388889	20	0.4	33	0.242424	19	0.947368	26	0.461538	49	0.0612245	16	0.1875	16	0.1875	27	0.592593	24	0.458333	27	0.555556	37	0.513514	27	0.777778	38	0.368421	25	0.44	29	0.0344828	28	0.25	24	0.125	24	0.833333	26	0.5	24	0.75	23	0.304348	20	0.55	22
29	35539461	35539462	18	0.444444	20	0.4	33	0.333333	19	0.894737	26	0.5	51	0.313725	16	0.0625	16	0.3125	27	0.592593	24	0.625	28	0.571429	37	0.513514	26	0.653846	39	0.435897	25	0.48	30	0.2	28	0.428571	24	0.291667	24	0.875	26	0.653846	24	0.75	22	0.409091	19	0.421053	19
29	40961411	40961412	20	0	20	0.45	13	0.0769231	21	0	17	0.176471	25	0.12	NA	NA	19	0.0526316	29	0.103448	26	0.153846	36	0.0555556	18	0.0555556	19	0.210526	18	0.111111	19	0.631579	31	0.16129	25	0.4	30	0.0666667	22	0.545455	29	0.275862	19	0.157895	15	0.333333	15	0.133333	26
29	45642614	45642615	NA	NA	16	0.125	11	0.363636	11	0.272727	21	0.952381	15	0.666667	13	1	NA	NA	15	0.133333	14	0.5	10	0.6	12	1	NA	NA	13	0.0769231	10	0.7	14	1	NA	NA	NA	NA	20	0.7	NA	NA	12	0	12	0.5	19	0.526316	11
29	46560498	46560499	10	0.9	10	0.7	NA	NA	10	0.7	26	0.538462	14	1	NA	NA	NA	NA	19	0.842105	20	0.6	28	0.607143	22	0.954545	19	1	10	1	15	0.8	14	0.857143	13	0.692308	15	0.8	10	0.9	24	0.833333	NA	NA	NA	NA	11	0.636364	11
29	46667323	46667324	11	0.727273	27	0.555556	29	0.862069	29	0.551724	13	0.769231	28	0.642857	33	0.757576	15	0.666667	21	0.714286	25	0.32	15	0.466667	20	0.65	14	1	41	0.682927	26	0.653846	24	0.958333	42	0.47619	22	0.363636	28	0.464286	NA	NA	26	0.538462	35	0.771429	38	0.842105	43
29	47268805	47268806	16	0.5	30	0.533333	21	0.380952	22	0.318182	29	0.37931	40	0.7	20	0.45	19	0.578947	38	0.631579	36	0.222222	37	0.297297	33	0.575758	39	0.846154	31	0.645161	23	0.565217	35	0.542857	36	0.5	25	0.48	18	0.722222	28	0.714286	16	0.5	18	0.777778	15	0.4	27
29	49179296	49179297	NA	NA	21	0.52381	25	0.28	26	0.153846	21	0.142857	25	0.92	23	0.26087	14	0.357143	13	0.461538	13	0.230769	16	0.1875	23	0.391304	16	0.375	NA	NA	11	0.454545	17	0.470588	11	0.181818	12	0.166667	15	0.666667	11	0.272727	14	0.571429	19	0.578947	16	0.375	27
29	49227252	49227253	26	0.153846	33	0.212121	51	0.215686	30	0	43	0.116279	53	0.754717	32	0.28125	34	0.0882353	35	0.171429	33	0.242424	31	0.0645161	44	0.363636	40	0.5	39	0.435897	30	0.166667	53	0.415094	24	0.0833333	32	0.28125	45	0.377778	24	0.208333	30	0.266667	41	0.219512	37	0.135135	48
29	49227366	49227367	NA	NA	17	0.411765	11	0.363636	NA	NA	17	0.117647	18	0.777778	NA	NA	12	0.0833333	21	0.238095	14	0.357143	33	0.0909091	21	0.47619	21	0.380952	17	0.411765	23	0.304348	NA	NA	19	0.105263	15	0.266667	13	0.461538	22	0.318182	NA	NA	NA	NA	10	0.6	10
29	49227371	49227372	NA	NA	17	0.352941	11	0.363636	NA	NA	17	0.117647	18	0.833333	NA	NA	12	0.25	21	0.285714	14	0.214286	33	0.212121	21	0.333333	21	0.333333	17	0.588235	23	0.304348	NA	NA	19	0.105263	15	0.333333	13	0.461538	22	0.363636	NA	NA	NA	NA	10	0.6	10
29	49510352	49510353	NA	NA	13	0.923077	14	0.785714	27	0.481481	21	0.333333	24	0.833333	11	0.454545	26	0.230769	25	0.76	31	0.354839	25	0.16	33	0.363636	21	0.571429	22	0.954545	20	0.4	18	0.555556	28	0.678571	32	0.65625	25	0.72	33	0.515152	NA	NA	15	1	10	0.9	13
29	50688663	50688664	NA	NA	NA	NA	12	0.166667	19	0.157895	26	0.0384615	NA	NA	15	0.466667	11	0.181818	11	0.0909091	16	0.125	23	0	12	0.0833333	15	0.0666667	21	0.47619	NA	NA	17	0.411765	14	0.142857	10	0.1	16	0.4375	11	0.181818	11	0.363636	NA	NA	13	0.153846	17
3	8528435	8528436	22	0.545455	14	0.357143	23	0.0869565	18	0.166667	25	0.2	33	0.636364	19	0.473684	12	0.333333	20	0.4	21	0.47619	17	0.294118	26	0.384615	17	0.294118	30	0.4	16	0.3125	29	0.413793	25	0.12	18	0.555556	14	0.357143	10	0.3	11	0.454545	20	0.35	15	0.266667	21
3	27055490	27055491	12	0.416667	NA	NA	14	0.571429	11	0.545455	15	0.2	13	0.615385	NA	NA	NA	NA	16	0.4375	12	0.583333	18	0.111111	32	0.25	10	0.7	24	0.5	13	0.384615	17	0.470588	16	0.375	17	0.529412	12	0.75	21	0.380952	14	0.428571	12	0.5	NA	NA	13
3	30965253	30965254	45	0.644444	32	0.4375	43	0.744186	36	0.444444	38	0.263158	67	0.522388	36	0.444444	39	0.666667	32	0.6875	30	0.366667	28	0.535714	61	0.42623	48	0.770833	43	0.860465	38	0.526316	47	0.723404	29	0.689655	49	0.571429	51	0.568627	25	0.68	42	0.52381	47	0.638298	42	0.380952	47
3	30965255	30965256	45	0.511111	32	0.40625	43	0.72093	36	0.472222	38	0.263158	67	0.597015	36	0.444444	39	0.564103	32	0.75	30	0.466667	28	0.571429	61	0.459016	48	0.791667	43	0.837209	38	0.552632	48	0.8125	29	0.655172	49	0.591837	51	0.54902	25	0.64	42	0.547619	47	0.574468	42	0.47619	47
3	30965286	30965287	45	0.511111	32	0.4375	43	0.72093	36	0.444444	38	0.236842	67	0.462687	36	0.5	39	0.641026	32	0.78125	30	0.4	28	0.5	61	0.459016	48	0.666667	42	0.880952	38	0.5	48	0.729167	29	0.724138	49	0.469388	51	0.470588	25	0.56	42	0.47619	47	0.510638	42	0.380952	47
3	30965303	30965304	45	0.577778	32	0.40625	43	0.767442	34	0.441176	38	0.131579	67	0.477612	36	0.5	39	0.589744	32	0.78125	30	0.4	28	0.464286	61	0.360656	48	0.729167	43	0.860465	38	0.605263	48	0.75	29	0.586207	49	0.510204	50	0.5	25	0.64	42	0.404762	47	0.531915	42	0.47619	47
3	30965314	30965315	45	0.511111	32	0.53125	43	0.72093	36	0.444444	38	0.184211	67	0.537313	36	0.5	39	0.666667	32	0.71875	30	0.4	28	0.535714	61	0.393443	48	0.770833	43	0.860465	38	0.552632	48	0.645833	29	0.689655	49	0.530612	51	0.509804	25	0.72	42	0.404762	47	0.531915	42	0.428571	47
3	93175348	93175349	15	0.666667	19	0.368421	24	0.333333	17	0.352941	23	0.0869565	30	0.733333	31	0.225806	11	0.272727	NA	NA	22	0.318182	17	0.235294	22	0.363636	20	0.6	18	0.444444	NA	NA	25	0.44	19	0.421053	13	0.846154	19	0.315789	NA	NA	18	0.388889	24	0.333333	27	0.666667	28
3	106549456	106549457	NA	NA	NA	NA	NA	NA	12	0.0833333	14	0.214286	17	0.176471	11	0.181818	12	0.166667	23	0.173913	14	0	17	0	16	0.25	NA	NA	15	0.266667	NA	NA	19	0.368421	21	0.0952381	NA	NA	22	0.318182	22	0.363636	10	0.3	10	0.2	NA	NA	NA
3	120950379	120950380	17	0.705882	15	0.866667	22	0.181818	11	0.181818	26	0.346154	42	0.880952	26	0.538462	22	0.0909091	20	0.75	10	0.2	15	0.2	34	0.617647	33	0.545455	18	0.722222	22	0.5	25	0.56	26	0.346154	17	0.235294	15	0.266667	22	0.272727	22	0.318182	15	0.4	17	0.529412	23
4	64930222	64930223	13	0.615385	NA	NA	14	0.785714	19	0.631579	14	0.5	19	0.263158	17	0.764706	15	0.866667	NA	NA	NA	NA	NA	NA	17	0.764706	13	0.538462	NA	NA	NA	NA	13	0.692308	NA	NA	10	0.9	NA	NA	NA	NA	NA	NA	NA	NA	26	0.423077	19
4	95958248	95958249	10	0	17	0.529412	13	0.307692	14	0.214286	16	0.125	23	1	NA	NA	NA	NA	26	0.461538	20	0.2	29	0.482759	29	0.655172	24	0.166667	23	0.695652	15	0.666667	11	0.272727	20	0.7	18	0.166667	16	0.375	26	0.230769	NA	NA	NA	NA	14	0.214286	NA
4	98888323	98888324	NA	NA	10	0.9	14	1	NA	NA	20	0.9	11	0.909091	13	0.846154	NA	NA	13	0.615385	13	1	13	0.923077	NA	NA	NA	NA	18	1	NA	NA	16	1	NA	NA	11	0.818182	19	0.947368	NA	NA	12	0.916667	NA	NA	17	0.647059	10
4	102069348	102069349	11	0.727273	20	1	15	0.666667	12	0.75	11	0.454545	22	0.409091	18	1	10	0.9	15	0.6	13	0.846154	NA	NA	32	0.40625	22	0.772727	18	0.5	NA	NA	15	0.6	21	1	11	0.818182	20	0.95	NA	NA	15	0.8	16	0.9375	16	0.5625	11
4	113639437	113639438	14	0.428571	18	0.833333	12	0.583333	30	0.0666667	21	0.380952	24	1	11	0.545455	14	0.142857	31	0.483871	22	0.272727	37	0.135135	34	0.5	32	0.78125	19	0.842105	24	0.208333	20	0.55	27	0.333333	35	0.142857	16	0.6875	35	0.771429	12	0.5	16	0.625	14	0.214286	17
4	113639440	113639441	14	0.428571	18	0.833333	12	0.583333	30	0.0666667	21	0.380952	24	0.916667	11	0.545455	14	0	31	0.580645	22	0.318182	37	0.135135	34	0.411765	32	0.6875	19	0.789474	24	0.208333	20	0.5	27	0.333333	35	0.2	16	0.8125	35	0.771429	12	0.5	16	0.5	14	0.285714	17
4	113639494	113639495	14	0.428571	18	0.777778	12	0.5	30	0.1	21	0.333333	24	0.833333	11	0.545455	14	0	31	0.516129	22	0.363636	37	0.108108	34	0.441176	32	0.8125	18	0.777778	24	0.25	20	0.5	27	0.296296	35	0.2	16	0.6875	35	0.714286	12	0.5	16	0.5625	14	0	17
4	113639497	113639498	12	0.583333	16	0.6875	13	0.769231	22	0.181818	14	0.357143	25	0.92	13	0.769231	19	0	33	0.515152	22	0.318182	21	0.047619	20	0.55	27	0.518519	19	0.736842	21	0.190476	15	0.466667	25	0.44	39	0.230769	11	0.545455	30	0.7	NA	NA	18	0.5	NA	NA	16
4	113639507	113639508	11	0.545455	14	0.642857	11	0.636364	16	0.125	15	0.4	18	0.888889	NA	NA	15	0	20	0.55	17	0.352941	13	0.307692	15	0.2	13	0.538462	15	0.666667	19	0.210526	18	0.277778	27	0.518519	30	0.266667	NA	NA	12	0.583333	NA	NA	11	0.545455	NA	NA	11
4	113639623	113639624	12	0.5	17	0.823529	16	0.9375	NA	NA	14	0.642857	26	0.923077	12	0.916667	NA	NA	18	0.833333	13	0.307692	11	0.0909091	11	0.818182	19	1	23	0.869565	NA	NA	13	0.769231	19	0.947368	12	0.25	11	1	11	0.909091	11	0.636364	NA	NA	14	0.571429	20
4	113639635	113639636	12	0.75	17	0.882353	16	0.875	NA	NA	14	0.571429	26	0.884615	12	1	NA	NA	18	0.722222	13	0.461538	11	0.181818	11	0.818182	19	0.894737	23	0.913043	NA	NA	13	0.769231	19	0.894737	12	0.333333	11	0.818182	11	0.818182	11	0.636364	NA	NA	14	0.642857	20
4	117610679	117610680	NA	NA	14	0.285714	23	0.608696	17	0.352941	19	0.105263	15	0.6	14	0.5	20	0.3	10	0.2	16	0.25	15	0.4	29	0.586207	23	0.434783	24	0.625	11	0.545455	24	0.458333	16	0.625	18	0.444444	22	0.545455	12	0.25	16	0.25	23	0.695652	16	0.375	17
4	117610745	117610746	NA	NA	17	0.117647	28	0.357143	19	0.368421	24	0.0416667	20	0.55	22	0.318182	24	0.125	16	0.125	20	0.2	17	0	31	0.354839	22	0.0454545	27	0.444444	16	0.125	31	0.225806	19	0.421053	18	0.277778	27	0.481481	16	0.25	19	0.263158	26	0.538462	29	0.275862	23
4	117610811	117610812	NA	NA	17	0.117647	28	0.392857	19	0.210526	24	0.0416667	20	0.4	22	0.136364	24	0.125	16	0	20	0.2	17	0	31	0.193548	22	0.0454545	27	0.444444	16	0	31	0.16129	19	0.210526	18	0.166667	27	0.37037	16	0.0625	19	0.210526	26	0.615385	29	0.241379	23
4	117610822	117610823	NA	NA	17	0.0588235	28	0.285714	19	0.157895	24	0.0416667	20	0.45	22	0.136364	24	0.0833333	16	0	20	0.35	17	0.176471	31	0.129032	22	0	27	0.333333	16	0.0625	31	0.129032	19	0.368421	18	0.222222	27	0.37037	16	0.125	19	0.105263	26	0.538462	29	0.241379	23
4	117610824	117610825	NA	NA	17	0.0588235	28	0.357143	19	0.210526	24	0	20	0.55	22	0.0454545	24	0.0416667	16	0	20	0.2	17	0	31	0.129032	22	0	26	0.307692	16	0	31	0.0967742	19	0.263158	18	0.333333	27	0.259259	16	0.0625	19	0.105263	26	0.461538	29	0.172414	23
4	118380283	118380284	14	0.285714	15	0.6	16	0.375	11	0.636364	24	0.5	29	0.896552	23	0.391304	11	0.181818	14	0.428571	13	0.615385	10	0.3	24	0.5	12	0.416667	12	0.5	10	0.5	23	0.73913	21	0.333333	17	0.411765	19	0.368421	NA	NA	15	0.4	29	0.724138	25	0.52	29
4	119153520	119153521	37	0.783784	20	0.7	36	0.861111	18	0.444444	41	0.121951	55	0.890909	27	0.37037	35	0.314286	36	0.555556	44	0.477273	22	0.181818	50	0.32	43	0.348837	50	0.8	31	0.354839	41	0.414634	44	0.386364	35	0.657143	39	0.589744	46	0.5	28	0.214286	31	0.612903	38	0.5	34
4	119153581	119153582	16	0.6875	NA	NA	18	0.888889	NA	NA	10	0.4	29	0.827586	NA	NA	11	0.545455	10	0.7	16	0.5	NA	NA	17	0.411765	10	0.6	19	0.789474	10	0.3	11	0.636364	18	0.277778	15	0.733333	15	0.733333	15	0.666667	NA	NA	13	0.692308	15	0.733333	15
4	119153830	119153831	NA	NA	11	1	16	0.875	14	0.714286	16	0.4375	12	1	NA	NA	NA	NA	20	0.7	11	0.636364	16	0.625	13	0.692308	18	0.777778	18	0.944444	14	0.928571	13	0.769231	20	0.55	NA	NA	13	0.923077	12	0.5	15	0.866667	NA	NA	11	1	16
4	119698756	119698757	12	0.416667	19	0.263158	17	0.176471	NA	NA	17	0.176471	26	0.538462	NA	NA	10	0.3	12	0.416667	15	0.333333	16	0	20	0.3	14	0.142857	21	0.238095	NA	NA	17	0.529412	16	0	19	0.315789	29	0.344828	11	0.272727	11	0.363636	23	0.304348	19	0.263158	13
5	106023342	106023343	13	0.153846	11	0.545455	15	0.333333	NA	NA	13	0.0769231	20	0.4	11	0.272727	14	0.357143	21	0.52381	17	0.294118	24	0.125	17	0.235294	19	0.578947	12	0.833333	11	0.454545	16	0.6875	15	0.133333	24	0.333333	10	0	21	0.238095	NA	NA	NA	NA	NA	NA	14
5	113439972	113439973	18	0.333333	12	0.416667	14	0.357143	NA	NA	15	0.2	23	0.478261	10	0.3	21	0.0952381	27	0.518519	24	0.333333	24	0.0833333	20	0.5	17	0.588235	16	0.4375	11	0.272727	13	0.307692	21	0.285714	21	0.380952	20	0.4	24	0.375	13	0.153846	13	0.461538	11	0.272727	17
5	116942109	116942110	12	0.416667	19	1	17	0.882353	13	0.461538	12	0.416667	26	0.807692	10	0.7	NA	NA	14	0.642857	10	0.4	16	0.4375	24	0.375	NA	NA	21	0.714286	10	0.3	15	0.4	15	0.466667	12	0.333333	20	0.55	NA	NA	14	0.571429	16	0.75	10	0.7	12
5	117067576	117067577	18	0.777778	12	0.916667	15	0.333333	16	0.25	25	0.04	35	0.485714	20	0.9	25	0.36	25	0.36	15	0.4	NA	NA	28	0.357143	22	0.272727	23	0.478261	NA	NA	29	0.551724	17	0.411765	22	0.181818	17	0.882353	NA	NA	10	0.5	23	0.782609	27	0.703704	36
5	118176541	118176542	NA	NA	21	1	12	0.916667	13	0.923077	20	0.4	26	0.923077	13	1	19	0.947368	23	0.478261	18	0.555556	13	1	19	1	24	0.958333	16	1	10	0.5	12	1	24	0.958333	16	1	11	0.545455	22	0.454545	18	0.388889	NA	NA	11	1	12
5	118579524	118579525	11	0.636364	12	0.0833333	16	0.1875	12	0	11	0.0909091	25	0.32	20	0.35	17	0.235294	18	0.0555556	13	0.0769231	12	0.166667	18	0.277778	12	0.333333	21	0.238095	10	0.3	16	0.375	17	0.117647	10	0.3	21	0.285714	NA	NA	13	0.153846	20	0.15	16	0.375	38
5	119558797	119558798	15	0	21	0.333333	15	0.666667	19	0	23	0.695652	35	0.0571429	27	0	17	0	12	0.583333	15	0.2	10	0	23	0.0434783	12	0.333333	33	0	17	0	33	0.030303	21	0.047619	10	0	33	0.030303	11	0.636364	12	0.25	28	0.0714286	37	0	25
5	119558911	119558912	15	0.266667	21	0.380952	15	0.666667	19	0	23	0.652174	35	0.257143	27	0.0740741	17	0.0588235	12	0.583333	15	0.133333	10	0.1	23	0	12	0.333333	34	0.117647	17	0.117647	33	0.0909091	21	0.142857	10	0	33	0.0909091	10	0.5	12	0	28	0.0714286	37	0.0540541	25
5	119558948	119558949	25	0.16	12	0.583333	20	0.7	27	0.037037	16	0.5	26	0.346154	21	0	24	0.0833333	29	0.517241	26	0.384615	35	0.0285714	32	0.03125	32	0.5	25	0.12	15	0.0666667	34	0.0882353	37	0.108108	18	0.0555556	28	0.0714286	19	0.684211	20	0.05	20	0.15	20	0.25	39
5	119558971	119558972	30	0.1	29	0.517241	34	0.647059	46	0.0434783	33	0.545455	46	0.304348	33	0.121212	34	0.0588235	44	0.522727	39	0.435897	53	0.0188679	63	0.111111	44	0.477273	37	0.135135	33	0.030303	62	0.0967742	63	0.0634921	32	0.09375	51	0.117647	29	0.586207	40	0.2	29	0.137931	35	0.114286	52
5	119641286	119641287	16	0.8125	11	0.909091	13	0.846154	NA	NA	10	0.4	30	0.933333	NA	NA	14	0.285714	30	0.3	16	0.75	29	0.448276	31	0.806452	19	0.842105	16	0.9375	18	0.611111	10	0.9	24	0.583333	20	0.55	11	0.727273	18	0.666667	10	0.9	NA	NA	11	0.363636	14
5	119641314	119641315	16	0.4375	11	1	13	0.846154	NA	NA	10	0.2	30	0.966667	NA	NA	14	0.357143	30	0.466667	16	0.6875	29	0.482759	31	0.645161	19	0.736842	16	0.875	18	0.555556	10	0.9	24	0.666667	20	0.45	11	0.818182	18	0.722222	10	0.8	NA	NA	11	0.545455	14
6	113558778	113558779	15	0.466667	10	0.7	15	0.333333	12	0.166667	NA	NA	19	0.789474	NA	NA	NA	NA	18	0.222222	11	0.454545	25	0.24	17	0.352941	24	0.708333	13	0.461538	11	0.363636	14	0.5	16	0.1875	27	0.592593	10	0.7	18	0.555556	NA	NA	NA	NA	NA	NA	11
6	113558794	113558795	15	0.466667	10	0.7	15	0.333333	12	0.166667	NA	NA	19	0.842105	NA	NA	NA	NA	18	0.222222	11	0.363636	26	0.307692	17	0.352941	24	0.666667	13	0.384615	11	0.272727	14	0.5	16	0.1875	27	0.592593	10	0.7	18	0.611111	NA	NA	NA	NA	NA	NA	11
6	113558824	113558825	15	0.533333	10	0.7	15	0.333333	12	0.166667	NA	NA	19	0.789474	NA	NA	NA	NA	17	0.235294	11	0.454545	26	0.346154	17	0.470588	24	0.666667	13	0.461538	11	0.454545	14	0.571429	16	0.1875	27	0.592593	10	0.8	18	0.555556	NA	NA	NA	NA	NA	NA	11
6	114068084	114068085	27	0.37037	41	0.292683	33	0.606061	30	0.3	46	0.347826	36	0.583333	26	0.538462	26	0.461538	32	0.34375	36	0.611111	39	0.230769	50	0.4	35	0.514286	38	0.552632	34	0.441176	38	0.473684	42	0.452381	46	0.456522	40	0.725	40	0.4	16	0.375	17	0.470588	25	0.2	33
6	114068105	114068106	27	0.296296	41	0.292683	33	0.454545	30	0.1	46	0.217391	36	0.555556	26	0.230769	26	0.230769	32	0.40625	36	0.361111	39	0.153846	50	0.26	30	0.533333	38	0.473684	34	0.323529	38	0.368421	42	0.214286	46	0.456522	40	0.6	40	0.4	16	0.375	17	0.470588	25	0.32	33
6	114296857	114296858	NA	NA	18	0.5	21	0.619048	21	0.190476	23	0.304348	33	0.848485	39	0.384615	27	0.37037	15	0.333333	18	0.111111	12	0.166667	23	0.478261	20	0.65	31	0.870968	19	0.631579	23	0.695652	22	0.136364	NA	NA	34	0.617647	11	0.545455	16	0.5	18	0.777778	33	0.454545	19
6	114296872	114296873	NA	NA	18	0.444444	21	0.428571	21	0.0952381	22	0.272727	33	0.848485	39	0.358974	27	0.333333	15	0.333333	18	0.0555556	12	0.0833333	23	0.521739	20	0.65	31	0.612903	19	0.473684	23	0.652174	22	0.181818	NA	NA	34	0.441176	11	0.454545	16	0.5	18	0.444444	33	0.515152	19
6	114602038	114602039	20	0	26	0.5	30	0.4	17	0	33	0.0606061	43	0.465116	24	0.458333	21	0.761905	18	0	14	0.571429	28	0.571429	32	0.0625	30	0.0666667	38	0.0789474	21	0.0952381	28	0.5	36	0.0277778	18	0.388889	24	1	23	0.0869565	26	0.461538	31	0	27	0	23
6	114602285	114602286	23	0.0434783	16	0.3125	16	0.125	20	0	28	0.0714286	22	0.590909	26	0.653846	21	0.380952	29	0	30	0.5	28	0.464286	29	0.0344828	28	0	26	0.0769231	16	0.0625	25	0.52	26	0.0384615	22	0.545455	32	0.90625	22	0.0454545	22	0.5	24	0	23	0.130435	23
6	114602381	114602382	24	0	15	0.266667	22	0.318182	29	0.0689655	30	0.133333	25	0.68	29	0.655172	26	0.576923	30	0.0666667	29	0.344828	42	0.52381	30	0.0666667	48	0.0416667	34	0.147059	24	0.166667	31	0.580645	35	0.0285714	31	0.516129	31	0.967742	36	0.111111	22	0.454545	25	0.08	27	0.037037	20
6	115041985	115041986	15	0.533333	11	1	11	0.727273	NA	NA	NA	NA	15	1	14	0.857143	10	0.5	NA	NA	NA	NA	NA	NA	10	0.9	14	0.642857	22	0.681818	NA	NA	NA	NA	12	0.833333	10	0.9	16	1	12	0.666667	NA	NA	13	0.769231	14	0.714286	11
6	115042098	115042099	15	0.266667	11	1	11	0.636364	NA	NA	NA	NA	15	0.933333	14	0.428571	10	0.3	NA	NA	NA	NA	NA	NA	10	0.8	14	0.642857	22	0.590909	NA	NA	NA	NA	12	0.75	10	0.7	16	1	12	0.75	NA	NA	13	0.692308	14	0.642857	11
6	115514433	115514434	12	0.833333	21	0.857143	23	0.73913	12	0.5	26	0.192308	26	0.961538	21	0.952381	NA	NA	21	0.761905	11	1	15	0.6	13	0.692308	20	0.65	27	0.814815	15	0.866667	20	0.85	15	0.733333	12	1	12	1	13	0.923077	13	0.769231	22	0.727273	25	0.56	20
6	116806028	116806029	14	0.357143	26	0.230769	12	0.583333	25	0.32	33	0.242424	27	0.740741	11	0.454545	16	0.1875	52	0.153846	28	0.321429	39	0.128205	36	0.333333	28	0.428571	28	0.5	31	0.290323	25	0.32	42	0.0714286	35	0.171429	25	0.24	25	0.24	13	0.384615	18	0.666667	NA	NA	22
6	116806049	116806050	14	0.285714	26	0.230769	12	0.5	25	0.16	33	0.272727	27	0.740741	11	0.363636	16	0.1875	52	0.192308	28	0.107143	39	0.153846	37	0.297297	28	0.25	28	0.428571	32	0.25	25	0.2	42	0.142857	35	0.114286	25	0.24	25	0.32	13	0.384615	18	0.666667	NA	NA	22
6	116809981	116809982	26	0.307692	20	0.3	36	0.555556	20	0.2	41	0.146341	48	0.6875	31	0.354839	32	0.3125	26	0.307692	20	0.35	25	0.28	34	0.588235	40	0.55	28	0.535714	26	0.307692	39	0.538462	45	0.133333	18	0.388889	30	0.366667	15	0.333333	31	0.322581	46	0.478261	38	0.342105	54
6	116905472	116905473	26	0.692308	26	0.807692	18	0.444444	21	0.380952	32	0.3125	27	0.888889	11	0.454545	23	0.478261	38	0.526316	30	0.5	36	0.444444	36	0.694444	16	0.75	27	0.814815	30	0.766667	20	0.35	37	0.486486	31	0.580645	34	0.647059	40	0.625	14	0.571429	19	0.842105	18	0.833333	29
6	117169073	117169074	NA	NA	NA	NA	NA	NA	NA	NA	10	0.9	24	0.541667	11	0.727273	NA	NA	NA	NA	15	0.6	13	0.461538	11	0.727273	16	1	NA	NA	NA	NA	NA	NA	11	0.909091	NA	NA	NA	NA	NA	NA	NA	NA	10	1	10	0.8	NA
6	117169106	117169107	NA	NA	NA	NA	NA	NA	NA	NA	12	0.916667	25	0.6	11	0.727273	NA	NA	NA	NA	15	0.6	13	0.461538	14	0.928571	16	1	NA	NA	NA	NA	11	0.454545	13	1	NA	NA	NA	NA	NA	NA	NA	NA	11	1	11	1	NA
6	117169188	117169189	NA	NA	NA	NA	NA	NA	NA	NA	12	1	25	0.48	11	0.545455	NA	NA	NA	NA	15	0.6	12	0.5	14	0.928571	16	0.9375	NA	NA	NA	NA	11	0.454545	13	1	NA	NA	NA	NA	NA	NA	NA	NA	11	1	11	1	NA
6	117169242	117169243	NA	NA	NA	NA	NA	NA	NA	NA	12	0.916667	25	0.6	11	0.636364	NA	NA	NA	NA	15	0.533333	13	0.461538	14	0.928571	16	1	NA	NA	NA	NA	11	0.454545	13	1	NA	NA	NA	NA	NA	NA	NA	NA	11	1	11	0.909091	NA
6	117169248	117169249	NA	NA	NA	NA	NA	NA	NA	NA	12	1	25	0.6	11	0.636364	NA	NA	NA	NA	15	0.6	13	0.461538	14	1	16	0.9375	NA	NA	NA	NA	11	0.545455	13	1	NA	NA	NA	NA	NA	NA	NA	NA	11	0.818182	11	1	NA
6	117347998	117347999	24	0.666667	33	0.424242	34	0.647059	27	0.259259	38	0.105263	58	0.948276	38	0.473684	33	0.151515	32	0.40625	29	0.413793	27	0.037037	35	0.542857	22	0.590909	39	0.820513	35	0.257143	50	0.4	31	0.129032	25	0.52	32	0.75	17	0.470588	26	0.423077	47	0.723404	40	0.2	39
6	117348119	117348120	12	0.416667	29	0.241379	28	0.535714	20	0.2	27	0.222222	49	0.959184	19	0.789474	23	0.217391	20	0.35	31	0.483871	24	0.0416667	27	0.444444	25	0.56	38	0.684211	18	0.333333	37	0.459459	23	0.130435	22	0.227273	26	0.615385	11	0.363636	30	0.433333	25	0.68	31	0.354839	33
6	117348179	117348180	18	0.5	29	0.344828	32	0.53125	19	0.210526	33	0.0909091	56	0.982143	17	0.588235	26	0.0769231	23	0.521739	38	0.473684	42	0.047619	36	0.527778	34	0.5	43	0.627907	19	0.210526	30	0.366667	42	0.0952381	17	0.0588235	30	0.433333	15	0.0666667	34	0.558824	29	0.758621	22	0.272727	44
6	117348185	117348186	18	0.444444	29	0.241379	32	0.53125	19	0.157895	33	0.0909091	56	0.928571	17	0.705882	26	0.0769231	23	0.391304	38	0.473684	42	0	36	0.388889	34	0.5	43	0.627907	19	0.210526	30	0.433333	42	0.0952381	17	0.176471	30	0.4	15	0.266667	34	0.470588	29	0.758621	22	0.227273	44
6	117348453	117348454	13	0.538462	15	0.466667	25	0.36	NA	NA	19	0.105263	30	0.7	15	0.4	14	0.214286	12	0.333333	16	0.125	11	0.181818	18	0.333333	19	0.631579	25	0.6	21	0.190476	19	0.210526	19	0.263158	13	0.153846	16	0.375	14	0.428571	20	0.15	21	0.619048	24	0.291667	31
6	117348465	117348466	13	0.615385	15	0.666667	25	0.52	NA	NA	19	0.157895	30	1	15	0.533333	14	0.214286	12	0.333333	16	0.3125	11	0.272727	18	0.5	19	0.684211	25	0.68	21	0.190476	19	0.473684	19	0.315789	13	0.461538	16	0.5625	14	0.428571	20	0.55	21	0.761905	24	0.375	31
6	117348470	117348471	13	0.384615	15	0.666667	25	0.32	NA	NA	19	0.0526316	30	0.933333	15	0.466667	14	0.214286	12	0.5	16	0.25	11	0.181818	18	0.333333	19	0.526316	25	0.64	21	0.190476	19	0.421053	19	0.263158	13	0.384615	16	0.4375	14	0.214286	20	0.2	21	0.666667	24	0.291667	31
6	117379247	117379248	13	0.0769231	12	0.0833333	11	0.0909091	NA	NA	17	0.117647	18	0.611111	NA	NA	15	0	20	0	16	0.375	22	0.0454545	17	0	15	0.266667	NA	NA	13	0.230769	14	0	19	0.263158	19	0.210526	11	0	20	0.25	13	0.153846	NA	NA	11	0.0909091	12
7	5549253	5549254	NA	NA	10	0.2	NA	NA	11	0.0909091	12	0.0833333	15	0.466667	NA	NA	10	0	19	0.105263	16	0.4375	24	0.125	16	0.4375	13	0.153846	17	0.176471	15	0.266667	10	0.3	16	0.0625	18	0.388889	13	0.230769	11	0.636364	NA	NA	12	0.25	10	0.4	NA
7	11832268	11832269	12	0.666667	19	0.578947	14	0.5	NA	NA	23	0.391304	17	1	14	0.785714	12	0.666667	29	0.586207	19	0.526316	24	0.583333	28	0.535714	25	0.76	15	0.666667	16	0.4375	12	0.666667	24	0.75	25	0.56	18	0.722222	25	0.84	12	0.916667	11	0.727273	15	0.533333	11
7	15282482	15282483	32	0.6875	28	0.678571	15	0.666667	24	0.375	29	0.241379	39	0.641026	19	0.526316	39	0.333333	34	0.382353	43	0.395349	40	0.35	54	0.425926	49	0.530612	56	0.607143	39	0.0512821	44	0.840909	47	0.12766	34	0.441176	45	0.577778	41	0.317073	23	0.608696	30	0.4	21	0.428571	28
7	15282528	15282529	12	0.583333	12	0.75	NA	NA	NA	NA	14	0.142857	23	0.652174	NA	NA	21	0.333333	14	0.428571	23	0.391304	16	0.0625	25	0.52	23	0.434783	21	0.714286	19	0.157895	15	0.733333	25	0.16	22	0.5	19	0.631579	20	0.3	12	0.666667	12	0.333333	NA	NA	14
7	15282723	15282724	11	0.727273	12	0.666667	25	0.72	13	0.307692	16	0.25	22	0.772727	34	0.823529	18	0.166667	23	0.521739	11	0.454545	16	0.1875	24	0.583333	19	0.631579	21	0.857143	12	0.5	26	0.769231	21	0.285714	17	0.705882	30	0.766667	12	0.5	26	0.538462	28	0.535714	32	0.53125	25
7	17765575	17765576	13	0.615385	12	0.5	11	0.454545	NA	NA	15	0.333333	16	0.3125	15	0.466667	NA	NA	11	0.454545	NA	NA	NA	NA	14	0.642857	12	0.333333	14	0.214286	NA	NA	14	0.571429	11	0.545455	NA	NA	14	0.5	NA	NA	NA	NA	13	0.230769	13	0.230769	17
7	109275263	109275264	14	0.642857	15	0.933333	11	0.363636	11	0.545455	19	0.263158	29	0.62069	11	0.545455	11	0.363636	24	0.791667	17	0.647059	28	0.392857	24	0.625	23	0.652174	21	0.285714	18	0.111111	18	0.777778	15	0.133333	23	0.304348	17	1	35	0.4	NA	NA	NA	NA	NA	NA	12
7	109275278	109275279	14	0.642857	15	0.933333	11	0.545455	11	0.454545	19	0.263158	29	0.62069	11	0.545455	11	0.363636	24	0.625	17	0.588235	28	0.285714	24	0.625	23	0.608696	21	0.238095	18	0.111111	18	0.555556	15	0.0666667	23	0.304348	17	1	35	0.371429	NA	NA	NA	NA	NA	NA	12
8	109093424	109093425	NA	NA	NA	NA	14	0	20	0	NA	NA	NA	NA	17	0	12	0.166667	17	0	44	0.0454545	33	0.0606061	47	0.0212766	20	0	32	0.0625	23	0	NA	NA	23	0	34	0.0294118	25	0.04	NA	NA	32	0.03125	34	0	35	0.371429	NA
8	109093504	109093505	11	0	NA	NA	13	0	14	0	NA	NA	25	0	14	0.0714286	11	0.0909091	12	0	35	0.114286	24	0	33	0	18	0.0555556	21	0.142857	17	0	NA	NA	19	0	25	0	19	0.210526	NA	NA	20	0	29	0	23	0.391304	16
8	110021049	110021050	NA	NA	11	1	13	0.846154	NA	NA	11	1	NA	NA	16	0.9375	NA	NA	NA	NA	12	0.916667	NA	NA	18	0.833333	20	0.85	11	1	NA	NA	13	1	17	0.470588	12	0.916667	10	0.7	NA	NA	NA	NA	NA	NA	NA	NA	NA
8	111486293	111486294	21	0.666667	21	0.285714	18	0.666667	21	0.190476	30	0.333333	26	0.615385	12	0.666667	18	0.611111	35	0.571429	23	0.217391	34	0.382353	32	0.53125	29	0.689655	25	0.72	21	0.52381	23	0.73913	22	0.181818	42	0.47619	21	0.238095	31	0.516129	16	0.4375	16	0.5625	19	0.947368	30
8	111486320	111486321	21	0.52381	21	0.428571	18	0.611111	21	0.047619	31	0.322581	26	0.730769	12	0.916667	18	0.611111	35	0.542857	23	0.0434783	34	0.382353	32	0.6875	29	0.724138	25	0.68	21	0.619048	23	0.782609	22	0.136364	42	0.642857	21	0.428571	31	0.354839	16	0.375	16	0.6875	19	0.684211	30
9	43388	43389	183	0.535519	206	0.61165	276	0.231884	256	0.394531	241	0.257261	428	0.633178	271	0.424354	161	0.242236	150	0.233333	186	0.306452	161	0.248447	217	0.663594	176	0.295455	241	0.560166	206	0.116505	331	0.486405	280	0.171429	140	0.364286	240	0.3375	113	0.415929	307	0.250814	288	0.472222	240	0.383333	254
9	11092179	11092180	10	0.6	10	0.7	18	0.388889	13	0.230769	19	0.157895	27	0.740741	26	0.269231	18	0.166667	16	0.5	22	0.454545	14	0.214286	29	0.448276	24	0.416667	17	0.764706	16	0.375	18	0.722222	11	0.545455	NA	NA	18	0.5	12	0.583333	10	0.9	26	0.576923	16	0.5	26
9	12775967	12775968	18	0.444444	16	0.375	17	0.294118	16	0	26	0.0769231	21	0.52381	12	0.166667	16	0.1875	32	0.25	32	0.15625	36	0.111111	27	0.037037	36	0.222222	23	0.565217	27	0.333333	14	0.214286	23	0.347826	21	0.428571	17	0.588235	25	0.2	10	0.3	11	0.545455	NA	NA	16
9	97680889	97680890	13	1	15	0.866667	37	0.324324	21	0.285714	20	0.55	32	0.15625	15	0.933333	25	0.48	28	0.25	21	0.761905	16	0.875	21	0.904762	15	0.8	39	0.153846	15	0.866667	17	0.882353	24	0.791667	17	0.941176	26	0.269231	NA	NA	26	0.153846	34	0.147059	NA	NA	19
9	97680903	97680904	13	1	15	0.866667	36	0.472222	21	0.52381	20	0.6	32	0.25	15	1	25	0.56	28	0.357143	21	0.809524	16	0.9375	21	0.904762	15	0.933333	39	0.307692	15	0.933333	17	0.941176	24	0.875	17	1	26	0.461538	NA	NA	26	0.192308	34	0.176471	NA	NA	19
9	97680912	97680913	13	0.923077	15	0.933333	36	0.361111	21	0.380952	20	0.7	32	0.3125	15	1	25	0.48	28	0.321429	21	0.857143	16	0.9375	21	0.952381	15	1	39	0.179487	15	1	17	0.823529	24	0.875	17	0.941176	26	0.384615	NA	NA	26	0.192308	34	0.205882	NA	NA	19
9	97680939	97680940	13	0.846154	15	0.8	37	0.324324	21	0.285714	20	0.4	32	0.25	15	0.866667	25	0.56	28	0.285714	21	0.714286	16	0.9375	21	0.952381	15	0.933333	39	0.153846	15	0.866667	17	0.823529	24	0.75	17	1	26	0.269231	NA	NA	26	0.153846	34	0.176471	NA	NA	19
9	97680956	97680957	13	0.923077	15	0.933333	37	0.405405	21	0.380952	20	0.65	32	0.28125	15	0.933333	24	0.541667	28	0.285714	21	0.761905	16	0.8125	21	0.904762	15	1	39	0.358974	15	0.933333	17	0.882353	24	0.833333	17	1	26	0.346154	NA	NA	25	0.16	34	0.264706	NA	NA	19
9	97680961	97680962	13	0.923077	15	0.8	37	0.297297	21	0.380952	20	0.3	32	0.21875	15	0.8	24	0.5	28	0.25	21	0.666667	16	0.875	19	0.894737	15	0.866667	39	0.128205	15	0.8	17	0.941176	23	0.826087	17	0.823529	26	0.269231	NA	NA	26	0.115385	34	0.147059	NA	NA	19
9	97680975	97680976	13	0.923077	15	0.8	37	0.378378	21	0.428571	20	0.65	32	0.3125	15	0.933333	24	0.458333	28	0.285714	21	0.857143	16	0.9375	19	0.947368	15	1	39	0.25641	15	0.933333	17	0.882353	23	0.869565	17	1	26	0.384615	NA	NA	26	0.269231	34	0.147059	NA	NA	19
9	97681011	97681012	13	1	15	0.866667	37	0.378378	21	0.333333	20	0.6	32	0.3125	15	0.933333	24	0.541667	28	0.357143	21	0.857143	16	0.9375	21	0.904762	15	1	39	0.179487	15	0.933333	17	0.941176	24	0.833333	17	0.941176	26	0.307692	NA	NA	26	0.153846	34	0.176471	NA	NA	19
9	103189061	103189062	11	0.545455	NA	NA	11	0.818182	NA	NA	11	0.818182	17	1	NA	NA	NA	NA	22	0.363636	18	0.444444	21	0.333333	21	0.380952	24	0.458333	NA	NA	18	0.333333	14	0.928571	14	0.285714	23	0.565217	21	0.571429	21	0.714286	NA	NA	NA	NA	NA	NA	NA
9	103189096	103189097	11	0.545455	NA	NA	11	0.636364	NA	NA	11	0.727273	17	0.882353	NA	NA	NA	NA	22	0.454545	18	0.333333	20	0.35	21	0.428571	24	0.5	NA	NA	18	0.333333	14	0.857143	14	0.428571	23	0.391304	21	0.52381	21	0.714286	NA	NA	NA	NA	NA	NA	NA
9	103189422	103189423	NA	NA	11	0.454545	NA	NA	NA	NA	13	0.153846	NA	NA	NA	NA	NA	NA	NA	NA	NA	NA	18	0	16	0.0625	14	0.0714286	11	0.181818	10	0.1	10	0.4	12	0.0833333	13	0.0769231	NA	NA	NA	NA	NA	NA	NA	NA	NA	NA	NA
X	37162299	37162300	13	0.230769	10	0.7	NA	NA	16	0.8125	NA	NA	13	0.769231	NA	NA	14	0.857143	14	0.214286	10	1	NA	NA	14	1	12	0.916667	10	0.9	10	1	18	0.5	13	0.923077	NA	NA	15	0.8	NA	NA	13	0.769231	16	1	14	0.928571	15
X	136293266	136293267	17	0.941176	25	0.6	42	0.952381	34	0.558824	29	0.896552	40	1	40	0.55	34	0.588235	42	0.97619	25	0.32	33	0.636364	40	0.05	40	0.95	42	1	34	1	38	0.684211	39	0.666667	25	0.48	37	1	17	0.470588	33	0.545455	42	0.619048	31	0.967742	39
X	136293273	136293274	18	1	25	0.6	42	0.97619	34	0.5	29	0.793103	40	0.9	40	0.575	34	0.529412	42	1	25	0.24	33	0.575758	40	0.05	40	0.95	42	0.952381	34	0.911765	38	0.5	39	0.615385	25	0.44	37	0.918919	17	0.411765	33	0.424242	42	0.619048	31	0.967742	39
X	138329544	138329545	18	0.5	16	0.8125	16	0.5	12	0.0833333	19	0.578947	22	0.681818	12	0.666667	16	0.4375	20	0.7	14	0.642857	19	0.631579	25	0.6	31	0.516129	25	0.8	19	0.631579	18	0.611111	16	0.375	24	0.666667	17	0.352941	24	0.541667	NA	NA	23	0.652174	NA	NA	13
[truncated: 174 more columns]
