# Supplementary material for: Predicting male fertility from the sperm methylome: application to 120 bulls with hundreds of artificial insemination records
Source: Clin Epigenetics. 2022 Apr 27;14:54. doi: 10.1186/s13148-022-01275-x (PMC9047354; doi:10.1186/s13148-022-01275-x)
Supplement: Supplementary file 5 — Additional file 5: Table S4. Listing the fertility-related DMRs, their methylation status in each fertility group and their annotation regarding genome features. [file 13148_2022_1275_MOESM5_ESM.xlsx]

## Sheet: Supplementary_Table4
Supplementary Table 4. Fertility-related DMRs, with genomic coordinates (columns A-C), length (column D), information relative to the included DMCs (columns E-G), annotation relative to gene features (columns H-P), repeats (columns Q-T) and CpG islands, shores and shelves (columns U-X)
Chromosome	DMR start	DMR end	DMR length	Methylation state in fertile	List of DMCs	Number of DMCs	Gene ID	Distance from target	Gene feature	Gene name	Gene description	Chromosome/scaffold name	Gene start (bp)	Gene end (bp)	Strand	Nearest repeat position	% DMC overlapping	% repeat overlapping	Repeat type	Nearest CpG island position	DMC in island/shore/shelve	% DMC overlapping	% island/shore/shelve overlapping
1	144619097	144619143	46	hypometh	144619097,144619121,144619136,144619143	4	ENSBTAG00000018607	0	tss	TSPEAR	Bos taurus thrombospondin-type laminin G domain and EAR repeats (TSPEAR), mRNA. [Source:RefSeq mRNA;Acc:NM_001206810]	1	144441578	144619108	-1					1:144618888-144619504	island	100.00%	7.62%
1	153349988	153350096	108	hypometh	153349988,153350004,153350031,153350067,153350096	5	ENSBTAG00000030593	0	intron	RFTN1	raftlin, lipid raft linker 1 [Source:HGNC Symbol;Acc:HGNC:30278]	1	153335376	153514351	-1	1:153348065-153353121	100.00%	2.16%	Type I Transposons/LINE
10	36438811	36438868	57	hypometh	36438811,36438840,36438854,36438864,36438868	5	ENSBTAG00000011567	0	exon	VPS18	VPS18, CORVET/HOPS core subunit [Source:VGNC Symbol;Acc:VGNC:36812]	10	36433611	36442758	1					10:36439113-36439838	shore	100.00%	1.23%
10	52983961	52984056	95	hypermeth	52983961,52983991,52984036,52984056	4										10:52983948-52984118	100.00%	56.14%	Type II Transposons
10	99639281	99639419	138	hypometh	99639281,99639343,99639419	3
10	101584261	101584413	152	hypermeth	101584261,101584284,101584369,101584372,101584394,101584407,101584413	7	ENSBTAG00000013136	0	intron	EFCAB11	EF-hand calcium binding domain 11 [Source:VGNC Symbol;Acc:VGNC:28340]	10	101466634	101634822	-1	10:101584365-101584503	32.03%	35.25%	Tandem repeats
11	103030838	103030890	52	hypometh	103030838,103030844,103030856,103030872,103030890	5	ENSBTAG00000021373	-6592		GTF3C5	general transcription factor IIIC subunit 5 [Source:VGNC Symbol;Acc:VGNC:29706]	11	103037482	103056341	1	11:103030255-103032128	100.00%	2.83%	Type I Transposons/LINE
11	103099247	103099351	104	hypometh	103099247,103099258,103099268,103099278,103099314,103099351	6	ENSBTAG00000004194	0	intron	RALGDS	Bos taurus ral guanine nucleotide dissociation stimulator (RALGDS), mRNA. [Source:RefSeq mRNA;Acc:NM_001101978]	11	103082834	103132073	-1	11:103099298-103099304	6.67%	100.00%	Dust
12	86388325	86388406	81	hypometh	86388325,86388341,86388356,86388360,86388374,86388385,86388387,86388406	8	ENSBTAG00000000446	0	intron	ATP11A	ATPase phospholipid transporting 11A [Source:VGNC Symbol;Acc:VGNC:26274]	12	86288141	86389324	1					12:86388202-86390615	island	100.00%	3.40%
14	1005651	1005739	88	hypometh	1005651,1005665,1005672,1005694,1005699,1005710,1005713,1005739	8	ENSBTAG00000008421	0	exon	SCRIB	scribbled planar cell polarity protein [Source:VGNC Symbol;Acc:VGNC:34365]	14	987039	1006477	1	14:1005654-1005702	55.06%	100.00%	Dust	14:1001997-1002592	shelves	100.00%	1.04%
14	70211867	70211993	126	hypometh	70211867,70211967,70211972,70211993	4	ENSBTAG00000021964	4766		CDH17	Bos taurus cadherin 17 (CDH17), mRNA. [Source:RefSeq mRNA;Acc:NM_001098902]	14	70104355	70207101	1
17	51480531	51480559	28	hypometh	51480531,51480541,51480559	3														17:51481153-51481968	shore	100.00%	0.60%
18	54093956	54094112	156	hypometh	54093956,54093968,54093979,54094058,54094080,54094091,54094112	7	ENSBTAG00000015576	0	exon	NPAS1	Bos taurus neuronal PAS domain protein 1 (NPAS1), mRNA. [Source:RefSeq mRNA;Acc:NM_001192657]	18	54078441	54094359	1					18:54090357-54090964	shelves	100.00%	1.82%
18	54327136	54327192	56	hypometh	54327136,54327158,54327180,54327189,54327192	5	ENSBTAG00000020872	0	exon	C5AR1	complement C5a receptor 1 [Source:VGNC Symbol;Acc:VGNC:26641]	18	54313941	54328002	1					18:54326563-54327206	island	100.00%	8.85%
18	56029903	56029928	25	hypometh	56029903,56029923,56029928	3	ENSBTAG00000049577	0	exon			18	56029303	56037227	1					18:56029735-56030139	island	100.00%	6.42%
19	62190963	62191042	79	hypometh	62190963,62190970,62190981,62190998,62191018,62191042	6														19:62190530-62190999	shore	100.00%	1.79%
2	5471191	5471242	51	hypometh	5471191,5471193,5471201,5471242	4	ENSBTAG00000019177	0	exon	BIN1	bridging integrator 1 [Source:VGNC Symbol;Acc:VGNC:26497]	2	5418420	5475051	1	2:5471141-5471202	23.08%	19.35%	Dust
20	71236573	71236653	80	hypometh	71236573,71236580,71236653	3										20:71236500-71236581	11.11%	10.98%	Dust	20:71235304-71236909	island	100.00%	5.04%
21	3637789	3637899	110	hypermeth	3637789,3637812,3637840,3637899	4										21:3636943-3643260	100.00%	1.76%	Type I Transposons/LINE
21	7590762	7590838	76	hypometh	7590762,7590766,7590790,7590794,7590813,7590838	6	ENSBTAG00000011752	0	intron	SYNM	Bos taurus synemin, intermediate filament protein (SYNM), mRNA. [Source:RefSeq mRNA;Acc:NM_001191453]	21	7581549	7606637	-1					21:7589824-7590814	shore	100.00%	1.54%
22	60032553	60032607	54	hypometh	60032553,60032563,60032577,60032599,60032607	5														22:60030669-60032899	island	100.00%	2.47%
23	51602593	51602633	40	hypometh	51602593,51602595,51602633	3	ENSBTAG00000012058	0	intron	GMDS	GDP-mannose 4,6-dehydratase [Source:VGNC Symbol;Acc:VGNC:55901]	23	51168216	51604000	1	23:51602631-51602693	7.32%	4.76%	Dust	23:51602477-51603040	island	100.00%	7.27%
24	1521747	1521877	130	hypometh	1521747,1521777,1521857,1521872,1521877	5
25	2257280	2257439	159	hypometh	2257280,2257308,2257347,2257352,2257374,2257379,2257439	7	ENSBTAG00000053899	0	exon			25	2255137	2258401	1	25:2257430-2257445	6.25%	62.50%	Dust	25:2255370-2256485	shore	100.00%	3.13%
25	36069457	36069629	172	hypometh	36069457,36069497,36069506,36069551,36069562,36069598,36069616,36069623,36069629	9	ENSBTAG00000017456	0	exon	NYAP1	neuronal tyrosine phosphorylated phosphoinositide-3-kinase adaptor 1 [Source:VGNC Symbol;Acc:VGNC:32386]	25	36066208	36074176	-1					25:36066480-36067064	shelves	100.00%	2.02%
25	36071481	36071560	79	hypometh	36071481,36071521,36071548,36071556,36071560	5	ENSBTAG00000017456	0	intron	NYAP1	neuronal tyrosine phosphorylated phosphoinositide-3-kinase adaptor 1 [Source:VGNC Symbol;Acc:VGNC:32386]	25	36066208	36074176	-1					25:36074049-36074763	shelves	100.00%	0.92%
25	41610109	41610190	81	hypometh	41610109,41610163,41610190	3	ENSBTAG00000030721	-4225		UNCX	Bos taurus UNC homeobox (UNCX), mRNA. [Source:RefSeq mRNA;Acc:NM_001083803]	25	41614415	41615906	-1					25:41605848-41619105	island	100.00%	0.62%
26	22035232	22035268	36	hypometh	22035232,22035266,22035268	3	ENSBTAG00000002261	5431		LBX1	ladybird homeobox 1 [Source:VGNC Symbol;Acc:VGNC:30805]	26	22026546	22029801	-1
26	47418620	47418672	52	hypometh	47418620,47418640,47418648,47418660,47418672	5	ENSBTAG00000002435	0	utr5	PTPRE	protein tyrosine phosphatase, receptor type E [Source:VGNC Symbol;Acc:VGNC:33549]	26	47395179	47501339	1					26:47418491-47418943	island	100.00%	11.70%
26	47495605	47495620	15	hypermeth	47495605,47495616,47495620	3	ENSBTAG00000002435	0	exon	PTPRE	protein tyrosine phosphatase, receptor type E [Source:VGNC Symbol;Acc:VGNC:33549]	26	47395179	47501339	1
26	50952309	50952328	19	hypometh	50952309,50952317,50952323,50952328	4	ENSBTAG00000009181	0	exon	INPP5A	inositol polyphosphate-5-phosphatase A [Source:VGNC Symbol;Acc:VGNC:30210]	26	50937626	51083088	-1					26:50949051-50949971	shelves	100.00%	0.22%
26	51983939	51984065	126	hypometh	51983939,51984031,51984037,51984065	4	ENSBTAG00000019519	0	exon	PWWP2B	PWWP domain containing 2B [Source:VGNC Symbol;Acc:VGNC:33581]	26	51975175	51984865	1					26:51983136-51984554	island	100.00%	8.95%
27	1337971	1338096	125	hypometh	1337971,1337993,1338007,1338083,1338089,1338096	6	ENSBTAG00000008585	-9173		ARHGEF10	Rho guanine nucleotide exchange factor 10 [Source:VGNC Symbol;Acc:VGNC:26104]	27	1347269	1407799	1	27:1337835-1337976	4.76%	4.23%	Type I Transposons/LINE
27	1454779	1454857	78	hypermeth	1454779,1454791,1454809,1454850,1454857	5	ENSBTAG00000009387	0	utr5	MYOM2	Bos taurus myomesin 2 (MYOM2), mRNA. [Source:RefSeq mRNA;Acc:NM_001038140]	27	1452466	1516585	1
27	42607850	42607968	118	hypermeth	42607850,42607881,42607943,42607956,42607968	5	ENSBTAG00000047930	0	intron	UBE2E2	ubiquitin conjugating enzyme E2 E2 [Source:NCBI gene;Acc:784326]	27	42324254	42691907	-1	27:42607499-42607935	72.27%	19.68%	Type I Transposons/LINE	27:42607706-42608742	island	100.00%	11.48%
28	45711610	45711881	271	hypermeth	45711610,45711668,45711766,45711769,45711775,45711822,45711829,45711873,45711881	9
28	45859994	45860048	54	hypometh	45859994,45860019,45860048	3
3	30965253	30965314	61	hypometh	30965253,30965255,30965286,30965303,30965314	5
4	113639437	113639552	115	hypometh	113639437,113639440,113639494,113639497,113639507,113639552	6	ENSBTAG00000011226	0	exon	SLC4A2	Bos taurus solute carrier family 4 member 2 (SLC4A2), mRNA. [Source:RefSeq mRNA;Acc:NM_001205664]	4	113636352	113654163	1	4:113639376-113639456	17.24%	24.69%	Dust	4:113639377-113639790	island	100.00%	28.02%
4	117610679	117610824	145	hypometh	117610679,117610745,117610811,117610822,117610824	5														4:117610441-117611476	island	100.00%	14.09%
5	119558911	119558971	60	hypometh	119558911,119558948,119558971	3	ENSBTAG00000001931	0	utr5	TRABD	TraB domain containing [Source:NCBI gene;Acc:513765]	5	119556874	119564149	1	5:119558958-119558964	11.48%	100.00%	Dust
6	113558778	113558824	46	hypometh	113558778,113558794,113558824	3
6	117169073	117169248	175	hypometh	117169073,117169106,117169188,117169242,117169248	5	ENSBTAG00000051207	0	promoter			6	117170650	117172276	1					6:117170071-117170892	shore	100.00%	3.65%
6	117348119	117348185	66	hypometh	117348119,117348179,117348185	3	ENSBTAG00000027464	0	exon	FGFRL1	fibroblast growth factor receptor like 1 [Source:VGNC Symbol;Acc:VGNC:28989]	6	117346407	117358800	-1					6:117346653-117350222	island	100.00%	1.88%
6	117348453	117348470	17	hypometh	117348453,117348465,117348470	3	ENSBTAG00000027464	0	exon	FGFRL1	fibroblast growth factor receptor like 1 [Source:VGNC Symbol;Acc:VGNC:28989]	6	117346407	117358800	-1					6:117346653-117350222	island	100.00%	0.50%
9	97680889	97681011	122	hypermeth	97680889,97680903,97680912,97680939,97680956,97680961,97680975,97681011	8	ENSBTAG00000018996	0	intron	PRKN	parkin RBR E3 ubiquitin protein ligase [Source:VGNC Symbol;Acc:VGNC:33342]	9	96966927	98112020	-1	9:97680566-97681069	100.00%	24.40%	Tandem repeats
