# Supplementary material for: Predicting male fertility from the sperm methylome: application to 120 bulls with hundreds of artificial insemination records
Source: Clin Epigenetics. 2022 Apr 27;14:54. doi: 10.1186/s13148-022-01275-x (PMC9047354; doi:10.1186/s13148-022-01275-x)
Supplement: Supplementary file 6 — Additional file 6: Table S5. Listing the CpGs10 obtained after alignment of the RRBS sequences on a Repbase artificial genome, their coverage and DNA methylation status in each sample. [file 13148_2022_1275_MOESM6_ESM.xlsx]

## Sheet: Supplementary_table5
Supplementary Table 5. CpGs10 obtained after alignment of the RRBS sequences from main cohort on a Repbase artificial genome, with repeat type (column A), genomic coordinates (columns B-C), coverage per sample (column names containing "Cov_"), DNA methylation rate (column names containing "Meth_"), results of the methylKit analysis (columns GV-GX), average DNA methylation rate (column GY). NA: no…
Repeat type	Start	End	Cov_6_1	Meth_6_1	Cov_6_24	Meth_6_24	Cov_7_15	Meth_7_15	Cov_2_17	Meth_2_17	Cov_6_15	Meth_6_15	Cov_7_20	Meth_7_20	Cov_2_15	Meth_2_15	Cov_1_5	Meth_1_5	Cov_5_21	Meth_5_21	Cov_11_7	Meth_11_7	Cov_5_24	Meth_5_24	Cov_6_18	Meth_6_18	Cov_3_19	Meth_3_19	Cov_11_3	Meth_11_3	Cov_3_16	Meth_3_16	Cov_3_9	Meth_3_9	Cov_3_22	Meth_3_22	Cov_11_14	Meth_11_14	Cov_3_6	Meth_3_6	Cov_11_13	Meth_11_13	Cov_2_14	Meth_2_14	Cov_3_5	Meth_3_5	Cov_2_3	Meth_2_3	Cov_2_2
BOVA2	197	198	98	0.663265	88	0.636364	114	0.535088	133	0.646617	139	0.582734	202	0.653465	113	0.530973	92	0.728261	165	0.642424	168	0.77381	172	0.651163	148	0.574324	167	0.592814	156	0.673077	110	0.654545	125	0.6	162	0.592593	136	0.573529	128	0.664062	169	0.692308	119	0.487395	101	0.663366	98	0.479592	119
BOVA2	111	112	11	0.909091	10	1	28	0.821429	17	0.823529	22	0.772727	27	0.851852	31	0.774194	16	1	17	1	14	0.857143	16	0.9375	29	0.793103	27	1	23	0.956522	20	0.9	36	0.944444	19	0.947368	21	0.857143	22	1	22	0.954545	32	0.84375	18	0.888889	23	0.869565	18
BOVA2	54	55	116	0.577586	139	0.618705	121	0.61157	154	0.545455	192	0.53125	216	0.592593	126	0.603175	111	0.531532	170	0.547059	151	0.516556	168	0.660714	184	0.581522	193	0.601036	196	0.622449	122	0.672131	202	0.544554	167	0.568862	153	0.607843	157	0.611465	138	0.637681	116	0.646552	155	0.670968	141	0.574468	184
BOVA2	230	231	67	0.656716	50	0.4	74	0.364865	87	0.528736	90	0.577778	115	0.53913	78	0.461538	56	0.553571	90	0.444444	109	0.550459	120	0.691667	92	0.434783	111	0.558559	89	0.617978	85	0.494118	96	0.395833	96	0.614583	89	0.539326	84	0.535714	120	0.566667	75	0.346667	60	0.433333	58	0.396552	59
BOVA2	97	98	29	0.862069	33	0.69697	20	0.9	36	0.972222	66	0.772727	39	0.794872	23	1	28	0.892857	39	0.846154	37	0.756757	56	0.946429	55	0.763636	58	0.87931	55	0.854545	28	0.964286	41	0.756098	45	0.977778	47	0.829787	39	0.974359	43	0.860465	20	0.85	24	0.916667	19	0.947368	42
BOVA2	87	88	93	0.741935	124	0.66129	93	0.698925	136	0.757353	157	0.770701	178	0.674157	106	0.839623	95	0.736842	151	0.668874	123	0.666667	139	0.870504	157	0.694268	177	0.677966	161	0.732919	104	0.798077	166	0.722892	149	0.805369	129	0.728682	129	0.736434	120	0.75	91	0.769231	131	0.793893	114	0.798246	160
BOVA2	218	219	93	0.88172	71	0.788732	101	0.792079	126	0.896825	121	0.818182	161	0.819876	103	0.805825	81	0.802469	152	0.848684	145	0.834483	153	0.849673	131	0.839695	147	0.863946	132	0.939394	107	0.794393	118	0.838983	153	0.862745	126	0.833333	118	0.830508	153	0.836601	109	0.87156	82	0.841463	83	0.915663	91
BOVA2	240	241	18	0.944444	14	1	23	0.782609	34	0.882353	26	0.769231	35	0.857143	20	0.9	18	1	23	0.956522	36	0.833333	46	0.869565	27	0.851852	31	0.903226	30	0.933333	29	0.931034	22	0.954545	37	0.864865	19	0.947368	29	0.931034	45	0.911111	29	0.896552	20	0.95	18	1	27
BovB	1228	1229	NA	NA	10	0.7	NA	NA	10	0.8	24	0.458333	26	0.615385	10	0.7	13	0.846154	NA	NA	NA	NA	10	0.5	NA	NA	NA	NA	NA	NA	NA	NA	18	0.555556	10	0.9	15	0.733333	21	0.619048	NA	NA	23	0.869565	23	0.869565	NA	NA	16
BovB	3310	3311	57	0.280702	41	0.902439	36	0.527778	47	0.361702	44	0.75	72	0.791667	38	0.921053	19	0.842105	39	0.794872	47	0.744681	44	0.590909	58	0.724138	47	0.553191	46	0.956522	34	0.764706	49	0.938776	65	0.492308	32	0.625	38	0.763158	36	0.527778	41	0.609756	60	0.5	47	0.680851	39
BovB	1279	1280	NA	NA	NA	NA	NA	NA	10	0.5	25	0.48	27	0.407407	10	0.9	13	0.538462	NA	NA	NA	NA	10	0.3	NA	NA	NA	NA	NA	NA	NA	NA	17	0.529412	10	0	15	0.666667	19	0.631579	10	0.3	23	0.478261	24	0.75	NA	NA	23
BovB	524	525	NA	NA	47	0.765957	34	0.764706	29	0.931034	26	0.846154	56	0.517857	39	0.717949	18	0.722222	21	1	18	0.722222	20	0.9	35	0.657143	27	0.962963	27	0.962963	32	0.8125	42	0.809524	19	0.894737	21	0.952381	24	0.75	24	0.791667	19	0.947368	42	0.809524	35	0.685714	36
BovB	3463	3464	47	0.276596	46	0.282609	83	0.26506	67	0.343284	69	0.449275	108	0.37037	96	0.375	28	0.428571	40	0.325	50	0.34	50	0.2	78	0.358974	95	0.273684	70	0.428571	43	0.534884	139	0.381295	72	0.347222	33	0.393939	97	0.319588	36	0.5	73	0.506849	82	0.47561	91	0.340659	102
BovB	3823	3824	81	0.62963	63	0.571429	93	0.526882	67	0.686567	100	0.55	129	0.751938	87	0.597701	106	0.5	158	0.575949	115	0.626087	152	0.657895	153	0.679739	149	0.738255	122	0.770492	110	0.672727	107	0.691589	181	0.685083	119	0.722689	133	0.548872	140	0.585714	78	0.551282	73	0.671233	78	0.730769	74
BovB	2563	2564	10	0.1	17	0.294118	22	0.0454545	20	0	25	0.04	21	0.047619	23	0.0869565	22	0.0454545	11	0.272727	15	0	NA	NA	16	0.0625	NA	NA	22	0	11	0.181818	22	0	14	0.285714	16	0.125	25	0.16	17	0	11	0	11	0	22	0.0454545	NA
BovB	459	460	46	0.173913	77	0.298701	68	0.191176	51	0.294118	60	0.166667	101	0.128713	69	0.15942	46	0.326087	52	0.403846	48	0.208333	53	0.226415	89	0.213483	80	0.3625	81	0.358025	72	0.236111	97	0.298969	57	0.122807	47	0.468085	79	0.291139	48	0.229167	56	0.214286	74	0.283784	66	0.257576	76
BovB	217	218	59	0.220339	46	0.326087	101	0.425743	67	0.432836	78	0.307692	105	0.352381	62	0.483871	74	0.405405	50	0.24	66	0.212121	89	0.258427	82	0.329268	91	0.32967	95	0.273684	64	0.328125	68	0.367647	81	0.308642	63	0.333333	77	0.298701	59	0.355932	66	0.30303	95	0.410526	75	0.346667	66
BovB	388	389	85	0.552941	89	0.662921	82	0.52439	80	0.6	100	0.49	127	0.519685	74	0.527027	79	0.455696	127	0.614173	77	0.480519	117	0.538462	147	0.544218	165	0.575758	140	0.578571	93	0.548387	107	0.626168	114	0.605263	115	0.565217	117	0.487179	100	0.54	75	0.586667	80	0.5625	73	0.575342	63
BovB	1260	1261	NA	NA	10	0.1	NA	NA	10	0.2	25	0.2	26	0.346154	10	0.5	13	0.615385	NA	NA	NA	NA	10	0.2	NA	NA	NA	NA	NA	NA	NA	NA	17	0.176471	10	0.7	15	0.533333	21	0.52381	10	0.2	23	0.521739	24	0.666667	NA	NA	23
BovB	53	54	68	0.279412	77	0.363636	74	0.27027	77	0.25974	98	0.204082	124	0.16129	74	0.310811	111	0.261261	168	0.309524	114	0.219298	154	0.214286	85	0.0941176	159	0.289308	113	0.265487	109	0.275229	93	0.290323	178	0.308989	147	0.231293	118	0.279661	180	0.188889	62	0.274194	58	0.310345	66	0.166667	73
BovB	57	58	68	0.235294	77	0.324675	74	0.256757	77	0.246753	98	0.163265	122	0.221311	74	0.283784	111	0.27027	168	0.27381	114	0.192982	154	0.188312	85	0.164706	159	0.283019	108	0.240741	109	0.275229	93	0.322581	178	0.297753	147	0.217687	118	0.237288	180	0.172222	62	0.274194	59	0.20339	66	0.166667	73
BovB	499	500	45	0.333333	77	0.61039	66	0.560606	48	0.729167	55	0.327273	102	0.421569	69	0.565217	45	0.422222	52	0.480769	48	0.458333	51	0.470588	86	0.395349	63	0.47619	76	0.486842	68	0.5	86	0.511628	51	0.54902	46	0.608696	75	0.386667	48	0.583333	57	0.421053	73	0.616438	68	0.588235	75
BovB	405	406	55	0.327273	84	0.654762	71	0.507042	57	0.561404	70	0.457143	118	0.40678	77	0.506494	49	0.632653	67	0.492537	58	0.344828	63	0.460317	106	0.339623	97	0.484536	89	0.483146	76	0.578947	101	0.524752	79	0.392405	71	0.549296	84	0.440476	54	0.555556	61	0.557377	84	0.642857	74	0.540541	75
BovB	425	426	54	0.185185	84	0.440476	71	0.366197	57	0.54386	70	0.314286	118	0.305085	77	0.363636	49	0.265306	67	0.432836	58	0.310345	62	0.33871	106	0.377358	96	0.40625	89	0.359551	76	0.355263	101	0.346535	80	0.4	71	0.422535	84	0.27381	54	0.351852	61	0.262295	84	0.464286	74	0.364865	75
BovB	3391	3392	157	0.821656	278	0.877698	232	0.857759	175	0.845714	281	0.868327	293	0.870307	210	0.885714	67	0.925373	190	0.842105	175	0.828571	231	0.839827	409	0.836186	157	0.802548	301	0.89701	128	0.921875	287	0.860627	162	0.882716	220	0.877273	242	0.826446	142	0.823944	170	0.905882	239	0.853556	258	0.868217	332
BovB	36	37	68	0.205882	77	0.38961	74	0.324324	77	0.233766	98	0.255102	124	0.306452	74	0.324324	111	0.387387	168	0.267857	114	0.236842	154	0.25974	85	0.2	159	0.232704	113	0.292035	109	0.33945	93	0.268817	178	0.432584	147	0.340136	118	0.381356	180	0.261111	62	0.241935	59	0.372881	66	0.30303	73
BovB	2941	2942	1043	0.636625	1829	0.634773	1487	0.650975	1190	0.678992	1881	0.601808	2161	0.629801	1502	0.653129	827	0.688029	1414	0.648515	1487	0.626765	1299	0.614319	2782	0.60532	1101	0.666667	2129	0.640676	1029	0.656948	1939	0.674575	1569	0.674952	1938	0.639835	1750	0.665143	1378	0.647315	1185	0.696203	1652	0.650121	1735	0.634582	1993
BovB	2375	2376	27	0.185185	17	0.529412	13	0.384615	20	0.35	13	0.230769	46	0.282609	23	0.0434783	15	0.2	15	0.266667	12	0.25	16	0.3125	25	0.44	20	0.5	42	0.309524	12	0.25	25	0.12	10	0.7	26	0.384615	22	0.318182	10	0.1	NA	NA	16	0.375	26	0.346154	16
BovB	163	164	142	0.183099	171	0.251462	178	0.224719	173	0.294798	180	0.0722222	310	0.177419	170	0.170588	186	0.166667	164	0.121951	188	0.154255	176	0.136364	271	0.225092	240	0.220833	260	0.15	174	0.143678	260	0.192308	194	0.195876	152	0.210526	181	0.19337	168	0.14881	152	0.203947	178	0.269663	206	0.15534	199
BovB	3466	3467	21	0.904762	49	0.979592	99	0.868687	60	0.883333	44	0.75	139	0.856115	171	0.853801	38	0.789474	14	0.928571	20	0.85	21	0.761905	65	0.923077	30	0.733333	102	0.941176	42	0.785714	110	0.881818	47	0.680851	13	0.923077	82	0.829268	NA	NA	71	0.830986	94	0.765957	82	0.792683	106
BovB	30	31	65	0.215385	75	0.24	73	0.287671	74	0.175676	96	0.21875	124	0.177419	73	0.273973	107	0.205607	168	0.238095	113	0.230088	151	0.258278	83	0.108434	157	0.280255	111	0.171171	108	0.37963	93	0.311828	174	0.321839	146	0.294521	118	0.29661	179	0.212291	60	0.283333	59	0.305085	66	0.242424	71
BovB	3807	3808	980	0.545918	929	0.531755	1038	0.56262	922	0.533623	1393	0.549892	1570	0.56242	756	0.595238	1077	0.536676	2147	0.547741	1538	0.561118	1938	0.576367	1700	0.547059	2020	0.565347	1393	0.58435	1204	0.5299	1359	0.601177	1900	0.572105	1916	0.537056	1297	0.515035	2069	0.551474	823	0.562576	727	0.547455	748	0.55615	827
BovB	478	479	46	0.347826	77	0.402597	68	0.323529	51	0.411765	59	0.271186	102	0.313725	69	0.492754	46	0.369565	52	0.230769	47	0.170213	53	0.113208	87	0.195402	78	0.294872	79	0.164557	72	0.375	96	0.333333	56	0.446429	47	0.234043	77	0.428571	48	0.291667	57	0.263158	74	0.405405	69	0.144928	75
BovB	3003	3004	1237	0.643492	2157	0.597126	1715	0.594169	1371	0.65062	2169	0.562932	2450	0.590612	1755	0.639316	895	0.664804	1620	0.602469	1699	0.596822	1546	0.617723	3192	0.596805	1236	0.624595	2480	0.629032	1186	0.67285	2223	0.639676	1744	0.633601	2248	0.608986	1969	0.638395	1542	0.629702	1395	0.641577	1945	0.633419	2055	0.619465	2337
BovB	3731	3732	4355	0.66659	5353	0.693069	6435	0.658586	5141	0.704727	6669	0.650772	8952	0.633378	6139	0.674214	5066	0.649428	6789	0.661953	5789	0.674555	6211	0.635002	8894	0.651113	7172	0.625627	7481	0.699505	5249	0.686797	8266	0.681466	7406	0.71253	6184	0.691785	7530	0.665471	5441	0.653373	5300	0.670943	5588	0.689155	5740	0.652787	5886
BovB	257	258	41	0.195122	33	0.30303	59	0.254237	27	0.259259	35	0.2	80	0.225	54	0.185185	34	0.176471	32	0.15625	34	0.294118	34	0.294118	48	0.3125	41	0.121951	64	0.40625	40	0.45	58	0.189655	43	0.232558	37	0.351351	63	0.269841	29	0.137931	31	0.387097	61	0.393443	34	0.294118	31
BovB	730	731	17	0.941176	NA	NA	16	1	NA	NA	21	0.904762	17	1	12	1	NA	NA	11	1	13	1	11	0.909091	30	0.966667	NA	NA	20	1	10	0.9	19	1	10	1	14	0.928571	23	1	NA	NA	NA	NA	19	0.894737	14	1	20
BovB	93	94	325	0.289231	399	0.365915	432	0.340278	374	0.358289	458	0.292576	672	0.322917	368	0.30163	408	0.345588	546	0.338828	559	0.248658	547	0.283364	604	0.354305	669	0.292975	559	0.347048	449	0.300668	584	0.344178	619	0.386107	477	0.287212	455	0.386813	541	0.299445	331	0.268882	361	0.376731	402	0.29602	410
BovB	281	282	33	0.272727	35	0.457143	66	0.5	19	0.421053	42	0.52381	75	0.48	59	0.508475	33	0.454545	35	0.371429	33	0.393939	34	0.352941	50	0.44	42	0.357143	47	0.595745	38	0.5	68	0.544118	32	0.59375	33	0.454545	56	0.535714	30	0.3	38	0.473684	47	0.680851	37	0.594595	41
BovB	417	418	53	0.358491	79	0.759494	70	0.542857	54	0.703704	65	0.430769	115	0.443478	73	0.684932	48	0.583333	65	0.661538	54	0.537037	60	0.5	99	0.505051	93	0.612903	84	0.416667	75	0.52	100	0.58	72	0.527778	58	0.689655	82	0.426829	52	0.538462	60	0.55	79	0.594937	70	0.514286	75
BovB	3817	3818	247	0.748988	215	0.786047	294	0.792517	223	0.780269	350	0.777143	411	0.766423	245	0.812245	291	0.745704	513	0.756335	430	0.75814	488	0.772541	465	0.729032	509	0.693517	401	0.802993	370	0.759459	378	0.804233	510	0.756863	440	0.795455	379	0.744063	542	0.771218	241	0.809129	200	0.775	236	0.771186	248
BovB	3694	3695	4360	0.622477	5342	0.649008	6440	0.626553	5127	0.632144	6709	0.615591	9010	0.61465	6202	0.620767	5084	0.603068	6783	0.630694	5762	0.6437	6229	0.622411	8935	0.615333	7193	0.63103	7489	0.652557	5286	0.653424	8265	0.645009	7494	0.646651	6178	0.651182	7562	0.628273	5458	0.6572	5289	0.649272	5595	0.624844	5743	0.633119	5941
BovB	3628	3629	1429	0.647306	2023	0.641621	2415	0.6294	1924	0.669439	2382	0.599076	3376	0.638922	2728	0.645894	1902	0.655626	1867	0.638993	1981	0.643614	1838	0.62568	2999	0.646549	2119	0.620576	2784	0.658046	1645	0.644377	3281	0.642182	2381	0.663167	1744	0.666284	2609	0.652357	1474	0.641113	2015	0.649132	2399	0.653606	2533	0.649822	2495
BovB	518	519	25	0.16	60	0.166667	46	0.108696	37	0.108108	41	0.0731707	83	0.120482	48	0.0833333	31	0.258065	35	0.228571	27	0.148148	35	0.142857	58	0.241379	37	0.135135	43	0.186047	42	0.142857	60	0.166667	31	0.193548	30	0.166667	36	0.138889	30	0.133333	39	0.179487	54	0.12963	45	0.177778	54
BovB	427	428	54	0.259259	84	0.595238	71	0.394366	57	0.614035	70	0.314286	118	0.381356	76	0.5	49	0.469388	67	0.537313	57	0.473684	62	0.419355	106	0.358491	96	0.520833	89	0.460674	75	0.506667	101	0.49505	80	0.4875	70	0.471429	84	0.488095	54	0.462963	61	0.360656	83	0.614458	74	0.513514	74
BovB	3794	3795	984	0.528455	935	0.509091	1038	0.523121	923	0.547129	1392	0.456897	1574	0.543202	766	0.532637	1080	0.541667	2161	0.502545	1542	0.531777	1944	0.539095	1710	0.51462	2026	0.544916	1394	0.556671	1216	0.555099	1367	0.548647	1908	0.51153	1910	0.517801	1305	0.531034	2091	0.513152	834	0.531175	740	0.508108	745	0.55302	829
BovB	198	199	66	0.363636	67	0.522388	107	0.457944	73	0.369863	111	0.333333	153	0.366013	103	0.339806	115	0.434783	78	0.410256	90	0.311111	121	0.38843	97	0.360825	120	0.433333	134	0.410448	88	0.25	111	0.261261	87	0.517241	84	0.416667	103	0.436893	88	0.272727	81	0.419753	105	0.485714	128	0.265625	90
BovB	76	77	189	0.52381	229	0.593886	255	0.592157	212	0.566038	255	0.419608	382	0.468586	227	0.60793	254	0.555118	351	0.569801	278	0.402878	309	0.504854	331	0.44713	415	0.518072	289	0.515571	248	0.528226	295	0.576271	397	0.559194	281	0.565836	259	0.590734	309	0.375405	192	0.505208	217	0.576037	168	0.529762	175
BovB	3179	3180	11109	0.614457	19571	0.606305	13453	0.622017	10991	0.621963	21520	0.580762	17874	0.613573	14295	0.621756	5232	0.657875	16936	0.589927	11665	0.622375	17011	0.588266	29805	0.593927	8695	0.623232	20049	0.641578	9505	0.648922	19266	0.624053	14205	0.646744	21528	0.611111	15675	0.619203	16938	0.595348	11288	0.619773	15826	0.622141	14775	0.606091	17043
BovB	196	197	63	0.333333	67	0.492537	118	0.516949	79	0.594937	119	0.361345	181	0.497238	108	0.435185	133	0.443609	94	0.478723	97	0.350515	132	0.378788	124	0.58871	132	0.477273	148	0.459459	100	0.48	124	0.419355	96	0.552083	91	0.527473	104	0.471154	108	0.453704	89	0.460674	113	0.513274	131	0.374046	103
BovB	1095	1096	14	0.142857	19	0.578947	21	0.333333	27	0.481481	38	0.526316	38	0.368421	27	0.518519	14	0.285714	21	0.333333	19	0.315789	15	0.4	29	0.103448	21	0.428571	27	0.518519	14	0.428571	47	0.297872	25	0.32	17	0.529412	24	0.375	14	0.214286	31	0.419355	29	0.37931	23	0.217391	28
BovB	344	345	65	0.276923	48	0.375	74	0.243243	54	0.185185	86	0.27907	100	0.19	57	0.315789	62	0.225806	106	0.188679	69	0.275362	113	0.212389	114	0.22807	141	0.163121	113	0.265487	75	0.32	74	0.162162	101	0.287129	88	0.181818	71	0.225352	148	0.263514	49	0.163265	39	0.358974	32	0.1875	45
BovB	384	385	144	0.118056	113	0.230088	127	0.220472	134	0.179104	190	0.131579	264	0.174242	111	0.252252	161	0.192547	240	0.220833	169	0.177515	255	0.14902	237	0.206751	313	0.169329	215	0.24186	184	0.26087	176	0.176136	226	0.181416	216	0.212963	151	0.271523	260	0.196154	94	0.202128	91	0.21978	73	0.164384	93
BovB	2452	2453	27	0	17	0.0588235	20	0	29	0	27	0.037037	50	0.02	29	0.0689655	21	0	18	0	17	0	19	0	31	0	22	0.0454545	54	0	21	0	27	0	15	0	27	0	29	0.0689655	16	0	18	0.0555556	24	0.0833333	36	0.0277778	21
BovB	169	170	142	0.176056	170	0.229412	178	0.337079	173	0.283237	180	0.238889	310	0.270968	170	0.294118	186	0.354839	164	0.256098	188	0.255319	177	0.316384	271	0.287823	240	0.308333	260	0.284615	174	0.258621	260	0.184615	191	0.308901	153	0.352941	181	0.270718	168	0.261905	152	0.282895	178	0.359551	206	0.242718	198
BovB	143	144	320	0.321875	389	0.385604	418	0.38756	375	0.368	452	0.269912	656	0.335366	371	0.355795	415	0.354217	525	0.382857	553	0.276673	527	0.29222	598	0.301003	644	0.324534	549	0.35337	445	0.34382	573	0.284468	590	0.413559	470	0.353191	450	0.424444	525	0.278095	325	0.338462	352	0.346591	409	0.347188	399
BovB	166	167	142	0.309859	171	0.380117	178	0.455056	173	0.346821	180	0.322222	310	0.387097	170	0.347059	186	0.451613	164	0.384146	187	0.326203	177	0.435028	271	0.369004	240	0.375	260	0.411538	174	0.37931	260	0.296154	192	0.463542	153	0.437908	181	0.403315	168	0.345238	152	0.401316	178	0.44382	206	0.325243	199
BovB	2710	2711	41	0.634146	59	0.457627	51	0.607843	38	0.657895	55	0.636364	79	0.632911	38	0.526316	42	0.666667	77	0.493506	29	0.517241	46	0.5	101	0.455446	33	0.424242	60	0.616667	49	0.755102	62	0.467742	53	0.584906	48	0.583333	70	0.542857	49	0.469388	46	0.478261	47	0.638298	45	0.533333	43
BovB	296	297	43	0.27907	43	0.348837	67	0.343284	23	0.304348	51	0.333333	82	0.378049	61	0.360656	40	0.45	41	0.195122	40	0.225	45	0.111111	59	0.20339	49	0.306122	59	0.372881	41	0.268293	73	0.410959	35	0.514286	47	0.212766	63	0.428571	41	0.170732	41	0.414634	56	0.375	39	0.435897	44
BovB	177	178	131	0.129771	162	0.17284	159	0.138365	167	0.185629	161	0.149068	288	0.21875	159	0.257862	175	0.2	151	0.145695	176	0.181818	156	0.173077	253	0.110672	226	0.163717	234	0.179487	164	0.195122	246	0.162602	173	0.156069	139	0.18705	164	0.207317	155	0.129032	141	0.262411	166	0.216867	190	0.215789	187
BovB	32	33	68	0.205882	76	0.355263	73	0.287671	76	0.184211	97	0.164948	124	0.241935	73	0.315068	110	0.3	168	0.279762	114	0.140351	152	0.217105	85	0.105882	159	0.201258	111	0.288288	109	0.201835	93	0.247312	177	0.305085	147	0.306122	118	0.432203	180	0.188889	61	0.295082	59	0.305085	66	0.227273	73
BovB	3042	3043	10775	0.932251	18354	0.93184	13518	0.923657	10752	0.92699	20690	0.911648	17783	0.920205	14340	0.930614	5037	0.888624	16462	0.92103	11167	0.904809	16465	0.914485	28189	0.90663	8499	0.903753	18952	0.932092	9147	0.924565	19083	0.933291	14042	0.940464	20532	0.937512	15372	0.930458	15936	0.903865	11196	0.928635	15386	0.935851	13902	0.918717	15848
BovB	3738	3739	4330	0.650577	5331	0.664791	6444	0.658752	5127	0.653599	6669	0.632029	9004	0.647712	6168	0.656291	5093	0.663067	6759	0.641959	5826	0.64298	6200	0.640645	8860	0.635666	7202	0.628437	7475	0.675987	5241	0.647586	8273	0.666264	7405	0.659419	6127	0.666068	7532	0.656532	5424	0.640855	5289	0.666478	5590	0.660286	5751	0.639889	5923
BovB	242	243	40	0.25	31	0.354839	57	0.45614	25	0.56	30	0.233333	74	0.337838	51	0.372549	31	0.258065	23	0.347826	29	0.275862	30	0.3	47	0.361702	34	0.264706	58	0.5	40	0.575	55	0.363636	43	0.325581	29	0.206897	60	0.35	19	0.105263	32	0.375	58	0.448276	32	0.40625	27
BovB	3787	3788	977	0.578301	931	0.597207	1045	0.556938	907	0.572216	1391	0.580877	1591	0.554997	760	0.601316	1078	0.552876	2164	0.539741	1538	0.585176	1944	0.567901	1712	0.563668	2019	0.584448	1409	0.626686	1223	0.578087	1359	0.620309	1912	0.586297	1911	0.572475	1298	0.583975	2092	0.560707	824	0.553398	734	0.610354	748	0.582888	838
BovB	2586	2587	NA	NA	NA	NA	19	0.947368	14	1	20	1	13	1	19	0.947368	19	0.842105	NA	NA	14	1	NA	NA	13	0.923077	NA	NA	20	0.8	NA	NA	12	1	NA	NA	13	0.923077	19	0.684211	16	0.6875	NA	NA	NA	NA	17	0.941176	NA
BovB	369	370	146	0.328767	113	0.40708	127	0.346457	134	0.402985	190	0.321053	268	0.339552	110	0.418182	163	0.374233	243	0.386831	171	0.380117	256	0.34375	238	0.352941	317	0.384858	217	0.423963	187	0.358289	176	0.414773	228	0.412281	216	0.425926	153	0.48366	260	0.373077	95	0.389474	91	0.373626	73	0.383562	93
BovB	147	148	225	0.32	284	0.447183	251	0.354582	269	0.327138	308	0.308442	453	0.364238	231	0.398268	285	0.382456	361	0.440443	396	0.343434	368	0.358696	428	0.359813	459	0.376906	391	0.404092	320	0.359375	426	0.352113	403	0.421836	329	0.358663	326	0.46319	404	0.376238	218	0.348624	226	0.424779	310	0.387097	288
BovB	365	366	83	0.325301	68	0.367647	64	0.3125	82	0.268293	104	0.317308	149	0.281879	63	0.269841	87	0.367816	130	0.423077	82	0.353659	123	0.276423	140	0.278571	182	0.351648	128	0.40625	94	0.361702	103	0.368932	130	0.438462	121	0.338843	93	0.27957	137	0.452555	57	0.403509	53	0.358491	39	0.333333	49
BovB	3195	3196	1647	0.7966	3360	0.847321	1721	0.779198	1859	0.802582	3213	0.73545	2615	0.776673	1752	0.780251	2109	0.801802	1929	0.829445	3002	0.786143	2020	0.756931	5158	0.786351	2161	0.773253	4707	0.800935	2390	0.764854	2666	0.796324	2379	0.771753	3079	0.85937	2634	0.809036	3161	0.791205	1919	0.774362	2669	0.807044	2498	0.784227	2986
BovB	2641	2642	28	0.107143	44	0.159091	31	0.193548	32	0.1875	41	0.121951	66	0.0757576	23	0.130435	25	0.08	43	0.0465116	25	0.12	22	0.0909091	34	0.176471	21	0.0952381	35	0.114286	25	0.04	44	0.295455	42	0.214286	47	0.106383	40	0.075	17	0	17	0.176471	38	0.184211	30	0.166667	18
BovB	1495	1496	35	0.4	41	0.487805	50	0.6	30	0.433333	52	0.576923	74	0.635135	47	0.595745	17	0.823529	34	0.617647	34	0.676471	33	0.363636	67	0.522388	34	0.441176	64	0.640625	21	0.714286	57	0.526316	48	0.75	47	0.446809	58	0.724138	22	0.318182	46	0.543478	44	0.704545	49	0.44898	50
BovB	124	125	312	0.198718	380	0.386842	412	0.211165	365	0.265753	440	0.2	636	0.27044	348	0.295977	388	0.298969	532	0.295113	537	0.156425	532	0.18609	582	0.242268	653	0.269525	542	0.295203	431	0.262181	567	0.222222	595	0.287395	462	0.220779	431	0.329466	529	0.20794	314	0.280255	338	0.292899	386	0.233161	396
BovB	3831	3832	67	0.358209	58	0.431034	87	0.45977	61	0.57377	94	0.297872	111	0.486486	80	0.425	95	0.294737	141	0.475177	105	0.504762	131	0.458015	135	0.437037	120	0.608333	105	0.647619	101	0.485149	92	0.434783	155	0.522581	99	0.535354	119	0.403361	122	0.467213	73	0.465753	66	0.363636	67	0.492537	63
BovB	221	222	39	0.717949	21	0.904762	54	0.777778	48	0.708333	43	0.744186	67	0.746269	38	0.947368	35	0.885714	25	0.96	38	0.736842	47	0.638298	47	0.829787	40	0.725	67	0.820896	38	0.763158	42	0.761905	52	0.769231	33	0.878788	49	0.816327	35	0.885714	39	0.74359	53	0.698113	52	0.846154	46
BovB	23	24	66	0.121212	75	0.16	73	0.109589	74	0.0810811	96	0.0625	124	0.0967742	73	0.178082	107	0.140187	168	0.0952381	113	0.0619469	151	0.10596	83	0.0361446	158	0.0949367	111	0.108108	108	0.0648148	93	0.139785	174	0.0862069	146	0.0684932	118	0.127119	179	0.0446927	61	0.0655738	59	0.0847458	66	0.136364	72
BovB	202	203	66	0.439394	66	0.560606	106	0.575472	71	0.549296	112	0.375	153	0.542484	103	0.504854	116	0.474138	78	0.512821	90	0.344444	121	0.471074	98	0.469388	119	0.470588	136	0.551471	88	0.431818	111	0.441441	90	0.577778	84	0.571429	102	0.5	87	0.436782	81	0.481481	105	0.6	128	0.460938	90
BovB	100	101	325	0.224615	399	0.278195	431	0.285383	376	0.25266	461	0.234273	672	0.269345	370	0.310811	408	0.301471	547	0.338208	559	0.211091	548	0.240876	606	0.273927	669	0.219731	560	0.303571	449	0.267261	587	0.248722	618	0.313916	477	0.301887	455	0.292308	542	0.252768	333	0.297297	361	0.307479	403	0.220844	411
BovB	348	349	121	0.305785	95	0.473684	116	0.336207	113	0.327434	159	0.27044	232	0.443966	88	0.465909	136	0.375	193	0.393782	157	0.388535	236	0.355932	212	0.306604	277	0.379061	190	0.452632	181	0.41989	149	0.409396	188	0.452128	174	0.505747	132	0.393939	229	0.331878	81	0.419753	81	0.407407	60	0.35	80
BovB	128	129	330	0.363636	400	0.4775	435	0.351724	380	0.376316	467	0.304069	672	0.397321	369	0.363144	411	0.372263	553	0.435805	561	0.315508	552	0.338768	611	0.366612	677	0.366322	566	0.402827	452	0.380531	593	0.354132	620	0.441935	482	0.377593	456	0.447368	546	0.302198	335	0.355224	361	0.440443	407	0.331695	414
BovB	381	382	145	0.310345	111	0.342342	127	0.283465	134	0.313433	187	0.251337	266	0.327068	110	0.236364	162	0.32716	243	0.288066	167	0.263473	256	0.210938	236	0.330508	317	0.318612	214	0.294393	186	0.360215	174	0.33908	226	0.349558	214	0.242991	152	0.342105	257	0.381323	94	0.340426	90	0.255556	73	0.356164	93
BovB	341	342	65	0.323077	48	0.3125	74	0.310811	54	0.351852	86	0.27907	100	0.18	57	0.333333	62	0.322581	106	0.320755	69	0.405797	113	0.238938	114	0.263158	141	0.269504	114	0.307018	75	0.346667	73	0.232877	100	0.38	88	0.397727	71	0.43662	147	0.333333	49	0.408163	39	0.410256	32	0.21875	45
BovB	3757	3758	1317	0.844343	1592	0.839824	1513	0.829478	1346	0.842496	2000	0.815	2269	0.793301	1096	0.824818	1488	0.793683	2722	0.833946	2099	0.815626	2417	0.833264	2824	0.812323	2648	0.813822	2261	0.863335	1810	0.848066	2047	0.833415	2542	0.842644	2698	0.863603	1961	0.840898	2802	0.846538	1297	0.83192	1175	0.836596	1262	0.816165	1430
BovB	481	482	46	0.434783	77	0.272727	68	0.264706	51	0.313725	58	0.206897	102	0.313725	69	0.347826	46	0.347826	52	0.153846	48	0.0625	53	0.113208	88	0.181818	63	0.174603	79	0.189873	72	0.305556	87	0.229885	56	0.392857	47	0.191489	77	0.298701	48	0.291667	57	0.22807	74	0.297297	69	0.246377	75
BovB	994	995	14	1	12	1	23	0.913043	22	1	16	0.875	46	0.956522	NA	NA	15	1	14	1	18	1	18	0.944444	25	0.96	NA	NA	22	1	24	0.916667	32	0.46875	20	1	16	0.9375	NA	NA	44	0.613636	13	1	NA	NA	11	0.909091	NA
BovB	1113	1114	14	0.714286	19	0.947368	21	0.47619	26	0.884615	37	0.810811	35	0.771429	28	0.928571	14	0.714286	21	0.904762	17	0.882353	14	0.928571	25	0.96	21	0.904762	28	0.928571	14	0.785714	47	0.87234	25	0.8	16	0.875	23	0.782609	14	0.714286	31	0.806452	29	0.931034	23	0.608696	26
BovB	181	182	74	0.472973	83	0.566265	116	0.681034	90	0.633333	109	0.449541	189	0.597884	105	0.580952	127	0.629921	101	0.574257	104	0.461538	112	0.5	133	0.676692	142	0.577465	174	0.574713	112	0.5	157	0.535032	102	0.666667	95	0.589474	110	0.572727	112	0.553571	87	0.563218	109	0.541284	137	0.525547	127
BovB	103	104	324	0.237654	399	0.315789	432	0.256944	375	0.296	461	0.197397	672	0.247024	370	0.294595	407	0.226044	547	0.268739	559	0.193202	547	0.179159	607	0.299835	669	0.207773	562	0.256228	449	0.222717	587	0.238501	617	0.293355	477	0.226415	455	0.296703	541	0.166359	333	0.219219	360	0.333333	404	0.269802	411
BovB	293	294	43	0.209302	43	0.325581	67	0.328358	23	0.304348	50	0.22	81	0.333333	60	0.35	38	0.526316	37	0.378378	38	0.289474	44	0.136364	59	0.220339	46	0.195652	57	0.298246	41	0.414634	73	0.39726	35	0.371429	44	0.295455	62	0.403226	39	0.25641	41	0.243902	55	0.290909	39	0.230769	44
BovB	300	301	65	0.4	45	0.711111	59	0.40678	42	0.452381	82	0.45122	82	0.280488	50	0.38	57	0.45614	83	0.518072	72	0.486111	91	0.450549	74	0.418919	103	0.563107	98	0.653061	59	0.559322	66	0.378788	74	0.581081	100	0.53	71	0.605634	132	0.568182	46	0.434783	47	0.617021	35	0.428571	45
BovB	317	318	64	0.421875	47	0.510638	64	0.390625	54	0.240741	82	0.304878	99	0.282828	52	0.346154	58	0.310345	104	0.375	69	0.376812	113	0.238938	104	0.317308	141	0.326241	112	0.383929	73	0.39726	66	0.227273	95	0.389474	85	0.270588	69	0.463768	148	0.290541	43	0.395349	37	0.324324	31	0.354839	39
BovB	21	22	66	0.151515	75	0.16	73	0.109589	74	0.22973	95	0.178947	124	0.209677	73	0.246575	107	0.205607	168	0.25	113	0.19469	151	0.119205	83	0.180723	158	0.253165	111	0.144144	108	0.231481	93	0.182796	173	0.242775	146	0.30137	118	0.262712	179	0.206704	61	0.377049	59	0.271186	66	0.212121	72
BovB	1618	1619	159	0.415094	171	0.538012	143	0.531469	159	0.572327	177	0.514124	255	0.568627	191	0.596859	127	0.598425	136	0.588235	128	0.59375	123	0.463415	249	0.598394	140	0.592857	209	0.569378	107	0.616822	203	0.605911	167	0.616766	172	0.540698	154	0.506494	126	0.468254	142	0.598592	160	0.6375	177	0.508475	237
BovB	238	239	25	0.24	28	0.464286	53	0.528302	25	0.32	28	0.285714	72	0.333333	47	0.361702	29	0.275862	21	0.619048	29	0.206897	29	0.241379	45	0.444444	32	0.25	55	0.527273	38	0.657895	50	0.44	42	0.333333	23	0.521739	55	0.581818	17	0.294118	30	0.3	57	0.350877	33	0.454545	27
BovB	254	255	40	0.15	34	0.382353	59	0.220339	26	0.192308	35	0.0285714	83	0.337349	54	0.314815	34	0.205882	34	0.176471	37	0.243243	37	0.243243	48	0.375	42	0.190476	63	0.396825	41	0.439024	59	0.305085	43	0.232558	39	0.179487	62	0.322581	28	0.0357143	31	0.225806	61	0.262295	34	0.235294	32
BovB	260	261	44	0.363636	38	0.5	61	0.344262	27	0.481481	38	0.210526	84	0.333333	60	0.316667	34	0.5	36	0.444444	39	0.384615	37	0.27027	51	0.294118	45	0.266667	66	0.318182	41	0.560976	65	0.430769	44	0.363636	42	0.47619	65	0.446154	32	0.25	34	0.323529	62	0.451613	36	0.222222	34
BovB	329	330	64	0.25	47	0.319149	70	0.342857	53	0.283019	83	0.26506	96	0.364583	54	0.296296	59	0.372881	102	0.411765	65	0.276923	113	0.265487	111	0.333333	139	0.359712	112	0.419643	73	0.219178	72	0.333333	100	0.37	82	0.47561	69	0.594203	140	0.321429	49	0.387755	39	0.307692	32	0.25	44
BovB	275	276	42	0.0952381	42	0.142857	58	0.189655	22	0.136364	47	0.0212766	81	0.123457	56	0.125	37	0.0810811	40	0.1	40	0.1	45	0.0444444	53	0.169811	49	0.0612245	57	0.0526316	40	0.175	66	0.181818	31	0.0967742	45	0.111111	62	0.129032	41	0.0731707	34	0	52	0.0769231	38	0.0526316	38
BovB	277	278	43	0.162791	43	0.418605	67	0.208955	23	0.304348	51	0.254902	81	0.283951	58	0.344828	40	0.45	41	0.365854	39	0.230769	45	0.266667	60	0.233333	49	0.285714	59	0.288136	41	0.487805	73	0.438356	35	0.428571	47	0.212766	63	0.412698	41	0.097561	40	0.325	55	0.363636	38	0.157895	44
BovB	2634	2635	27	0.37037	32	0.1875	27	0.333333	26	0.423077	36	0.416667	57	0.315789	21	0.380952	21	0.285714	37	0.297297	24	0.208333	18	0.0555556	30	0.366667	18	0.111111	33	0.333333	24	0.125	34	0.411765	34	0.382353	44	0.340909	32	0.3125	15	0.133333	15	0.533333	34	0.323529	24	0.25	15
Bovc-tA2	60	61	24	0.208333	54	0.296296	41	0.390244	43	0.209302	54	0.351852	74	0.148649	41	0.317073	43	0.44186	41	0.317073	63	0.52381	60	0.35	57	0.333333	65	0.461538	55	0.363636	43	0.488372	73	0.30137	60	0.433333	50	0.32	63	0.190476	42	0.595238	47	0.361702	55	0.2	39	0.307692	44
Bovc-tA2	164	165	29	0.344828	49	0.22449	59	0.169492	61	0.229508	84	0.166667	104	0.221154	48	0.270833	56	0.446429	62	0.241935	48	0.166667	89	0.168539	90	0.211111	97	0.154639	87	0.183908	47	0.170213	107	0.252336	60	0.233333	72	0.0972222	84	0.333333	73	0.136986	50	0.3	53	0.264151	55	0.163636	68
Bovc-tA2	292	293	28	0.785714	21	0.619048	30	0.466667	37	0.513514	35	0.457143	37	0.837838	13	0.615385	43	0.627907	31	0.483871	36	0.472222	32	0.375	47	0.446809	38	0.421053	64	0.453125	34	0.5	12	0	28	0	42	0.52381	49	0.632653	23	0.391304	38	0.526316	NA	NA	26	0.884615	NA
Bovc-tA2	302	303	14	1	14	1	16	0.9375	22	1	19	1	14	1	NA	NA	21	1	23	0.913043	24	0.958333	21	0.952381	35	1	24	1	37	0.918919	23	1	12	1	28	1	27	1	20	0.95	21	1	22	1	NA	NA	NA	NA	NA
Bovc-tA2	179	180	56	0.107143	85	0.0235294	89	0.168539	65	0.0769231	89	0.146067	139	0.0863309	62	0.016129	74	0.189189	111	0.153153	98	0.102041	134	0.0671642	118	0.101695	120	0.233333	112	0.133929	77	0.207792	122	0.122951	114	0.0701754	99	0.141414	129	0.131783	97	0.185567	79	0.113924	61	0.114754	73	0.136986	69
Bovc-tA2	55	56	22	0.863636	49	0.918367	40	0.875	41	0.926829	50	0.88	68	0.823529	38	0.973684	41	0.97561	39	0.871795	62	0.870968	57	0.77193	53	0.849057	63	0.904762	53	0.811321	43	0.883721	72	0.847222	57	0.842105	49	0.734694	61	0.852459	39	1	47	0.93617	52	0.884615	36	0.944444	38
Bovc-tA2	72	73	34	0	66	0.030303	57	0.0175439	63	0.015873	81	0	97	0	58	0	50	0	58	0	73	0.0410959	86	0.0232558	84	0.0119048	99	0	88	0.0113636	55	0.0181818	105	0	76	0	69	0.0144928	79	0.0126582	62	0	60	0	69	0.0144928	51	0	77
Bovc-tA2	141	142	27	0	49	0	56	0	57	0.0175439	81	0	101	0	47	0	55	0	58	0	49	0.0408163	79	0	89	0.0224719	93	0.0107527	89	0.011236	44	0	105	0	58	0	64	0	80	0	68	0.0147059	45	0	49	0	54	0.0185185	63
Bovc-tA2	153	154	28	0	49	0.0204082	61	0.0163934	61	0	86	0.0348837	104	0.00961538	48	0.0208333	56	0	61	0	48	0.0208333	89	0.0224719	91	0.010989	97	0	90	0.0555556	47	0.0425532	107	0.0186916	59	0	72	0	82	0.0121951	73	0	48	0.0208333	53	0.0188679	55	0	67
Bovc-tA2	272	273	46	0.478261	48	0.333333	50	0.3	56	0.357143	60	0.283333	85	0.411765	35	0.371429	53	0.54717	70	0.228571	70	0.314286	75	0.2	79	0.253165	53	0.320755	97	0.350515	59	0.338983	50	0.1	54	0	70	0.357143	81	0.382716	54	0.185185	61	0.491803	32	0.28125	38	0.684211	24
BOVTA	60	61	70	0.142857	105	0.285714	87	0.264368	82	0.304878	93	0.129032	136	0.294118	61	0.245902	92	0.26087	158	0.227848	102	0.264706	107	0.196262	183	0.20765	155	0.174194	118	0.228814	94	0.202128	108	0.175926	102	0.215686	165	0.260606	120	0.291667	156	0.230769	77	0.168831	88	0.215909	75	0.146667	68
Bov-tA2	49	50	16	0	11	0.181818	10	0.2	NA	NA	16	0	25	0.12	NA	NA	11	0	14	0.285714	10	0.2	15	0.266667	24	0.208333	12	0.166667	20	0	10	0	19	0.0526316	16	0.0625	20	0.1	25	0.04	28	0.0714286	11	0.181818	14	0.142857	15	0.0666667	13
Bov-tA2	38	39	16	0.0625	10	0.1	NA	NA	NA	NA	16	0	22	0.0909091	NA	NA	11	0	10	0	NA	NA	11	0	19	0.105263	11	0.0909091	20	0.05	10	0	19	0.157895	15	0	18	0.0555556	24	0.0416667	26	0.0384615	NA	NA	12	0.0833333	14	0.214286	13
Bov-tA2	64	65	176	0.414773	215	0.344186	248	0.322581	175	0.314286	280	0.307143	392	0.438776	173	0.387283	176	0.357955	286	0.36014	263	0.346008	287	0.317073	320	0.365625	247	0.299595	320	0.39375	210	0.414286	279	0.387097	313	0.351438	297	0.390572	275	0.392727	274	0.357664	173	0.433526	211	0.35545	181	0.364641	198
Bov-tA2	156	157	68	0	70	0	75	0	71	0	121	0.00826446	215	0.00930233	89	0	66	0	113	0	124	0.016129	118	0	172	0	112	0.00892857	131	0.00763359	83	0.0240964	113	0.0176991	153	0	157	0	115	0	101	0.019802	89	0	90	0.0444444	89	0	87
Bov-tA2	76	77	268	0.36194	307	0.34202	364	0.302198	265	0.260377	437	0.311213	545	0.337615	260	0.319231	246	0.345528	438	0.30137	405	0.269136	415	0.303614	515	0.335922	375	0.312	463	0.330454	304	0.315789	401	0.349127	479	0.323591	461	0.35141	422	0.331754	394	0.373096	264	0.344697	313	0.354633	266	0.345865	263
Bov-tA3	159	160	24	0	22	0	19	0	25	0	29	0	33	0	12	0	16	0	27	0	16	0	18	0	33	0	26	0.0769231	17	0	19	0	20	0	22	0	21	0	31	0	20	0	14	0	18	0	22	0	16
Bov-tA3	37	38	11	0.363636	NA	NA	13	0.461538	11	0.181818	16	0.375	22	0.545455	NA	NA	12	0.5	14	0.214286	18	0.277778	24	0.333333	20	0.35	27	0.518519	15	0.2	21	0.380952	11	0.818182	28	0.5	18	0.444444	20	0.7	23	0.347826	11	0.545455	11	0.454545	17	0.411765	NA
Bov-tA3	41	42	11	0	NA	NA	13	0	11	0	16	0	22	0	NA	NA	12	0	14	0	18	0	24	0	20	0	27	0	15	0	21	0	11	0	28	0	18	0	20	0	23	0	11	0	11	0	17	0	NA
Bov-tA3	52	53	14	0.5	NA	NA	15	0.6	11	0.181818	16	0.5	24	0.625	10	0.3	13	0.692308	18	0.444444	18	0.444444	24	0.458333	22	0.454545	28	0.535714	15	0.266667	21	0.428571	12	0.833333	31	0.548387	20	0.5	21	0.761905	25	0.6	12	0.75	12	0.416667	17	0.470588	NA
Bov-tA3	79	80	27	0.777778	23	0.826087	23	0.695652	24	0.833333	30	0.7	41	0.780488	15	0.733333	24	0.5	29	0.793103	22	0.636364	23	0.695652	35	0.771429	32	0.5	25	0.68	17	0.588235	25	0.76	31	0.548387	26	0.769231	41	0.707317	29	0.655172	21	0.619048	22	0.863636	22	0.772727	18
Bov-tA3	67	68	17	0.647059	NA	NA	14	0.428571	12	0.416667	16	0.5	23	0.434783	10	0.3	16	0.5	18	0.5	20	0.55	23	0.391304	20	0.6	27	0.555556	19	0.368421	22	0.409091	11	0.727273	32	0.40625	20	0.5	21	0.809524	26	0.576923	13	0.615385	12	0.416667	16	0.4375	NA
BTALUL1	60	61	37	0.783784	70	0.8	77	0.74026	42	0.97619	59	0.898305	98	0.755102	45	0.755556	47	0.978723	71	0.915493	79	0.886076	58	0.758621	86	0.906977	68	0.75	77	0.87013	44	0.886364	67	0.880597	67	0.716418	59	0.779661	67	0.686567	79	0.746835	56	0.732143	45	0.622222	34	0.764706	49
BTALUL1	157	158	NA	NA	13	0	NA	NA	NA	NA	18	0	25	0	NA	NA	13	0	24	0	17	0	12	0	17	0	25	0.04	21	0	15	0	13	0	21	0	22	0	16	0	20	0	12	0	12	0	NA	NA	NA
BtERVF1_I	2642	2643	10	0	NA	NA	19	0	11	0	23	0	26	0	NA	NA	10	0	15	0	14	0	NA	NA	19	0	23	0	19	0	12	0	16	0	NA	NA	16	0	12	0	12	0	13	0	14	0	15	0	13
BtERVF1_I	2739	2740	10	0	NA	NA	19	0	11	0	23	0	26	0	NA	NA	10	0	15	0	14	0	NA	NA	19	0	23	0	19	0	12	0	16	0	NA	NA	16	0	12	0	12	0	13	0	14	0	15	0	13
BtERVF1_I	2712	2713	10	1	NA	NA	19	0.894737	11	0.818182	23	0.913043	26	0.961538	NA	NA	10	0.9	15	1	14	1	NA	NA	19	0.947368	23	1	19	0.789474	12	1	16	1	NA	NA	16	1	12	0.833333	12	1	13	0.923077	14	0.857143	15	0.933333	13
BtERVF1_I	2753	2754	10	0.9	NA	NA	19	0.789474	11	0.909091	23	0.913043	26	1	NA	NA	10	1	15	0.933333	14	0.928571	NA	NA	19	0.947368	23	1	19	0.894737	12	1	16	0.875	NA	NA	16	1	12	0.916667	12	1	13	0.846154	14	0.928571	15	0.866667	12
BtERVF1_LTR	157	158	10	0.3	17	0.705882	10	0.4	16	0.4375	26	0.461538	23	0.565217	18	0.611111	NA	NA	13	0.615385	NA	NA	NA	NA	18	0.388889	NA	NA	19	0.684211	NA	NA	20	0.75	10	0.6	NA	NA	17	0.529412	NA	NA	13	0.538462	17	0.352941	18	0.444444	19
BtERVF1_LTR	360	361	11	1	23	1	11	1	17	1	27	1	29	1	20	1	NA	NA	17	1	NA	NA	NA	NA	22	1	NA	NA	23	1	NA	NA	21	1	11	1	NA	NA	19	1	NA	NA	14	1	18	0.888889	20	1	20
BtERVF1_LTR	325	326	11	0.909091	23	1	11	1	17	1	27	0.925926	29	0.965517	20	1	NA	NA	17	1	NA	NA	NA	NA	22	1	NA	NA	23	1	NA	NA	21	1	11	1	NA	NA	20	1	NA	NA	14	1	18	1	21	0.952381	21
BtERVF1_LTR	183	184	10	0.1	23	0.130435	10	0.4	15	0.133333	26	0.269231	29	0.0689655	19	0.157895	NA	NA	17	0.117647	NA	NA	NA	NA	20	0.25	NA	NA	22	0.0909091	NA	NA	19	0	11	0.0909091	NA	NA	18	0.0555556	NA	NA	14	0.0714286	18	0	20	0.15	21
BtERVF1_LTR	203	204	10	0.5	23	0.608696	11	0.727273	17	0.470588	27	0.481481	29	0.62069	20	0.5	NA	NA	17	0.823529	NA	NA	NA	NA	22	0.545455	NA	NA	23	0.73913	NA	NA	21	0.52381	11	0.727273	NA	NA	20	0.35	NA	NA	14	0.428571	18	0.166667	21	0.47619	21
BtERVF2_I	111	112	16	0.875	12	0.916667	14	1	13	1	NA	NA	30	0.9	NA	NA	NA	NA	24	0.958333	16	0.875	20	1	25	0.96	26	0.923077	17	0.941176	NA	NA	19	1	NA	NA	32	0.9375	12	1	19	0.894737	NA	NA	10	1	NA	NA	NA
BtERVF2_I	7019	7020	14	0.928571	12	0.916667	20	0.9	NA	NA	23	0.782609	40	0.7	19	0.684211	23	0.869565	17	1	21	0.904762	NA	NA	28	0.964286	32	0.8125	17	0.823529	11	0.909091	44	0.863636	14	0.928571	40	0.9	43	0.813953	16	0.875	14	0.642857	12	1	15	0.933333	22
BtERVF2_I	6855	6856	19	0.947368	15	1	21	0.809524	NA	NA	26	0.692308	12	0.833333	NA	NA	NA	NA	23	0.956522	21	0.904762	20	0.85	41	0.95122	27	0.925926	29	0.965517	13	1	25	0.96	18	0.944444	32	0.96875	20	1	13	0.461538	17	0.882353	13	0.923077	18	0.888889	20
BtERVF2_I	6942	6943	15	0.933333	15	1	NA	NA	NA	NA	19	0.947368	NA	NA	NA	NA	11	0.909091	14	0.857143	16	0.9375	NA	NA	37	0.972973	31	0.935484	12	0.833333	15	1	14	1	15	0.933333	38	0.973684	11	0.818182	NA	NA	NA	NA	19	0.947368	NA	NA	NA
BtERVF2_I	98	99	16	1	12	1	14	0.857143	13	1	NA	NA	30	1	NA	NA	NA	NA	24	1	16	0.875	20	0.95	25	1	26	1	17	0.941176	NA	NA	19	1	NA	NA	32	1	12	0.916667	19	0.842105	NA	NA	10	1	NA	NA	NA
BtERVF2_I	1444	1445	11	0.909091	NA	NA	NA	NA	NA	NA	NA	NA	11	0.818182	NA	NA	NA	NA	12	0.833333	16	0.75	12	0.5	18	0.722222	12	0.916667	12	0.916667	12	0.916667	16	0.75	11	1	21	1	15	0.666667	20	0.6	NA	NA	NA	NA	NA	NA	NA
BtERVF2_I	7075	7076	13	1	12	0.916667	20	0.95	NA	NA	19	0.842105	39	0.897436	17	0.941176	23	0.956522	17	0.941176	18	0.944444	NA	NA	25	1	32	0.84375	15	1	11	1	42	1	14	1	34	0.970588	40	1	13	0.923077	12	0.916667	12	1	15	0.866667	20
BtERVF2_I	100	101	16	1	12	1	14	1	13	1	NA	NA	30	0.966667	NA	NA	NA	NA	24	1	16	1	20	0.85	25	0.96	26	0.961538	17	1	NA	NA	19	1	NA	NA	32	0.96875	12	1	19	1	NA	NA	10	1	NA	NA	NA
BtERVF2_I	6874	6875	33	0.969697	30	0.933333	26	0.692308	NA	NA	41	0.902439	12	0.75	13	0.769231	17	0.882353	36	0.861111	31	0.935484	25	0.92	75	0.933333	55	0.927273	38	0.894737	28	0.964286	38	0.947368	32	0.96875	65	0.984615	28	0.964286	16	0.8125	24	0.958333	31	0.935484	23	0.869565	28
BtERVF2_I	6883	6884	33	0.787879	30	0.8	26	0.346154	NA	NA	41	0.585366	12	0	13	0.692308	17	0.470588	36	0.472222	31	0.451613	25	0.44	75	0.72	55	0.763636	38	0.605263	28	0.821429	38	0.763158	32	0.65625	65	0.8	28	0.607143	16	0.125	24	0.541667	31	0.741935	23	0.478261	28
BtERVF2_I	1407	1408	17	1	11	0.909091	12	0.75	12	0.833333	21	0.809524	22	0.727273	NA	NA	11	0.818182	25	0.6	28	0.857143	23	0.608696	35	0.914286	24	0.708333	21	0.857143	21	1	26	0.807692	21	0.714286	33	0.909091	25	0.8	30	0.766667	20	0.85	13	0.769231	NA	NA	10
BTLTR1	833	834	16	0.25	33	0.121212	17	0.176471	18	0.222222	30	0.0333333	16	0.25	18	0.166667	NA	NA	16	0.25	39	0.333333	15	0.133333	47	0.170213	13	0.538462	48	0.333333	11	0.181818	26	0.307692	16	0.4375	29	0.172414	29	0.310345	26	0.153846	13	0.230769	36	0.166667	10	0	41
BTLTR1	193	194	60	0.316667	92	0.478261	77	0.480519	75	0.44	107	0.280374	109	0.477064	70	0.471429	68	0.602941	108	0.407407	82	0.426829	81	0.555556	160	0.43125	102	0.431373	117	0.606838	60	0.683333	123	0.479675	103	0.504854	108	0.462963	85	0.458824	61	0.57377	64	0.328125	126	0.396825	71	0.422535	77
BTLTR1	185	186	63	0.650794	82	0.756098	78	0.833333	66	0.666667	87	0.528736	108	0.675926	67	0.61194	57	0.701754	107	0.691589	70	0.757143	77	0.753247	150	0.626667	101	0.831683	105	0.72381	53	0.886792	115	0.695652	100	0.81	103	0.592233	78	0.705128	55	0.781818	59	0.694915	126	0.603175	74	0.554054	81
BTLTR1	299	300	29	0.862069	24	0.916667	33	0.909091	29	0.896552	38	0.763158	41	0.829268	22	0.909091	22	0.863636	39	0.717949	18	0.888889	30	0.766667	55	0.672727	39	0.897436	42	0.857143	23	0.869565	42	0.857143	43	0.906977	51	0.862745	37	0.864865	30	0.766667	26	0.884615	27	0.666667	23	0.826087	24
BTLTR1	1233	1234	215	0.116279	597	0.174204	344	0.151163	271	0.158672	547	0.171846	407	0.157248	391	0.196931	115	0.217391	386	0.145078	414	0.137681	286	0.132867	671	0.178838	95	0.147368	745	0.198658	120	0.2	573	0.146597	295	0.176271	383	0.156658	581	0.201377	271	0.154982	219	0.178082	645	0.187597	272	0.194853	607
BTLTR1	995	996	89	0.348315	201	0.233831	105	0.304762	106	0.292453	221	0.248869	137	0.255474	106	0.330189	35	0.342857	165	0.284848	188	0.308511	120	0.308333	185	0.297297	56	0.375	243	0.304527	57	0.333333	164	0.219512	129	0.232558	212	0.226415	188	0.281915	129	0.356589	83	0.349398	226	0.314159	85	0.258824	173
BTLTR1	124	125	146	0.623288	249	0.686747	251	0.693227	150	0.72	339	0.640118	347	0.610951	132	0.765152	133	0.729323	203	0.640394	209	0.583732	126	0.690476	418	0.674641	189	0.740741	299	0.585284	160	0.675	263	0.596958	205	0.790244	322	0.524845	222	0.63964	153	0.660131	141	0.673759	228	0.552632	156	0.730769	132
BTLTR1	146	147	61	0.721311	82	0.695122	74	0.662162	71	0.591549	79	0.531646	97	0.628866	62	0.629032	53	0.679245	97	0.649485	64	0.4375	74	0.662162	142	0.556338	102	0.637255	90	0.8	53	0.773585	102	0.647059	87	0.758621	99	0.525253	69	0.637681	52	0.615385	55	0.636364	108	0.759259	75	0.6	73
BTLTR1	1204	1205	218	0.133028	604	0.134106	346	0.132948	274	0.135036	551	0.119782	409	0.161369	392	0.17602	117	0.179487	388	0.108247	415	0.115663	291	0.137457	678	0.109145	98	0.153061	748	0.124332	121	0.181818	578	0.128028	297	0.144781	382	0.128272	584	0.140411	272	0.132353	219	0.136986	652	0.131902	295	0.149153	645
BTLTR1	1201	1202	217	0.175115	604	0.193709	346	0.213873	274	0.178832	552	0.186594	410	0.207317	392	0.214286	117	0.316239	389	0.156812	414	0.202899	291	0.195876	677	0.17873	98	0.255102	745	0.193289	121	0.206612	576	0.203125	296	0.243243	382	0.183246	584	0.244863	272	0.176471	218	0.151376	650	0.229231	295	0.261017	644
BTLTR1	228	229	176	0.0284091	396	0.0606061	275	0.0436364	235	0.0553191	462	0.0497835	375	0.0613333	452	0.0597345	70	0.142857	197	0.0253807	212	0.0896226	221	0.0316742	495	0.0505051	65	0.107692	402	0.0895522	116	0.0603448	462	0.0692641	198	0.0757576	237	0.0295359	470	0.0638298	172	0.0406977	248	0.0766129	495	0.0848485	349	0.0573066	332
BTLTR1	1195	1196	217	0.0737327	604	0.110927	345	0.101449	274	0.10219	552	0.110507	410	0.1	391	0.176471	116	0.181034	389	0.100257	414	0.118357	291	0.130584	678	0.117994	98	0.102041	748	0.11631	121	0.190083	579	0.112263	297	0.111111	383	0.0861619	584	0.148973	272	0.136029	218	0.119266	652	0.136503	295	0.135593	644
BTLTR1	199	200	201	0.119403	434	0.112903	321	0.183801	275	0.0872727	519	0.156069	441	0.145125	477	0.138365	107	0.271028	256	0.164062	265	0.143396	268	0.126866	559	0.125224	121	0.272727	471	0.163482	160	0.1375	537	0.139665	269	0.167286	292	0.130137	513	0.155945	207	0.154589	277	0.111913	551	0.116152	388	0.123711	374
BTLTR1	8	9	56	0.821429	130	0.884615	98	0.806122	93	0.849462	138	0.789855	131	0.885496	80	0.875	52	0.769231	62	0.790323	99	0.69697	43	0.883721	163	0.785276	85	0.729412	156	0.910256	65	0.876923	115	0.878261	95	0.831579	118	0.923729	100	0.87	84	0.785714	67	0.865672	81	0.901235	105	0.790476	117
BTLTR1	433	434	227	0.145374	533	0.223265	396	0.260101	311	0.18328	659	0.216995	537	0.214153	578	0.200692	109	0.366972	322	0.226708	325	0.24	330	0.227273	673	0.187221	147	0.333333	574	0.261324	197	0.350254	610	0.198361	322	0.279503	393	0.282443	633	0.175355	268	0.205224	317	0.18612	677	0.233383	452	0.269912	478
BTLTR1	15	16	172	0.232558	347	0.26513	283	0.286219	191	0.146597	431	0.266821	451	0.248337	175	0.211429	129	0.224806	173	0.16185	243	0.148148	105	0.0571429	507	0.254438	171	0.146199	387	0.144703	163	0.190184	340	0.188235	226	0.154867	420	0.202381	250	0.232	193	0.145078	174	0.212644	292	0.15411	247	0.198381	226
BTLTR1	1016	1017	198	0.0909091	383	0.0992167	338	0.106509	242	0.0661157	519	0.129094	400	0.1175	363	0.0964187	103	0.145631	377	0.066313	417	0.0911271	240	0.075	514	0.101167	88	0.0681818	709	0.119887	114	0.149123	542	0.0940959	301	0.122924	345	0.0898551	560	0.116071	222	0.13964	223	0.116592	578	0.110727	267	0.108614	608
BTLTR1	178	179	52	0.634615	77	0.584416	62	0.596774	60	0.583333	79	0.43038	95	0.347368	59	0.542373	49	0.489796	84	0.428571	61	0.459016	67	0.38806	123	0.317073	82	0.52439	94	0.393617	51	0.431373	107	0.457944	87	0.402299	85	0.364706	64	0.515625	47	0.425532	45	0.688889	115	0.565217	70	0.414286	68
BTLTR1	1215	1216	218	0.220183	604	0.240066	346	0.274566	274	0.208029	552	0.306159	410	0.241463	392	0.313776	117	0.324786	389	0.231362	415	0.2	290	0.213793	677	0.292467	98	0.234694	748	0.240642	121	0.256198	579	0.212435	297	0.242424	383	0.208877	584	0.354452	272	0.308824	219	0.260274	653	0.254211	295	0.308475	644
BTLTR1	981	982	88	0.227273	208	0.221154	105	0.228571	104	0.336538	217	0.290323	136	0.301471	92	0.228261	29	0.275862	166	0.222892	192	0.296875	124	0.306452	192	0.213542	57	0.403509	234	0.269231	56	0.392857	160	0.26875	128	0.210938	217	0.21659	187	0.272727	137	0.248175	84	0.190476	230	0.226087	79	0.367089	192
BTLTR1	134	135	62	0.725806	75	0.746667	73	0.589041	66	0.530303	67	0.492537	90	0.588889	60	0.733333	51	0.529412	93	0.591398	57	0.45614	73	0.684932	134	0.432836	101	0.514851	85	0.788235	53	0.792453	91	0.626374	81	0.728395	73	0.561644	63	0.650794	52	0.538462	55	0.545455	101	0.60396	60	0.7	72
BTLTR1B	1079	1080	236	0.65678	347	0.755043	276	0.76087	261	0.693487	367	0.711172	425	0.705882	258	0.651163	316	0.689873	366	0.688525	327	0.715596	300	0.676667	575	0.706087	411	0.710462	448	0.727679	325	0.676923	385	0.703896	440	0.745455	289	0.740484	376	0.805851	364	0.653846	265	0.74717	324	0.703704	285	0.715789	330
BTLTR1B	1022	1023	131	0.717557	169	0.87574	136	0.852941	132	0.833333	142	0.753521	190	0.847368	121	0.876033	196	0.867347	194	0.824742	188	0.755319	166	0.746988	290	0.827586	241	0.792531	195	0.825641	154	0.831169	169	0.83432	251	0.880478	156	0.826923	224	0.875	226	0.752212	132	0.810606	140	0.807143	104	0.807692	142
BTLTR1B	1072	1073	237	0.548523	345	0.814493	276	0.692029	259	0.675676	367	0.722071	426	0.685446	256	0.746094	316	0.708861	366	0.715847	327	0.688073	300	0.63	577	0.632582	408	0.651961	446	0.778027	324	0.709877	387	0.723514	439	0.701595	288	0.680556	375	0.717333	363	0.636364	265	0.701887	322	0.596273	285	0.663158	328
BTLTR1B	1066	1067	234	0.568376	348	0.727011	277	0.599278	261	0.639847	367	0.626703	425	0.661176	259	0.606178	316	0.591772	366	0.661202	325	0.609231	301	0.524917	574	0.545296	409	0.613692	444	0.716216	324	0.617284	386	0.686528	440	0.6	289	0.598616	375	0.608	363	0.606061	265	0.686792	325	0.624615	284	0.542254	329
BTLTR1B	1229	1230	NA	NA	51	0.686275	28	0.607143	14	0.714286	35	0.685714	21	0.380952	23	0.565217	NA	NA	27	0.62963	17	0.470588	25	0.48	60	0.516667	NA	NA	43	0.55814	NA	NA	43	0.581395	12	0.416667	13	0.538462	22	0.727273	11	0.363636	NA	NA	46	0.456522	32	0.65625	34
BTLTR1B	1281	1282	NA	NA	51	0.921569	28	0.785714	14	0.928571	35	0.828571	21	0.809524	23	0.826087	NA	NA	27	0.703704	17	0.764706	25	0.68	59	0.694915	NA	NA	43	0.953488	NA	NA	43	0.837209	12	0.583333	12	0.833333	22	0.818182	11	0.909091	NA	NA	46	0.695652	32	0.8125	31
BTLTR1B	974	975	65	0.769231	99	0.878788	59	0.864407	51	0.901961	50	0.78	75	0.8	50	0.8	51	0.764706	141	0.815603	87	0.712644	112	0.794643	114	0.780702	78	0.782051	73	0.794521	56	0.821429	99	0.757576	112	0.848214	118	0.754237	80	0.8625	125	0.808	49	0.857143	47	0.723404	63	0.809524	63
BTLTR1B	253	254	12	0.916667	13	0.923077	30	0.633333	11	0.545455	24	0.625	37	0.837838	16	0.75	NA	NA	37	0.810811	22	0.818182	25	0.76	39	0.589744	18	0.833333	27	0.740741	18	0.944444	27	0.740741	29	0.931034	50	0.8	37	0.756757	21	0.666667	14	0.5	13	0.923077	12	1	17
BTLTR1B	1123	1124	48	0.958333	78	0.910256	82	0.95122	59	0.915254	120	0.9	124	0.887097	65	0.923077	65	0.846154	113	0.902655	89	0.842697	89	0.865169	136	0.882353	95	0.873684	124	0.919355	102	0.911765	107	0.925234	109	0.944954	80	0.925	82	0.853659	98	0.887755	66	0.924242	65	0.907692	95	0.863158	89
BTLTR1B	972	973	65	0.492308	99	0.787879	59	0.661017	51	0.72549	50	0.46	75	0.693333	50	0.74	51	0.686275	141	0.723404	87	0.586207	111	0.585586	114	0.692982	78	0.666667	73	0.726027	56	0.714286	99	0.787879	112	0.821429	118	0.771186	80	0.8	125	0.592	49	0.836735	46	0.630435	63	0.603175	63
BTLTR1B	1018	1019	63	0.460317	95	0.652632	58	0.465517	50	0.58	49	0.367347	73	0.547945	47	0.553191	51	0.588235	139	0.510791	87	0.471264	111	0.423423	110	0.572727	76	0.5	72	0.583333	55	0.581818	94	0.574468	111	0.531532	115	0.504348	78	0.589744	125	0.376	49	0.510204	44	0.590909	62	0.5	59
BTLTR1B	1050	1051	234	0.598291	344	0.819767	276	0.699275	260	0.653846	367	0.599455	425	0.647059	255	0.658824	316	0.702532	364	0.615385	328	0.606707	302	0.615894	575	0.638261	408	0.615196	448	0.678571	324	0.651235	383	0.712794	437	0.627002	286	0.583916	373	0.643432	363	0.600551	265	0.65283	323	0.653251	285	0.621053	327
BTLTR1B	315	316	12	0.833333	13	1	30	0.6	11	0.636364	24	0.666667	37	0.783784	16	0.5	NA	NA	37	0.837838	22	0.772727	26	0.769231	39	0.666667	18	0.777778	27	0.777778	18	0.722222	27	0.777778	29	0.896552	50	0.64	37	0.756757	21	0.714286	14	0.571429	13	0.769231	12	0.75	17
BTLTR1B	1252	1253	NA	NA	51	0.901961	28	0.75	14	0.857143	35	0.885714	21	0.666667	23	0.869565	NA	NA	27	0.888889	17	0.764706	25	0.76	60	0.816667	NA	NA	43	0.906977	NA	NA	43	0.790698	12	0.833333	13	0.923077	22	0.818182	11	0.818182	NA	NA	46	0.782609	32	0.84375	33
BTLTR1B	1058	1059	235	0.570213	348	0.643678	277	0.638989	260	0.619231	368	0.622283	426	0.624413	259	0.640927	315	0.533333	366	0.614754	327	0.633028	302	0.586093	572	0.589161	409	0.567237	448	0.59375	323	0.619195	387	0.627907	439	0.624146	287	0.682927	374	0.652406	363	0.553719	264	0.681818	325	0.683077	285	0.603509	330
BTLTR1B	319	320	14	0.857143	NA	NA	18	0.833333	11	0.727273	21	0.857143	32	0.90625	14	1	NA	NA	33	0.848485	16	0.875	17	0.823529	25	0.64	15	1	19	0.947368	NA	NA	19	0.789474	22	0.954545	34	0.823529	35	0.885714	23	0.869565	12	0.583333	NA	NA	10	0.8	21
BTLTR1B	1263	1264	NA	NA	51	0.882353	28	0.535714	14	0.928571	35	0.685714	21	0.761905	23	0.913043	NA	NA	27	0.481481	17	0.705882	25	0.52	60	0.65	NA	NA	43	0.767442	NA	NA	43	0.767442	12	0.916667	13	0.692308	22	0.863636	11	0.727273	NA	NA	46	0.695652	32	0.8125	33
BTLTR1B	1243	1244	NA	NA	51	0.882353	28	0.714286	14	0.857143	35	0.714286	21	0.619048	23	0.695652	NA	NA	27	0.555556	17	0.764706	25	0.6	60	0.683333	NA	NA	43	0.767442	NA	NA	43	0.72093	12	0.583333	13	0.384615	22	0.727273	11	0.727273	NA	NA	46	0.673913	32	0.59375	33
BTLTR1B1	968	969	20	0.45	14	0.571429	10	0.5	18	0.222222	24	0.375	39	0.512821	10	0.4	25	0.28	20	0.6	30	0.333333	34	0.470588	31	0.354839	36	0.472222	29	0.689655	19	0.684211	17	0.647059	22	0.636364	18	0.666667	27	0.592593	11	0.181818	15	0.533333	10	0.7	19	0.578947	12
BTLTR1B1	1059	1060	41	0.634146	30	0.866667	35	0.771429	39	0.74359	42	0.5	70	0.671429	25	0.56	35	0.657143	63	0.746032	58	0.689655	72	0.722222	68	0.573529	69	0.550725	45	0.711111	41	0.658537	43	0.72093	70	0.871429	60	0.783333	42	0.809524	49	0.571429	34	0.794118	33	0.787879	33	0.757576	27
BTLTR1B1	108	109	34	0.617647	12	0.5	17	0.882353	30	0.433333	34	0.382353	44	0.75	37	0.594595	16	0.6875	25	0.56	16	0.875	29	0.344828	17	0.764706	25	0.76	31	0.741935	NA	NA	44	0.659091	20	0.35	24	0.708333	30	0.833333	14	0.357143	16	0.6875	35	0.6	20	0.35	11
BTLTR1B1	58	59	61	0.704918	35	0.657143	39	0.769231	63	0.650794	67	0.597015	66	0.621212	57	0.578947	48	0.666667	70	0.642857	48	0.583333	44	0.386364	56	0.660714	71	0.647887	56	0.696429	22	0.681818	75	0.68	54	0.666667	59	0.694915	66	0.712121	44	0.522727	37	0.594595	46	0.586957	32	0.59375	38
BTLTR1B1	79	80	43	0.72093	25	0.68	24	0.666667	38	0.578947	43	0.488372	42	0.761905	35	0.457143	24	0.833333	49	0.673469	25	0.72	32	0.375	38	0.789474	40	0.65	43	0.697674	NA	NA	52	0.634615	37	0.702703	41	0.780488	44	0.840909	31	0.645161	22	0.590909	30	0.466667	23	0.478261	20
BTLTR1B1	1008	1009	57	0.807018	41	0.97561	59	0.847458	50	0.8	70	0.642857	106	0.792453	40	0.825	42	0.714286	110	0.809091	85	0.741176	99	0.79798	96	0.739583	87	0.655172	75	0.853333	61	0.934426	68	0.808824	116	0.913793	95	0.905263	74	0.837838	87	0.701149	51	0.921569	48	0.854167	38	0.842105	37
BTLTR1B1	4	5	40	0.8	26	0.769231	21	0.809524	49	0.897959	54	0.796296	32	0.78125	34	0.764706	34	0.882353	61	0.836066	33	0.69697	31	0.774194	38	0.815789	55	0.8	37	0.945946	15	0.933333	48	0.875	42	0.857143	48	0.916667	47	0.93617	37	0.864865	22	0.545455	25	0.8	19	0.947368	23
BTLTR1B1	30	31	62	0.532258	35	0.657143	41	0.463415	64	0.703125	78	0.653846	67	0.507463	57	0.578947	53	0.566038	75	0.693333	49	0.428571	46	0.565217	58	0.603448	77	0.558442	57	0.649123	22	0.681818	75	0.586667	58	0.603448	64	0.71875	70	0.628571	48	0.5625	38	0.368421	47	0.553191	34	0.558824	38
BTLTR1B1	1018	1019	57	0.701754	41	0.926829	59	0.677966	50	0.86	70	0.571429	106	0.754717	40	0.575	42	0.690476	110	0.8	85	0.729412	99	0.717172	96	0.645833	87	0.482759	75	0.733333	61	0.901639	68	0.764706	116	0.87931	95	0.831579	74	0.756757	87	0.666667	51	0.823529	48	0.791667	38	0.763158	37
BTLTR1B1	65	66	61	0.508197	35	0.714286	37	0.513514	63	0.619048	67	0.537313	66	0.363636	56	0.446429	46	0.608696	70	0.571429	49	0.571429	44	0.613636	58	0.482759	71	0.577465	56	0.517857	21	0.761905	75	0.48	53	0.679245	59	0.644068	66	0.515152	44	0.636364	36	0.444444	45	0.466667	31	0.612903	37
BTLTR1B1	26	27	62	0.870968	35	0.828571	41	0.731707	64	0.8125	78	0.782051	67	0.746269	57	0.736842	53	0.773585	75	0.84	49	0.734694	47	0.638298	58	0.793103	77	0.766234	57	0.789474	22	0.681818	75	0.813333	58	0.87931	64	0.859375	70	0.814286	48	0.666667	38	0.605263	47	0.829787	34	0.764706	38
BTLTR1B1	257	258	NA	NA	NA	NA	NA	NA	NA	NA	10	0.8	25	0.68	NA	NA	NA	NA	14	0.928571	NA	NA	NA	NA	18	0.555556	NA	NA	11	0.909091	NA	NA	NA	NA	16	0.8125	13	0.846154	12	0.833333	12	0.75	NA	NA	NA	NA	NA	NA	NA
BTLTR1B1	14	15	62	0.483871	35	0.685714	41	0.780488	64	0.640625	78	0.525641	67	0.328358	57	0.508772	53	0.528302	75	0.626667	46	0.456522	47	0.574468	58	0.62069	77	0.428571	57	0.473684	22	0.681818	75	0.48	58	0.603448	64	0.71875	70	0.557143	48	0.583333	38	0.526316	47	0.531915	34	0.676471	38
BTLTR1B1	73	74	51	0.686275	30	0.666667	35	0.485714	55	0.618182	59	0.576271	59	0.610169	49	0.591837	42	0.47619	65	0.661538	36	0.472222	39	0.692308	53	0.54717	53	0.622642	50	0.7	19	0.473684	64	0.703125	43	0.767442	54	0.648148	53	0.698113	35	0.714286	30	0.5	41	0.707317	30	0.633333	32
BTLTR1C	80	81	21	0.190476	13	0.230769	20	0.25	13	0.153846	18	0.111111	16	0.125	12	0.25	NA	NA	12	0.416667	15	0.266667	17	0.117647	24	0.25	14	0.0714286	21	0.190476	11	0.272727	16	0.375	17	0.176471	NA	NA	20	0.2	11	0.0909091	23	0.130435	16	0.3125	NA	NA	NA
BTLTR1C	68	69	21	0.0952381	13	0.538462	20	0.4	11	0.0909091	18	0.333333	16	0.5	13	0.0769231	NA	NA	11	0.181818	15	0.0666667	17	0.294118	24	0.25	14	0.357143	22	0.227273	11	0.272727	15	0.333333	17	0.529412	NA	NA	20	0.3	10	0.1	23	0.347826	17	0.352941	NA	NA	NA
BTLTR1C	109	110	20	0	13	0	20	0	11	0	17	0	15	0	13	0	NA	NA	11	0	15	0	17	0	24	0	14	0	22	0	11	0	15	0	17	0	NA	NA	20	0	10	0	23	0	16	0	NA	NA	NA
BTLTR1C	45	46	21	0.047619	13	0	20	0	13	0	18	0	16	0.0625	13	0	NA	NA	12	0	15	0	17	0	24	0	14	0.142857	22	0.0454545	12	0.0833333	16	0	17	0	NA	NA	20	0	12	0	23	0	17	0	NA	NA	NA
BTLTR1C	16	17	21	0.333333	13	0.461538	20	0.45	13	0.384615	18	0.222222	16	0.125	13	0.230769	NA	NA	12	0.25	15	0.266667	17	0.235294	24	0.375	14	0.214286	22	0.136364	12	0.25	16	0.5	17	0.470588	NA	NA	20	0.25	12	0.583333	23	0.391304	16	0.3125	NA	NA	NA
BTLTR1E1	616	617	40	0.55	79	0.734177	60	0.633333	59	0.644068	63	0.507937	106	0.641509	78	0.666667	68	0.661765	76	0.776316	69	0.637681	63	0.761905	117	0.606838	82	0.853659	77	0.636364	43	0.651163	105	0.714286	81	0.679012	75	0.72	81	0.469136	58	0.758621	45	0.555556	67	0.746269	60	0.566667	88
BTLTR1E1	637	638	18	0.666667	44	0.795455	13	0.153846	21	0.666667	26	0.461538	38	0.605263	42	0.785714	25	0.64	32	0.8125	29	0.517241	35	0.6	58	0.724138	42	0.833333	28	0.464286	14	0.642857	41	0.731707	36	0.611111	43	0.604651	36	0.555556	27	0.740741	14	0.357143	33	0.69697	30	0.433333	23
BTLTR1E1	627	628	20	0.85	34	0.735294	20	0.6	23	0.434783	27	0.37037	43	0.72093	24	0.875	30	0.5	31	0.741935	32	0.5625	18	0.222222	42	0.857143	20	0.65	28	0.5	14	0.642857	30	0.533333	38	0.552632	33	0.818182	34	0.529412	17	0.647059	18	0.555556	17	0.529412	26	0.384615	34
BTLTR1E1	613	614	47	0.446809	101	0.415842	80	0.15	68	0.308824	96	0.197917	136	0.257353	89	0.47191	79	0.443038	90	0.411111	82	0.317073	68	0.338235	117	0.538462	102	0.343137	95	0.263158	48	0.333333	121	0.404959	105	0.257143	95	0.431579	104	0.288462	72	0.347222	57	0.280702	82	0.365854	65	0.292308	93
BTLTR1E1	622	623	41	0.195122	91	0.318681	67	0.626866	58	0.448276	91	0.384615	123	0.471545	80	0.3	71	0.366197	82	0.341463	76	0.421053	64	0.375	110	0.2	96	0.395833	81	0.493827	43	0.465116	98	0.397959	100	0.4	89	0.41573	96	0.322917	65	0.353846	48	0.375	72	0.486111	59	0.288136	80
BTLTR1E1	567	568	47	0.148936	101	0.217822	80	0.425	68	0.397059	96	0.1875	135	0.355556	89	0.303371	79	0.316456	90	0.311111	82	0.353659	68	0.338235	117	0.230769	102	0.294118	95	0.378947	48	0.5	121	0.421488	105	0.257143	95	0.231579	104	0.192308	72	0.319444	57	0.368421	82	0.365854	65	0.276923	93
BTLTR1E1	522	523	47	0.446809	101	0.554455	80	0.575	68	0.602941	96	0.40625	136	0.477941	89	0.449438	79	0.531646	90	0.477778	82	0.560976	68	0.367647	117	0.410256	102	0.45098	95	0.6	48	0.583333	121	0.553719	105	0.533333	95	0.452632	104	0.307692	72	0.430556	57	0.508772	82	0.573171	65	0.4	93
BTLTR1E1	531	532	47	0.531915	101	0.465347	80	0.55	68	0.544118	96	0.291667	136	0.522059	89	0.47191	79	0.468354	90	0.5	82	0.52439	68	0.455882	117	0.538462	102	0.460784	95	0.484211	48	0.583333	121	0.561983	105	0.485714	95	0.505263	104	0.346154	72	0.375	57	0.508772	82	0.487805	65	0.523077	93
BTLTR1E1	513	514	12	0.583333	21	0.666667	20	0.7	20	0.6	16	0.5625	29	0.586207	12	0.833333	25	0.56	23	0.565217	23	0.608696	NA	NA	22	0.636364	13	0.538462	26	0.692308	10	0.8	36	0.777778	17	0.647059	13	0.769231	16	0.4375	16	0.625	16	0.75	13	0.769231	14	0.428571	28
BTSAT2	206	207	66	0.0151515	47	0.106383	185	0.027027	48	0.0833333	65	0.0461538	64	0.046875	197	0.101523	58	0.189655	12	0	33	0.0909091	29	0.0344828	110	0.136364	66	0.0606061	58	0.12069	83	0.0361446	262	0.0916031	32	0.0625	61	0	213	0.0469484	20	0	113	0.106195	127	0.0629921	41	0.0487805	176
BTSAT2	0	1	642	0.398754	753	0.38247	925	0.472432	626	0.407348	1001	0.45954	1969	0.444896	966	0.584886	1252	0.489617	954	0.446541	894	0.41387	869	0.357883	1223	0.478332	1188	0.470539	1642	0.560292	1118	0.413238	1075	0.427907	1346	0.384101	1271	0.377655	1314	0.484018	959	0.458811	1210	0.421488	996	0.416667	1555	0.377492	1492
BTSAT2	17	18	1224	0.254902	1396	0.261461	1745	0.272206	1264	0.275316	2078	0.29692	3710	0.270081	1836	0.364379	2154	0.314299	1913	0.250392	1619	0.211242	1717	0.200932	2431	0.317153	2134	0.290534	3092	0.337969	2137	0.233505	2070	0.258454	2623	0.232558	2539	0.217802	2453	0.327354	1818	0.277228	2214	0.246161	1958	0.25383	2941	0.222033	2736
BTSAT2	65	66	1224	0.227941	1407	0.222459	1743	0.259897	1258	0.225755	2055	0.279805	3714	0.254443	1833	0.307692	2153	0.318625	1912	0.258368	1609	0.222498	1717	0.189284	2425	0.268041	2134	0.25492	3074	0.305465	2134	0.215089	2066	0.226525	2619	0.230622	2541	0.187721	2453	0.304933	1818	0.286029	2214	0.228546	1940	0.238144	2943	0.197757	2734
BTSAT2b	168	169	158	0.0822785	221	0.144796	57	0.0526316	45	0.2	52	0.153846	165	0.0666667	131	0.114504	266	0.180451	84	0.0952381	442	0.108597	66	0.136364	361	0.138504	55	0.0727273	57	0.140351	43	0.0930233	73	0.0410959	40	0.05	26	0.0769231	77	0.181818	345	0.115942	75	0.0533333	123	0.138211	NA	NA	537
BTSAT2b	130	131	125	0.064	209	0.0287081	26	0.0384615	137	0.0364964	11	0	178	0.0393258	138	0.0434783	452	0.050885	95	0.0105263	311	0.0385852	88	0.0681818	128	0.0859375	168	0.0297619	39	0.0769231	243	0.090535	48	0.0416667	77	0.0519481	386	0.0284974	98	0.122449	249	0.0281124	73	0.0136986	104	0.0865385	161	0.0621118	390
BTSAT2b	175	176	158	0.0949367	220	0.118182	57	0.0350877	45	0	52	0.115385	164	0.0792683	131	0.114504	266	0.131579	84	0.047619	441	0.0793651	67	0.0746269	361	0.0803324	53	0.0943396	57	0.0877193	42	0.047619	86	0.0930233	38	0.131579	25	0.08	77	0.168831	345	0.0608696	75	0.0666667	122	0.0655738	NA	NA	536
BTSAT2b	77	78	531	0.107345	435	0.0827586	305	0.137705	129	0.0155039	79	0.0126582	280	0.075	211	0.0473934	355	0.0985915	190	0.0578947	238	0.0504202	353	0.0679887	497	0.0663984	365	0.0767123	126	0.150794	185	0.0594595	367	0.0844687	128	0.125	372	0.0403226	150	0.0733333	267	0.0861423	250	0.052	236	0.0677966	146	0.0753425	428
BTSAT2b	43	44	346	0.109827	269	0.100372	170	0.123529	112	0.223214	57	0.245614	233	0.124464	166	0.180723	260	0.180769	174	0.143678	147	0.14966	225	0.0844444	290	0.168966	268	0.13806	109	0.201835	179	0.189944	226	0.106195	91	0.252747	280	0.0785714	128	0.242188	174	0.155172	184	0.11413	161	0.15528	120	0.141667	310
BTSAT2b	96	97	547	0.140768	480	0.10625	275	0.170909	146	0.0684932	76	0.0921053	328	0.140244	256	0.15625	590	0.183051	168	0.119048	493	0.0831643	334	0.10479	438	0.0981735	432	0.168981	111	0.126126	279	0.132616	337	0.130564	96	0.104167	469	0.113006	145	0.193103	420	0.145238	230	0.143478	215	0.15814	183	0.136612	709
BTSAT3b	129	130	85	0.0588235	156	0.0448718	64	0.140625	150	0.08	65	0.0615385	27	0.037037	93	0.0752688	62	0.0645161	75	0.0266667	56	0.142857	65	0.0615385	166	0.0542169	32	0.25	52	0.0576923	33	0.0909091	56	0.0357143	125	0.056	74	0.0675676	37	0.243243	26	0	68	0.0294118	49	0.0816327	191	0.0680628	57
BTSAT3b	74	75	85	0.0588235	134	0.0298507	57	0.0526316	142	0.0704225	56	0	22	0.0909091	84	0.0952381	47	0.191489	64	0.09375	51	0.0392157	60	0.0666667	155	0.0709677	39	0	43	0.0697674	49	0.0612245	52	0.0576923	127	0.11811	62	0.112903	44	0.113636	19	0.105263	53	0.0377358	46	0.108696	166	0.0722892	46
BTSAT3b	34	35	45	0.111111	114	0.140351	47	0.12766	107	0.0841121	42	0.119048	27	0.185185	88	0.170455	54	0.203704	68	0.0588235	39	0.0769231	49	0.102041	142	0.133803	21	0.0952381	39	0.0769231	33	0.0909091	62	0.112903	102	0.147059	53	0.113208	24	0.333333	26	0.0384615	60	0.133333	41	0.0487805	127	0.125984	47
BTSAT3b	95	96	84	0.107143	156	0.115385	66	0.136364	151	0.0927152	65	0.107692	36	0.138889	100	0.16	63	0.222222	76	0.157895	57	0.105263	67	0.0746269	171	0.157895	38	0.184211	51	0.137255	51	0.117647	79	0.0506329	142	0.15493	75	0.08	44	0.113636	28	0	69	0.0869565	53	0.169811	191	0.0942408	60
BTSAT4	1136	1137	182275	0.0381895	275509	0.0373817	198249	0.0561213	191752	0.0827997	304553	0.0556159	375342	0.0629026	204955	0.0488254	229232	0.202118	388719	0.0213625	381245	0.151679	253846	0.0251373	458704	0.0694958	335091	0.139681	417263	0.140123	315589	0.139891	305542	0.059779	358862	0.104742	391979	0.0263075	290888	0.0868994	500864	0.0903279	213296	0.0819847	190103	0.0680105	294293	0.0575515	357667
BTSAT4	220	221	72	0.208333	56	0.0714286	NA	NA	50	0.22	21	0	36	0.138889	57	0.350877	75	0.306667	64	0.21875	20	0.1	30	0.1	75	0.293333	21	0.238095	50	0.4	89	0.157303	58	0.0344828	43	0.0930233	21	0.285714	86	0.244186	14	0.142857	50	0.3	63	0.206349	64	0.21875	113
BTSAT4	1105	1106	176911	0.0755804	271356	0.0904126	193324	0.1059	187314	0.136429	299794	0.118418	367714	0.119199	199678	0.129293	224532	0.26288	380188	0.0682662	376177	0.183501	248527	0.0805265	452338	0.137831	330309	0.191127	410479	0.194921	309104	0.180768	296631	0.108468	351400	0.161448	386278	0.0792849	283266	0.15901	496468	0.14154	208315	0.135017	185684	0.134535	286395	0.110351	351621
BTSAT4	1210	1211	19491	0.0993279	22513	0.140275	23162	0.114066	20665	0.129059	33753	0.122508	39861	0.110936	28625	0.161782	14654	0.224785	28779	0.0947218	29348	0.158273	23787	0.0999285	38269	0.134391	21885	0.161115	33047	0.176597	19772	0.147127	40031	0.120906	24002	0.153946	27291	0.117658	25051	0.177598	34784	0.125172	20762	0.127974	27395	0.162548	25290	0.135429	35542
BTSAT4	681	682	75864	0.0663292	129700	0.0950424	154268	0.0729121	140679	0.0871559	193695	0.0742198	309532	0.0664261	165261	0.0865116	117591	0.0952624	182060	0.0587444	186400	0.0846942	121639	0.0701666	206431	0.0820516	104653	0.0840014	196459	0.0938058	123864	0.0819932	235769	0.084375	118112	0.0973144	122576	0.088696	142017	0.100418	110099	0.070255	134459	0.0805971	155008	0.0989239	131703	0.0795578	220647
BTSAT4	155	156	70167	0.0361566	86581	0.0553008	97941	0.0418313	65529	0.048696	102023	0.0433628	131503	0.0383946	70770	0.0547407	122979	0.0666211	93945	0.0323913	61615	0.0540777	74980	0.038837	118196	0.0495025	81572	0.0555338	83407	0.0611939	77256	0.0541058	76664	0.048106	80014	0.0585398	85376	0.0437008	97692	0.0615096	51190	0.0439539	88911	0.0447751	71767	0.061839	83332	0.0456367	105668
BTSAT4	295	296	288	0.0520833	216	0.0462963	494	0.048583	589	0.0322581	389	0.0282776	657	0.0365297	808	0.0482673	459	0.0544662	221	0.0361991	286	0.020979	166	0.0421687	455	0.0483516	491	0.0427699	349	0.0458453	318	0.0503145	773	0.0569211	446	0.058296	284	0.0246479	519	0.044316	193	0.0362694	284	0.0422535	633	0.0616114	776	0.0425258	651
BTSAT4	1188	1189	167064	0.196841	257780	0.208655	182832	0.229522	176308	0.27199	280598	0.248184	346701	0.234081	186855	0.288432	217348	0.400662	363846	0.196152	359418	0.307823	233454	0.187913	432133	0.266413	316826	0.326757	396315	0.340202	300472	0.290327	275337	0.22013	338666	0.277577	370896	0.206282	272393	0.312075	477208	0.271596	197650	0.254258	173184	0.25988	263295	0.231702	317978
BTSAT4	332	333	215	0.00930233	112	0	411	0.00486618	679	0.00441826	703	0.00995733	264	0.00378788	1129	0.00265722	441	0.0181406	123	0.00813008	562	0.0088968	104	0.0192308	235	0.0255319	257	0.0155642	708	0.00423729	215	0.0186047	293	0.0102389	635	0.0110236	322	0.00621118	223	0.00896861	219	0.0365297	112	0	682	0.00293255	515	0.0135922	293
BTSAT4	1383	1384	7279	0.0354444	10955	0.0427202	14622	0.0404869	11446	0.0394024	14595	0.0396711	31041	0.03708	10725	0.0400932	7775	0.06791	15500	0.0302581	15360	0.0513021	11035	0.028908	13276	0.0413528	12020	0.0484193	19249	0.0575095	12325	0.0529006	29390	0.045968	11288	0.0509391	13219	0.032075	16035	0.0481447	10201	0.0421527	12042	0.0398605	11386	0.0487441	12214	0.0402816	20448
BTSAT4	75	76	67920	0.0452886	84372	0.0612763	94557	0.0544751	63762	0.0590163	99367	0.0570813	126815	0.0521074	68040	0.0593768	120851	0.0875541	89047	0.0417645	58463	0.0692404	71264	0.0449596	113358	0.0641155	78633	0.0739511	78679	0.0782038	73690	0.0710951	73355	0.0627224	76138	0.0710289	82734	0.056313	94885	0.0716868	46237	0.0642559	86992	0.0620517	69683	0.0750111	81328	0.055934	103222
BTSAT4	1288	1289	19936	0.0158507	22693	0.0151148	31752	0.0182351	23708	0.0200776	27780	0.0173146	53384	0.0187135	31148	0.0177539	22577	0.0403508	30244	0.0114734	33300	0.0266366	23612	0.0114349	31442	0.0198461	28764	0.0289946	35208	0.0283742	26589	0.027643	51743	0.0213942	29811	0.0233135	30798	0.0129879	32056	0.0230222	24128	0.0261936	25251	0.0222169	22537	0.024005	29376	0.0169186	36124
BTSAT4	1364	1365	13795	0.0312432	16714	0.0428982	23696	0.040049	15464	0.0437144	21282	0.035429	41269	0.0409993	21823	0.0384915	13826	0.0669753	20389	0.0322723	23446	0.0531434	16701	0.0327525	19479	0.0418913	17923	0.0557942	25166	0.0593261	17585	0.0565254	40734	0.0455639	17979	0.0487791	20218	0.0313582	22257	0.0508155	13603	0.0495479	18264	0.0398051	16504	0.0476248	20294	0.0400611	28720
BTSAT4	811	812	253873	0.0258239	375360	0.0300938	533349	0.0295848	474051	0.0331821	565174	0.0339294	1043730	0.0302224	723314	0.0354244	395873	0.0577003	484879	0.0236348	536896	0.0434311	358084	0.0255555	601507	0.0384301	349916	0.0435476	712923	0.0469237	391699	0.0427165	861115	0.0331396	422345	0.0427684	359825	0.0270604	564314	0.0434545	356784	0.0419105	472575	0.0334846	617701	0.0390853	589873	0.0308643	718639
BTSAT4	143	144	69954	0.0378249	86597	0.041849	97390	0.0405175	65540	0.0491608	101888	0.045658	131292	0.0489596	70728	0.0546884	122796	0.0812649	93844	0.032895	61642	0.0573635	74789	0.0387624	118080	0.0595444	81517	0.0605518	83132	0.0714406	77085	0.0550821	76548	0.0441945	79870	0.0536121	85467	0.0369967	97688	0.0638154	50964	0.0563927	88990	0.0459715	71716	0.0545903	83292	0.0450583	105645
BTSAT4	1390	1391	7256	0.06629	10937	0.0874097	14607	0.0870131	11422	0.0954299	14578	0.0913706	31023	0.0826484	10687	0.0798166	7772	0.110396	15471	0.0716825	15358	0.102618	10994	0.0708568	13210	0.0822104	11968	0.0940007	19221	0.103689	12309	0.0970022	29379	0.10208	11256	0.104389	13182	0.0829161	16006	0.0984006	10201	0.0802862	12005	0.0882132	11385	0.0959157	12168	0.0834977	20423
BTSAT4	1371	1372	12548	0.0800128	15713	0.095526	21626	0.0892907	14841	0.0995216	19928	0.0906764	39936	0.0828826	19228	0.097306	12489	0.121147	19751	0.0680472	21710	0.100276	15700	0.0701911	18706	0.0890623	16753	0.0966991	24206	0.101752	16662	0.0906254	38266	0.100638	16631	0.108051	19199	0.0916714	21309	0.104134	13201	0.0811302	16984	0.0885539	15655	0.111466	18442	0.0855113	26642
BTSAT4	936	937	1378026	0.0354674	1675992	0.0411523	1849624	0.0441987	1605945	0.0516089	2004805	0.052249	3282124	0.0497014	1827319	0.0570229	1833040	0.0938888	2026534	0.0332247	2346633	0.0617348	1482512	0.0372307	2519893	0.061328	2042466	0.0657421	2548473	0.0747718	1852409	0.06249	2625830	0.0467033	2189741	0.0587142	1979395	0.0364652	2350912	0.0655367	1956070	0.05998	1536598	0.0525707	1714942	0.0598586	1816369	0.0469916	2069828
BTSAT4	1352	1353	13801	0.0131875	16676	0.0170305	23706	0.0179701	15428	0.0199637	21233	0.020016	41154	0.019585	21814	0.0211332	13843	0.0397313	20331	0.0124932	23425	0.0222839	16658	0.0141073	19564	0.0256083	17959	0.0265605	25151	0.0287464	17625	0.025305	40653	0.0222124	18041	0.023502	20167	0.0120494	22223	0.0251091	13612	0.0239495	18222	0.0223905	16509	0.0244109	20383	0.0179071	28689
BTSAT4	448	449	2168	0.070572	6868	0.0777519	2901	0.0748018	3191	0.0817925	3482	0.0778288	14052	0.0630515	3878	0.0832904	3398	0.10977	10603	0.0550788	3131	0.081763	5776	0.0597299	10650	0.0833803	3211	0.0872002	8814	0.0854323	2517	0.0854191	14056	0.0719266	3694	0.0939361	1767	0.0837578	8971	0.0873927	1871	0.0876537	7474	0.0715815	10330	0.0913843	3166	0.0729627	11478
BTSAT4	430	431	3083	0.0655206	8732	0.0596656	6060	0.0686469	4823	0.08418	5166	0.0867209	16975	0.0771723	5925	0.120338	5755	0.128063	11318	0.0462096	5784	0.0745159	6617	0.058788	12585	0.099563	5802	0.0939331	10800	0.102315	3636	0.0827833	18241	0.0701716	4615	0.105959	2380	0.0815126	10353	0.0960108	2853	0.112864	9121	0.0661112	12271	0.0924945	4663	0.0765602	13404
BTSAT4	44	45	5025	0.0334328	5778	0.0375562	3759	0.0444267	3158	0.0522483	3980	0.0530151	8064	0.0452629	6541	0.0518269	3473	0.0941549	5529	0.0302044	3951	0.0544166	3387	0.0318866	4867	0.0599959	3513	0.0694563	6525	0.0662069	3850	0.058961	5541	0.0433135	4059	0.0638088	3914	0.0375575	6914	0.0688458	3011	0.0644304	5195	0.0452358	7520	0.0537234	6628	0.0390766	5553
BTSAT4	1341	1342	16026	0.0322601	19206	0.0441008	26015	0.0365558	17424	0.0416667	23464	0.0419792	45212	0.0407414	24753	0.0459338	17119	0.0626205	23017	0.0331494	26472	0.0440843	19469	0.0351841	22928	0.0448796	21682	0.0510562	29577	0.0534537	21785	0.0479229	44482	0.0462434	21962	0.04526	23930	0.0386962	26711	0.0518139	15942	0.0440346	20427	0.0450384	18821	0.057489	23981	0.0365289	31582
BTSAT4	602	603	150129	0.0354628	240450	0.0441797	390293	0.0434392	338009	0.0475135	335211	0.0496225	736874	0.0444309	605492	0.0563443	247079	0.0770361	243987	0.0367356	278319	0.0562556	182028	0.0385985	361903	0.0574961	184617	0.0600486	488879	0.0650345	249165	0.0528766	617995	0.0458936	254931	0.0550267	178010	0.0439526	419869	0.0622885	153931	0.0576167	348854	0.0466642	507352	0.0568402	519034	0.0427005	550983
BTSAT4	1051	1052	1789205	0.0410551	1842266	0.0522547	1713214	0.0498747	1629860	0.0570675	2402248	0.0589107	3117240	0.0545948	1334561	0.0651203	1867522	0.092317	3792134	0.0410339	3042865	0.0632102	2971586	0.0425497	3039822	0.0693735	2919980	0.0689029	2748686	0.0786019	2270516	0.0640172	2239242	0.0541782	3087410	0.0648171	3376348	0.044839	2302220	0.0744568	3675355	0.0651496	1444707	0.0583419	1318540	0.0681428	1492899	0.05352	1744096
BTSAT4	417	418	2969	0.0195352	8677	0.0236257	5929	0.0303593	4719	0.0298792	5012	0.0387071	16846	0.0296213	5717	0.0449536	5686	0.0594442	11210	0.0226583	5681	0.0332688	6516	0.02655	12320	0.0375	5655	0.0376658	10610	0.0451461	3566	0.0403814	17948	0.0315913	4402	0.0408905	2285	0.033698	10094	0.0402219	2749	0.0407421	8987	0.0326026	12007	0.0375614	4439	0.0376211	13145
BTSAT4	1315	1316	11381	0.0309287	10389	0.0351333	13867	0.0327396	8287	0.0468203	11776	0.041695	17614	0.044283	17248	0.0516582	12280	0.0826547	10196	0.0331503	14141	0.0461778	11689	0.0317392	13518	0.0516349	13649	0.0504066	13791	0.0612718	12850	0.0449805	18974	0.0443765	14254	0.0477761	14044	0.0405867	14326	0.0575876	8653	0.0434531	10716	0.046006	9530	0.0540399	15297	0.0383082	13930
BTSAT4	1043	1044	1785052	0.043704	1836607	0.0533805	1705362	0.0534866	1624283	0.0650053	2393376	0.0670994	3106380	0.0600741	1330999	0.0796845	1862287	0.10827	3775303	0.043703	3032731	0.0710848	2963649	0.0483816	3026499	0.0799918	2913673	0.077902	2741500	0.0925311	2262424	0.0704439	2231935	0.0545979	3080596	0.0712797	3365589	0.0488387	2296355	0.0868873	3661730	0.0738206	1440834	0.0617441	1315023	0.0692558	1490063	0.0581895	1738456
BTSAT4	541	542	26764	0.0318338	21759	0.0314812	25072	0.0349793	29437	0.0379454	36992	0.0422253	41766	0.0394579	26802	0.0442504	22846	0.0680644	27602	0.0279328	28462	0.0460965	24842	0.0268497	35304	0.0471335	24536	0.0513124	28994	0.0531834	13497	0.0465289	46790	0.0389613	33013	0.0446794	24969	0.03228	33798	0.0524587	30364	0.0434396	20309	0.043429	32851	0.0452954	24263	0.0380002	29311
BTSAT4	467	468	24372	0.0378713	17965	0.0457556	18874	0.046572	25326	0.0544895	33016	0.0575781	34157	0.0487162	22099	0.061496	18540	0.0933657	24831	0.0351577	22989	0.0590717	22261	0.038947	30541	0.0610655	19112	0.0714211	24415	0.0692607	9843	0.064716	37938	0.0480521	29817	0.06721	22500	0.0412889	28905	0.0697111	26976	0.0558274	17061	0.0525761	28646	0.0595895	20369	0.05474	24948
BTSAT4	231	232	87	0.091954	59	0.0338983	NA	NA	71	0.0422535	32	0.0625	53	0.132075	98	0.132653	79	0.113924	76	0.0789474	27	0.037037	44	0.0909091	95	0.115789	26	0.115385	66	0.151515	115	0.0956522	131	0.0763359	65	0.0615385	33	0.121212	112	0.0892857	24	0.208333	71	0.0704225	96	0.0729167	101	0.0792079	146
BTSAT4	238	239	99	0.0505051	65	0.0153846	13	0	76	0.0789474	36	0.0833333	58	0.0172414	100	0.02	81	0.0617284	77	0.0519481	28	0.0357143	44	0.0454545	99	0.0707071	27	0.111111	67	0.0447761	115	0.00869565	134	0.0298507	71	0.112676	39	0.102564	117	0.025641	29	0.0344828	73	0.0273973	96	0.0625	119	0.0336134	149
BTSAT4	1393	1394	3030	0.0419142	4538	0.0588365	5679	0.0729002	4773	0.071234	5859	0.0897764	12327	0.0620589	5387	0.0675701	3370	0.0768546	7057	0.0555477	5896	0.0873474	5086	0.0442391	6592	0.0611347	4596	0.0698433	8809	0.0712907	5297	0.0781574	11953	0.0857525	4996	0.0576461	5497	0.0607604	6864	0.0748834	4546	0.0593929	5046	0.0723345	5038	0.0587535	5385	0.0505107	9043
BTSAT4	178	179	37505	0.05018	45370	0.067732	52235	0.0633483	34581	0.0765738	56596	0.0735034	69729	0.0676763	38774	0.0960437	66239	0.125334	50363	0.0515458	33840	0.076448	41063	0.0583981	62357	0.0863415	43622	0.090734	46514	0.101604	40904	0.0824614	41738	0.0658632	42270	0.0884552	44842	0.0613264	51795	0.103504	27667	0.0806376	47719	0.0721516	37817	0.0804665	44307	0.0738032	55636
BTSAT4	560	561	26840	0.0427347	21781	0.053992	25119	0.0521916	29469	0.057043	37070	0.056164	41838	0.0548783	26838	0.0713168	22893	0.0967545	27679	0.0455941	28511	0.0682544	24913	0.0439128	35427	0.0703418	24613	0.0711006	29018	0.0830174	13509	0.0675846	46904	0.0552192	33066	0.0673501	25015	0.0472916	33813	0.0784905	30425	0.0679704	20338	0.0606746	32902	0.0683241	24348	0.0557746	29371
BTSAT4	1271	1272	20567	0.0492537	22712	0.0488288	31831	0.0605699	24475	0.0791828	27932	0.0715667	53507	0.0750556	31547	0.083019	22740	0.132014	31341	0.0486583	33447	0.0739678	25549	0.0536225	32695	0.0885456	29754	0.0878201	36579	0.099538	26625	0.0731268	51874	0.0606855	30721	0.0793919	31814	0.0558245	32135	0.0950366	24267	0.0796143	25675	0.066446	22590	0.0749889	30271	0.0615441	36172
BTSAT4	1307	1308	11356	0.0450863	10334	0.0475131	13804	0.0495509	8252	0.0704072	11752	0.0586283	17538	0.0756073	17186	0.0741883	12247	0.129338	10116	0.0457691	14157	0.0540369	11603	0.0545549	13445	0.0879137	13648	0.0740768	13781	0.0943328	12823	0.0576308	18949	0.0521927	14177	0.0737109	14015	0.0512308	14239	0.0863825	8554	0.0710779	10646	0.0610558	9491	0.079549	15249	0.0506918	13940
BTSAT4	387	388	1960	0.047449	2699	0.0577992	5054	0.0526316	3562	0.0668164	3453	0.0553142	5015	0.0458624	4572	0.067804	4229	0.0863088	1439	0.0465601	4336	0.0648063	1575	0.0501587	3136	0.0774872	4139	0.0719981	3805	0.0733246	2206	0.0553037	6300	0.0639683	2909	0.063252	1398	0.0457797	2756	0.0664006	1830	0.0743169	2451	0.0685435	4117	0.0767549	3060	0.0526144	3174
BTSAT4	1374	1375	9038	0.0463598	12754	0.0593539	16801	0.0563657	13172	0.0641512	16550	0.0668882	36512	0.0657866	13212	0.0779594	9323	0.0862383	17664	0.050385	17696	0.0679815	12987	0.044891	16268	0.0654045	14053	0.068384	21737	0.0752174	14078	0.0596676	32977	0.0686842	13710	0.0768053	14840	0.0578841	18685	0.0858443	11892	0.065338	13900	0.0620144	13539	0.0729744	14798	0.062576	22956
BTSAT4	919	920	1386336	0.0649092	1680760	0.0845207	1852749	0.0780726	1616173	0.089392	2012378	0.0948564	3289135	0.0840574	1839813	0.107269	1837228	0.13246	2034404	0.06871	2350125	0.0903165	1496676	0.0697552	2534306	0.110407	2053277	0.100418	2562841	0.111123	1857391	0.0899148	2630670	0.0871166	2199117	0.0983331	1991304	0.0778741	2356910	0.11356	1960346	0.0995901	1544885	0.0950563	1719478	0.117093	1828429	0.082893	2072143
BTSAT4	878	879	1379114	0.0791334	1673538	0.0886284	1847627	0.0989891	1608877	0.106517	2003877	0.120626	3276510	0.111573	1830338	0.138537	1828454	0.192959	2028038	0.0784275	2342880	0.121868	1490546	0.0812555	2524034	0.142322	2044449	0.132601	2551613	0.161419	1849817	0.127473	2615768	0.0977667	2189676	0.129983	1980510	0.0820991	2347332	0.146215	1948729	0.139199	1537541	0.112099	1709040	0.12071	1822949	0.106512	2067639
BTSAT4	310	311	297	0.0909091	217	0.0645161	524	0.0496183	597	0.103853	410	0.0902439	711	0.102672	877	0.118586	481	0.120582	225	0.0577778	307	0.0749186	189	0.042328	495	0.161616	517	0.104449	391	0.127877	332	0.0903614	810	0.0790123	472	0.0466102	289	0.0761246	557	0.111311	201	0.104478	306	0.104575	672	0.0803571	807	0.0755886	698
BTSAT4	1092	1093	92124	0.0640333	89352	0.073798	101814	0.0834757	76647	0.0976685	122154	0.0968204	172877	0.106683	83061	0.121621	94247	0.161459	132682	0.0686679	134006	0.0902795	112007	0.0802003	149794	0.121687	124271	0.109221	144295	0.13349	107246	0.0922179	125408	0.0832244	139599	0.101698	135335	0.0756641	124334	0.126176	136709	0.105392	72420	0.0930268	83248	0.107834	81336	0.0881651	92656
BTSAT4	1245	1246	20664	0.0659117	22890	0.0681083	32087	0.0833359	24691	0.0952169	28249	0.0978442	54012	0.108939	31880	0.104799	22936	0.154866	31568	0.0621832	33621	0.0922043	25758	0.0705024	32925	0.106181	29916	0.109373	37009	0.126456	26862	0.0890105	52269	0.0786508	30902	0.0893793	31817	0.074237	32521	0.122628	24395	0.110801	25866	0.0864455	22772	0.100562	30535	0.0769936	36426
BTSAT4	572	573	136110	0.0616634	201337	0.0723911	361664	0.0727333	310299	0.0778829	295193	0.0818143	678567	0.0707963	559634	0.10249	242841	0.116434	203739	0.0654416	258866	0.0809222	153438	0.0604935	307517	0.0932111	175756	0.0882075	451027	0.09544	228459	0.079314	564541	0.0715307	236542	0.0809793	150257	0.0677506	383484	0.106928	131858	0.0853646	321612	0.0793472	460673	0.0873005	452949	0.0781346	465627
BTSAT4	908	909	1374281	0.0781754	1663120	0.0962811	1843017	0.0982015	1607196	0.11066	1998140	0.123346	3264065	0.111675	1824823	0.144735	1829226	0.171039	2020929	0.0833735	2339174	0.111077	1485709	0.0906133	2493378	0.139494	2038178	0.123267	2539411	0.142735	1835028	0.111682	2596452	0.0995612	2182539	0.123948	1974221	0.0937357	2332579	0.145409	1939676	0.125951	1531063	0.113466	1704213	0.134138	1821159	0.105636	2053364
BTSAT4	1228	1229	20675	0.113277	22887	0.167257	31936	0.129133	24686	0.143523	28233	0.14855	53848	0.143274	31887	0.188227	22898	0.18958	31553	0.119228	33608	0.144073	25758	0.119769	32837	0.154856	29872	0.159748	36926	0.179277	26827	0.127409	52236	0.140803	30817	0.156732	31911	0.144621	32432	0.193944	24382	0.155484	25841	0.139855	22703	0.203938	30482	0.137753	36382
BTSAT4	836	837	257523	0.0902211	380458	0.084966	546909	0.0917813	487309	0.1007	572409	0.114098	1066638	0.112535	745444	0.135668	402016	0.167381	487307	0.0802554	541588	0.100421	361365	0.0970238	607333	0.131313	354412	0.124886	725889	0.13604	400411	0.104425	879785	0.0899072	429650	0.119537	362187	0.0897299	577825	0.138705	358233	0.128844	485145	0.0999948	640258	0.115411	623363	0.095288	749925
BTSAT4	510	511	26804	0.0615953	21743	0.0727131	24950	0.0678958	29400	0.077517	37052	0.086527	41791	0.0705415	26697	0.0947297	22817	0.125301	27746	0.0592518	28524	0.0805637	24942	0.0613022	35359	0.0976555	24534	0.0924839	28933	0.0953582	13377	0.0801375	46782	0.0695567	32991	0.0972386	25069	0.0713231	33744	0.10633	30446	0.0832622	20348	0.0786318	32663	0.0847748	24179	0.0801522	29258
BTSAT4	486	487	24426	0.0849505	13241	0.102787	19394	0.0910075	25605	0.102402	32928	0.111729	24931	0.108379	21484	0.119577	17751	0.14833	16804	0.0821828	23657	0.108298	18703	0.0893974	23481	0.128955	19291	0.122337	19020	0.137014	9934	0.10298	29111	0.0995843	29668	0.129803	23142	0.100596	23914	0.132935	28182	0.107054	11465	0.11147	21361	0.128786	20124	0.109919	16343
BTSAT4	236	237	88	0	65	0.0153846	NA	NA	74	0.0810811	34	0.117647	57	0.0526316	100	0.07	79	0.164557	77	0.0649351	28	0.0357143	44	0.0454545	95	0.0842105	27	0.111111	66	0.212121	115	0.0695652	134	0.0298507	71	0.169014	36	0.0833333	113	0.0353982	24	0.25	73	0.0273973	96	0.0520833	114	0.0438596	149
BTSAT4	172	173	69803	0.0714439	85991	0.0763103	97627	0.0747334	65383	0.0973342	101455	0.102686	130850	0.0960489	70377	0.121304	122316	0.155916	93593	0.0694496	61342	0.0830915	74737	0.0763611	117607	0.115036	81036	0.107039	82975	0.120964	76901	0.0825087	76432	0.0717239	79732	0.0919706	84976	0.0799873	97402	0.128273	51002	0.0989373	88423	0.0851023	71415	0.0924036	82953	0.0845298	105111
BTSAT4	1006	1007	1090258	0.0830831	1078570	0.0896112	1035510	0.10782	967050	0.114178	1428090	0.125438	1875081	0.116588	794997	0.154385	1096790	0.179811	2230116	0.0966129	1802130	0.124731	1737002	0.0935399	1862668	0.14056	1721880	0.135574	1634472	0.163444	1344144	0.123424	1326581	0.101318	1829474	0.134837	1969629	0.0942315	1381979	0.159576	2161172	0.140328	863306	0.11166	803422	0.117347	820159	0.109926	958889
BTSAT4	241	242	143	0.027972	72	0.0833333	96	0.0416667	160	0.025	110	0.0818182	145	0.0758621	235	0.0808511	169	0.136095	84	0.0595238	55	0.0363636	55	0.0545455	118	0.0932203	45	0.111111	120	0.0833333	136	0.0735294	197	0.0406091	117	0.0940171	78	0.141026	153	0.0653595	68	0.102941	110	0.0636364	142	0.084507	244	0.0860656	198
BTSAT4	424	425	2973	0.073663	8681	0.0696924	5925	0.0774684	4725	0.0941799	5015	0.102891	16860	0.0852313	5715	0.126859	5681	0.147685	11214	0.0632245	5676	0.0796335	6511	0.0674244	12335	0.120794	5661	0.0948596	10607	0.115867	3565	0.0863955	17944	0.0850424	4406	0.107354	2266	0.0931156	10099	0.121992	2746	0.108157	8994	0.0832777	12029	0.10641	4457	0.0967018	13126
BTSAT4	455	456	1758	0.0483504	6359	0.0622739	1848	0.0557359	2579	0.0632028	2899	0.0734736	12653	0.0711294	2888	0.0969529	2418	0.103391	10090	0.050446	2374	0.0657119	5300	0.05	10054	0.0825542	2259	0.0628597	8043	0.0846699	1731	0.0548816	12648	0.058191	3067	0.0808608	1413	0.0566171	8031	0.0879094	1511	0.0714758	6859	0.0680857	9451	0.0782986	2553	0.0642382	10758
BTSAT4	1335	1336	17438	0.0814887	20476	0.0887869	27313	0.091861	18604	0.105945	24844	0.11536	46739	0.118081	26501	0.1389	18786	0.201959	24019	0.0776885	28073	0.102055	21140	0.0871334	24777	0.145457	24136	0.135731	31318	0.141293	23763	0.105037	46941	0.0971432	23699	0.119921	26285	0.0895187	28956	0.145013	17196	0.122761	21690	0.104749	20081	0.119018	25988	0.106203	33189
BTSAT4	427	428	3068	0.106258	8742	0.0967742	6057	0.113753	4825	0.121658	5173	0.14769	17011	0.112868	5936	0.181941	5741	0.184288	11332	0.0855101	5788	0.1085	6611	0.0921192	12603	0.157185	5818	0.139051	10790	0.144949	3644	0.105928	18284	0.102549	4579	0.144355	2379	0.110551	10373	0.15415	2841	0.159451	9124	0.10993	12280	0.137052	4666	0.135877	13407
BTSAT4	375	376	1480	0.0628378	2143	0.0634624	3908	0.0688332	2725	0.0583486	2765	0.0831826	3895	0.0754814	3648	0.098136	3247	0.107792	946	0.0739958	3522	0.0590574	1134	0.0582011	2416	0.0906457	3019	0.0692282	3104	0.0931057	1559	0.0731238	4839	0.0665427	2280	0.0745614	1028	0.0437743	1901	0.105734	1448	0.0780387	1955	0.088491	3118	0.0718409	2410	0.0634855	2401
BTSAT4	199	200	80	0	71	0	26	0	51	0.0980392	48	0.0208333	79	0.0253165	67	0	99	0.0707071	69	0	41	0.0487805	69	0.0289855	131	0.0458015	34	0.0882353	91	0.0659341	128	0.0078125	58	0.0172414	66	0.030303	53	0	111	0.018018	49	0	36	0.0833333	65	0.0153846	85	0	124
BTSAT4	407	408	2989	0.166611	8739	0.179426	6048	0.188657	4765	0.249528	5029	0.246769	17083	0.219107	5791	0.281126	5681	0.301003	11211	0.153242	5680	0.18169	6543	0.178817	12328	0.265655	5713	0.246806	10600	0.265283	3586	0.202733	18056	0.194118	4493	0.235477	2281	0.21438	10141	0.260231	2747	0.25992	9007	0.20151	12151	0.224097	4508	0.219388	13217
BTSAT4	847	848	256779	0.103603	379525	0.11169	544803	0.110627	484715	0.115295	569545	0.140275	1061709	0.116929	741856	0.15144	400129	0.191808	484732	0.105423	540613	0.128034	359657	0.104441	605622	0.163001	354153	0.141478	722522	0.151669	398038	0.122865	876441	0.112021	427616	0.140535	360090	0.108956	575623	0.169743	357183	0.142227	482892	0.120366	637305	0.12414	620367	0.119121	747295
BTSAT4	394	395	2377	0.103492	3100	0.119677	5685	0.136148	4173	0.142104	4098	0.159834	6153	0.150008	5452	0.177733	4799	0.199417	1937	0.128033	5072	0.122437	2061	0.140708	4073	0.202062	4791	0.15717	4640	0.182112	2904	0.128444	7992	0.130005	3549	0.149338	1873	0.112653	3755	0.164581	2264	0.173587	3004	0.135486	4572	0.156168	3801	0.129703	4032
BTSAT4	871	872	1380187	0.162342	1675040	0.171269	1847145	0.186135	1609395	0.207875	2004097	0.229915	3277291	0.220342	1831759	0.258476	1829941	0.297554	2029139	0.165218	2343573	0.192223	1491819	0.183269	2525016	0.260842	2045020	0.221636	2554182	0.258687	1850924	0.199188	2614916	0.180637	2191793	0.226966	1981858	0.178855	2348839	0.26272	1952372	0.2353	1539194	0.199884	1709725	0.220296	1823198	0.189733	2068035
BTSAT4	1066	1067	1789305	0.141726	1842107	0.152606	1713169	0.176227	1629396	0.195733	2402049	0.20732	3118345	0.205319	1335743	0.239128	1867883	0.288301	3790848	0.148887	3042821	0.174945	2971353	0.166334	3038539	0.24678	2919315	0.210873	2748829	0.259894	2268057	0.181375	2239714	0.167277	3087155	0.206088	3376774	0.158183	2302914	0.246125	3671631	0.219164	1445188	0.186772	1318935	0.206587	1492437	0.17405	1745038
BTSAT4	984	985	156827	0.155636	145404	0.158097	176525	0.176576	129431	0.180057	213489	0.207317	303013	0.190962	158615	0.242884	143400	0.259589	258320	0.164641	221907	0.178818	184367	0.164075	267682	0.238694	173671	0.197742	255727	0.234715	169998	0.182373	216733	0.161291	208614	0.19584	227078	0.157162	195515	0.2419	243239	0.216454	133499	0.179387	137126	0.185712	133615	0.175332	141811
BTSAT4	977	978	392225	0.153664	542809	0.177092	463625	0.18293	407723	0.203609	554443	0.19738	838265	0.193081	497841	0.25518	408231	0.302476	659621	0.169743	649862	0.215593	427484	0.159791	843685	0.242222	516214	0.240135	732750	0.252682	561457	0.21574	662275	0.171288	615728	0.222654	728629	0.177041	608976	0.264237	744939	0.228914	427919	0.204857	446100	0.203223	458112	0.198323	524367
BTSAT4	479	480	22629	0.0815767	11719	0.0907927	18158	0.0855821	23748	0.102872	30450	0.124992	22039	0.107537	20261	0.134347	16778	0.174395	14720	0.0851223	21628	0.10884	17242	0.083285	21571	0.15099	17685	0.126944	17933	0.141081	9242	0.105929	26610	0.0910184	27688	0.122977	20147	0.0868616	21926	0.141521	25984	0.117034	10316	0.110023	19462	0.112578	18905	0.113568	15335
BTSAT4	358	359	301	0.0797342	166	0.0843373	505	0.0851485	738	0.0799458	708	0.118644	493	0.115619	1215	0.115226	440	0.129545	128	0.171875	561	0.0998217	136	0.110294	292	0.157534	258	0.135659	704	0.132102	231	0.103896	410	0.0902439	749	0.108144	302	0.0529801	273	0.153846	255	0.121569	133	0.105263	857	0.115519	594	0.0858586	387
BTSAT4	912	913	1380281	0.250106	1671143	0.266759	1840171	0.289182	1604789	0.26908	1989686	0.279741	3257985	0.289158	1830813	0.311379	1830978	0.378218	2016643	0.252408	2334547	0.289429	1485588	0.258869	2521474	0.328653	2044997	0.321534	2544706	0.340492	1846388	0.296046	2607619	0.276212	2191964	0.278081	1981855	0.238317	2340999	0.317271	1947715	0.345253	1536381	0.290765	1707717	0.312513	1822524	0.261782	2061472
BTSAT4	498	499	24368	0.0799409	13223	0.0757014	19347	0.0840957	25573	0.0959997	32864	0.118427	24884	0.125824	21433	0.132553	17738	0.174484	16792	0.0714626	23604	0.0933316	18674	0.0856271	23430	0.154332	19272	0.138284	18958	0.134139	9942	0.102595	29087	0.078248	29613	0.126836	23126	0.0878665	23874	0.137346	28142	0.110191	11439	0.113471	21341	0.111569	20103	0.108889	16337
BTSAT4	741	742	168591	0.129776	257948	0.139834	301042	0.160971	290552	0.180463	410889	0.191787	626986	0.191864	319530	0.224702	262358	0.263125	384542	0.134544	416177	0.154778	265015	0.153799	428234	0.215894	243400	0.192859	413926	0.231082	256895	0.156044	489875	0.139928	264904	0.167079	264407	0.147209	289016	0.220822	259345	0.203131	267576	0.167549	297996	0.185419	256959	0.151332	426441
BTSAT4	341	342	300	0.0733333	186	0.166667	538	0.105948	745	0.110067	722	0.126039	514	0.11284	1212	0.135314	468	0.168803	130	0.0923077	575	0.111304	144	0.118056	296	0.14527	322	0.108696	702	0.125356	240	0.108333	459	0.119826	757	0.125495	335	0.122388	312	0.128205	247	0.182186	137	0.0729927	857	0.143524	589	0.11545	388
BTSAT4	965	966	1381396	0.174852	1679751	0.177633	1848812	0.190712	1609626	0.206416	2010976	0.241661	3281200	0.219449	1839219	0.283639	1832342	0.299451	2020214	0.178988	2346215	0.205228	1491417	0.178279	2528607	0.271307	2051801	0.235941	2557666	0.265165	1849216	0.201987	2623136	0.172279	2192070	0.209348	1984926	0.183602	2346378	0.279229	1955126	0.242296	1543830	0.209897	1711951	0.213222	1831670	0.196917	2076522
BTSAT4	1220	1221	29901	0.25658	34567	0.31047	39982	0.305713	34067	0.334341	48526	0.328195	70622	0.312424	44187	0.423609	27126	0.414068	45236	0.273941	47852	0.309789	37178	0.277261	54649	0.354133	39031	0.357152	53524	0.395486	34287	0.292268	68744	0.281028	40690	0.31826	42996	0.295655	43151	0.410257	47025	0.347092	34854	0.312848	39905	0.359504	39665	0.317408	53096
BTSAT4	312	313	145	0.0896552	140	0.0642857	224	0.0714286	277	0.0794224	170	0.0764706	321	0.0623053	487	0.100616	264	0.125	145	0.0689655	174	0.0689655	111	0.0630631	271	0.180812	312	0.0737179	205	0.160976	253	0.0750988	451	0.0820399	272	0.0845588	199	0.0854271	316	0.0981013	108	0.157407	170	0.105882	323	0.102167	338	0.0946746	416
BTSAT4	216	217	15	0	15	0	13	0	NA	NA	30	0	45	0	NA	NA	27	0	NA	NA	23	0	36	0	68	0	22	0	43	0.0232558	47	0.0212766	22	0	33	0	34	0	32	0	40	0	11	0	NA	NA	17	0	18
BTSAT4	1014	1015	1789485	0.181925	1842823	0.182271	1712875	0.20999	1629759	0.224102	2402788	0.240564	3118002	0.229541	1335444	0.28535	1867312	0.297409	3792501	0.196589	3044453	0.219027	2971586	0.193072	3040224	0.273684	2919721	0.243422	2748785	0.275406	2269623	0.211481	2240095	0.180225	3087029	0.230481	3376447	0.199021	2302650	0.283182	3672927	0.262108	1445587	0.209941	1319137	0.217662	1493752	0.196957	1744506
BTSAT4	391	392	1990	0.18392	2732	0.206076	5244	0.223303	3712	0.220366	3616	0.25	5167	0.230888	4750	0.282526	4286	0.299813	1450	0.184828	4465	0.204255	1645	0.219453	3248	0.319889	4288	0.26889	3893	0.287953	2266	0.203001	6594	0.20367	3050	0.242623	1522	0.203679	2918	0.263879	1915	0.273107	2523	0.229092	4241	0.270927	3243	0.217083	3270
BTSAT4	51	52	5038	0.207424	5789	0.177578	3771	0.214002	3169	0.24361	3991	0.232774	8087	0.253988	6569	0.30172	3491	0.373245	5530	0.198373	3975	0.198239	3395	0.198233	4880	0.296721	3555	0.246976	6545	0.301604	3872	0.219525	5559	0.204353	4081	0.232051	3931	0.189774	6932	0.306694	3023	0.281178	5201	0.245145	7544	0.246951	6652	0.20009	5591
BTSAT4	364	365	972	0.151235	1798	0.17297	3081	0.162934	2030	0.115271	2035	0.173464	2322	0.158915	2677	0.189391	2411	0.225218	604	0.19702	2777	0.168887	716	0.142458	1632	0.230392	2473	0.195309	1949	0.182658	904	0.15708	3752	0.155117	1362	0.137298	662	0.110272	1081	0.230342	940	0.181915	1177	0.179269	2304	0.148438	1486	0.169583	1624
BTSAT4	858	859	1217036	0.293543	1389014	0.296065	1709721	0.318663	1492225	0.315021	1878417	0.355513	3055293	0.332664	1667996	0.411754	1721399	0.435254	1767265	0.303305	2173795	0.319179	1367339	0.291338	2144908	0.410705	1850305	0.352152	2347174	0.389119	1614629	0.313902	2452838	0.301535	1938513	0.357901	1573008	0.285602	2090941	0.417841	1572787	0.382104	1403291	0.332365	1577299	0.33402	1558383	0.335106	1834806
BTSAT4	1074	1075	817003	0.293369	867547	0.296685	801173	0.373412	763493	0.383004	1129536	0.39027	1462926	0.389336	640828	0.451932	914240	0.487943	1722201	0.319899	1467680	0.339385	1349607	0.333762	1373007	0.43517	1390758	0.406917	1347690	0.487158	1097317	0.351895	1071338	0.344516	1454704	0.396428	1557754	0.321623	1073604	0.446203	1745240	0.425707	682180	0.36701	620057	0.39558	712116	0.364706	828087
BTSAT4	771	772	166374	0.371458	254400	0.365959	298621	0.414402	287036	0.415376	410839	0.443617	616696	0.434996	311673	0.496485	263429	0.527034	385188	0.362459	414640	0.38635	262999	0.384937	421115	0.483336	244653	0.45363	412043	0.494434	255657	0.392103	483819	0.383555	266716	0.422659	264133	0.376216	284893	0.477281	260105	0.482324	263659	0.417198	292971	0.448522	251317	0.401262	422061
BTSAT4	496	497	24329	0.2146	13142	0.190839	19330	0.216917	25570	0.247008	32736	0.279112	24834	0.309938	21434	0.307315	17693	0.345843	16721	0.180432	23559	0.219449	18595	0.231299	23462	0.337439	19086	0.314838	18976	0.313396	9879	0.228363	28860	0.190263	29606	0.277478	23082	0.24231	23820	0.300588	28152	0.275291	11450	0.268035	21257	0.262737	20061	0.251682	16258
BTSAT4	1024	1025	1787886	0.281189	1841803	0.279947	1712531	0.300667	1629251	0.330298	2401783	0.357064	3117641	0.324046	1335149	0.391663	1866624	0.42783	3790398	0.288651	3042686	0.304049	2970768	0.290771	3034931	0.397546	2918586	0.349199	2747025	0.384795	2268788	0.295864	2238756	0.269517	3086382	0.325736	3375116	0.291289	2301320	0.404059	3672379	0.357518	1444279	0.314258	1317992	0.316139	1493206	0.29473	1744366
BTSAT4	767	768	165350	0.398524	252884	0.405399	296613	0.443568	284839	0.432981	407798	0.476591	612630	0.458835	308597	0.526084	260145	0.548736	380773	0.400459	411665	0.417031	261083	0.405944	419325	0.516628	241131	0.477384	408655	0.520133	253146	0.418798	480830	0.411131	262687	0.461431	260579	0.398474	281671	0.516613	256886	0.519546	260929	0.449433	291219	0.472356	249357	0.442675	419519
BTSAT4	1096	1097	43369	0.358851	42539	0.380192	48146	0.441013	38018	0.421274	61264	0.437777	82401	0.443004	39764	0.528443	46123	0.533487	61624	0.389021	67073	0.400936	54881	0.368506	69509	0.488886	58746	0.483148	72977	0.501651	52714	0.403707	62489	0.404087	69178	0.418095	63613	0.388348	60145	0.527209	67395	0.474931	35213	0.437168	39004	0.446441	40644	0.399173	45801
BTSAT4	536	537	26807	0.170814	21720	0.193692	25018	0.18095	29382	0.197842	36890	0.221198	41736	0.22211	26784	0.249552	22825	0.288456	27646	0.197352	28406	0.191931	24841	0.173061	35245	0.273798	24531	0.217072	28917	0.257357	13446	0.181243	46733	0.189695	32995	0.19903	24923	0.16868	33721	0.270573	30299	0.219215	20311	0.220472	32852	0.210977	24236	0.193101	29291
BTSAT5	272	273	67	0.0895522	31	0.0967742	161	0.0869565	68	0.132353	116	0.137931	250	0.152	83	0.156627	36	0.111111	114	0.0877193	122	0.106557	79	0.0886076	85	0.188235	70	0.114286	178	0.146067	71	0.084507	86	0.0930233	78	0.230769	105	0.0952381	98	0.163265	256	0.140625	58	0.12069	62	0.145161	37	0.027027	32
BTSAT5	147	148	103	0.0776699	150	0.0733333	448	0.0892857	113	0.150442	361	0.121884	461	0.106291	191	0.146597	284	0.140845	174	0.0862069	320	0.096875	162	0.0493827	342	0.105263	250	0.124	534	0.14794	270	0.0962963	300	0.123333	303	0.105611	275	0.0836364	372	0.163978	212	0.117925	226	0.0840708	329	0.112462	98	0.0816327	310
BTSAT5	194	195	224	0.00892857	237	0.0126582	516	0.0310078	240	0.0291667	517	0.0212766	675	0.0266667	312	0.0192308	421	0.0451306	364	0.0247253	446	0.0560538	350	0.0342857	525	0.0495238	473	0.0655391	807	0.039653	417	0.0359712	394	0.0177665	581	0.0275387	438	0.0159817	553	0.0379747	459	0.0718954	365	0.0328767	419	0.0238663	268	0.0373134	412
BTSAT5	130	131	181	0.0165746	189	0.010582	539	0.0185529	161	0.00621118	417	0.00959233	579	0.00172712	170	0.0117647	317	0.0378549	225	0.0133333	430	0.00697674	240	0	479	0.0271399	437	0.0366133	654	0.0198777	345	0.00869565	399	0.0200501	400	0.005	304	0.00986842	434	0.0138249	393	0.0254453	251	0.0239044	356	0.0196629	171	0.0233918	411
BTSAT5	99	100	127	0.0551181	175	0.0285714	538	0.0501859	162	0.0493827	430	0.0627907	551	0.0326679	146	0.0616438	306	0.0490196	183	0.0546448	430	0.0488372	246	0.0447154	478	0.039749	439	0.070615	629	0.0572337	332	0.0572289	367	0.0408719	388	0.0335052	304	0.0296053	407	0.0663391	393	0.0305344	230	0.0434783	337	0.0356083	173	0.0289017	411
BTSAT5	241	242	79	0.0126582	79	0	43	0	70	0	115	0	157	0.0254777	105	0	92	0.0108696	135	0	126	0.0396825	87	0	120	0.0416667	150	0.0466667	180	0.0444444	97	0.0309278	149	0.00671141	77	0.025974	87	0.0114943	127	0.015748	95	0.0947368	102	0.00980392	88	0	92	0.0326087	129
BTSAT5	141	142	108	0.0185185	153	0.0261438	450	0.0377778	112	0.0892857	363	0.0633609	461	0.0477223	195	0.0358974	285	0.0596491	187	0.0320856	320	0.053125	170	0.00588235	348	0.0689655	261	0.0344828	544	0.0625	271	0.0479705	302	0.0463576	315	0.031746	277	0.0216606	371	0.06469	213	0.0469484	233	0.0515021	329	0.0638298	108	0.0277778	315
BTSAT5	118	119	181	0.00552486	190	0.0631579	537	0.0446927	162	0.0493827	419	0.0405728	582	0.0412371	171	0.0233918	317	0.0599369	225	0.0311111	430	0.0604651	241	0.0290456	477	0.0440252	437	0.0594966	654	0.0458716	346	0.0520231	399	0.0576441	400	0.04	304	0.0328947	435	0.0574713	393	0.0712468	251	0.0358566	359	0.0362117	170	0.0235294	413
BTSAT5	216	217	224	0.0446429	237	0.0843882	516	0.0387597	239	0.0251046	517	0.0541586	675	0.0637037	309	0.0744337	420	0.104762	363	0.0495868	446	0.0784753	350	0.0485714	526	0.0684411	473	0.0824524	807	0.0879802	417	0.0719424	393	0.0610687	581	0.0636833	438	0.0547945	553	0.074141	459	0.100218	365	0.0575342	418	0.069378	268	0.0634328	412
BTSAT5	89	90	141	0.0212766	150	0.02	520	0.0134615	124	0.0241935	364	0.0164835	507	0.0236686	115	0	262	0.0305344	152	0.0131579	346	0.017341	206	0.00485437	431	0.00928074	364	0.0412088	542	0.0276753	299	0.0200669	296	0.0101351	383	0.0130548	262	0.00763359	372	0.0349462	368	0.0244565	191	0.0052356	297	0.013468	163	0.0368098	327
BTSAT5	92	93	151	0.0596026	175	0.114286	538	0.0892193	161	0.0496894	429	0.0606061	550	0.0563636	158	0.0759494	305	0.114754	183	0.0491803	430	0.0906977	245	0.0408163	477	0.0775681	438	0.0844749	629	0.0985692	334	0.0988024	366	0.0601093	400	0.085	302	0.0728477	408	0.0686275	393	0.0763359	230	0.0652174	337	0.0771513	172	0.0697674	410
BTSAT5	254	255	161	0.21118	163	0.386503	503	0.220676	184	0.25	431	0.303944	555	0.214414	215	0.32093	336	0.324405	245	0.281633	350	0.282857	281	0.238434	443	0.286682	359	0.35376	660	0.265152	346	0.231214	254	0.275591	536	0.26306	360	0.236111	448	0.323661	401	0.241895	272	0.283088	345	0.315942	188	0.292553	295
BTSAT5	211	212	224	0.0669643	237	0.0843882	516	0.0484496	239	0.0920502	517	0.0793037	675	0.0903704	310	0.148387	420	0.142857	363	0.0909091	446	0.0829596	350	0.0971429	526	0.117871	474	0.105485	807	0.131351	417	0.0815348	393	0.0712468	580	0.0913793	438	0.0342466	553	0.130199	459	0.12854	356	0.0870787	418	0.069378	268	0.0746269	412
BTSAT5	284	285	74	0.0810811	35	0.0857143	182	0.0659341	72	0.0694444	131	0.10687	270	0.1	90	0.188889	43	0.0697674	126	0.119048	134	0.0671642	86	0.0813953	102	0.127451	82	0.109756	195	0.123077	82	0.0365854	94	0.159574	94	0.0425532	111	0.045045	107	0.11215	270	0.122222	61	0.0819672	72	0.152778	40	0.075	38
BTSAT5	237	238	224	0.1875	237	0.14346	517	0.158607	241	0.20332	518	0.216216	675	0.2	310	0.267742	421	0.254157	363	0.176309	446	0.186099	350	0.142857	527	0.244782	475	0.263158	809	0.223733	417	0.167866	393	0.167939	581	0.215146	438	0.159817	554	0.256318	459	0.237473	365	0.178082	418	0.196172	269	0.156134	415
BTSAT5	108	109	151	0.0662252	175	0.0742857	538	0.0836431	161	0.0869565	430	0.1	552	0.0634058	158	0.101266	307	0.107492	183	0.0546448	430	0.1	246	0.0325203	478	0.0983264	439	0.125285	629	0.0810811	332	0.0662651	364	0.107143	400	0.0975	305	0.0852459	406	0.128079	392	0.107143	230	0.121739	336	0.104167	173	0.109827	409
BTSAT5	111	112	178	0.0730337	184	0.076087	531	0.0847458	162	0.0987654	430	0.0906977	577	0.0537262	177	0.0960452	313	0.124601	222	0.045045	430	0.0674419	242	0.0743802	479	0.114823	441	0.0816327	640	0.090625	340	0.0794118	399	0.0877193	398	0.100503	304	0.0559211	429	0.104895	393	0.0941476	244	0.0819672	360	0.0944444	191	0.0732984	401
BTSAT5	175	176	132	0.0227273	109	0.0275229	64	0.03125	124	0.0241935	159	0.0251572	201	0.0646766	160	0.0875	166	0.0542169	203	0.0492611	84	0.0119048	175	0.04	153	0.0718954	168	0.107143	254	0.0629921	122	0.0983607	128	0.078125	236	0.059322	157	0.0700637	192	0.0572917	189	0.042328	135	0.037037	101	0.0594059	132	0.0681818	90
BTSAT5	294	295	58	0.189655	25	0.12	151	0.13245	61	0.0983607	103	0.213592	239	0.154812	68	0.220588	32	0.3125	103	0.271845	115	0.130435	66	0.181818	73	0.191781	55	0.127273	162	0.259259	57	0.175439	74	0.189189	54	0.240741	94	0.0957447	82	0.329268	244	0.143443	52	0.115385	55	0.127273	27	0.0740741	20
BTSAT5	262	263	22	0.227273	NA	NA	62	0.403226	17	0.294118	41	0.414634	65	0.261538	19	0.157895	20	0.4	26	0.269231	21	0.190476	16	0.25	45	0.377778	28	0.357143	62	0.403226	35	0.4	25	0.2	44	0.295455	22	0.272727	36	0.5	39	0.25641	14	0	36	0.5	NA	NA	11
BTSAT6	453	454	68	0.147059	113	0.132743	13	0.153846	19	0.157895	NA	NA	17	0.0588235	NA	NA	24	0.333333	98	0.153061	15	0.0666667	118	0.211864	30	0.1	90	0.133333	NA	NA	NA	NA	41	0.195122	14	0	203	0.152709	85	0.211765	93	0.204301	51	0.137255	91	0.175824	42	0.166667	19
BTSAT6	214	215	17	0.529412	20	0.25	39	0.410256	42	0.380952	82	0.45122	38	0.236842	139	0.453237	NA	NA	NA	NA	23	0.391304	53	0.433962	NA	NA	25	0.44	30	0.566667	37	0.324324	53	0.490566	12	0.416667	NA	NA	36	0.361111	NA	NA	49	0.306122	56	0.428571	135	0.385185	98
BTSAT6	509	510	296	0.097973	1070	0.113084	1011	0.15727	477	0.148847	1811	0.156819	915	0.143169	687	0.14556	368	0.206522	927	0.135922	1540	0.164935	1547	0.145443	1273	0.162608	1615	0.152941	1186	0.150084	514	0.155642	1205	0.180913	1573	0.184997	1156	0.110727	1854	0.171521	1103	0.12602	822	0.154501	659	0.145675	232	0.133621	446
BTSAT6	449	450	68	0.161765	115	0.217391	13	0.0769231	19	0.263158	NA	NA	17	0.176471	NA	NA	24	0.166667	98	0.132653	15	0.2	118	0.254237	30	0.3	90	0.211111	NA	NA	NA	NA	41	0.097561	14	0.214286	204	0.186275	85	0.294118	93	0.107527	51	0.196078	91	0.285714	42	0.285714	20
BTSAT6	447	448	68	0.0735294	115	0.0695652	13	0.0769231	19	0.0526316	NA	NA	17	0.117647	NA	NA	24	0	98	0.0714286	15	0.0666667	118	0.144068	30	0.1	90	0.111111	NA	NA	NA	NA	41	0.097561	14	0.0714286	204	0.112745	85	0.105882	93	0.0645161	51	0.196078	91	0.131868	42	0.047619	20
BTSAT6	364	365	316	0.10443	439	0.125285	621	0.0821256	755	0.127152	521	0.145873	1074	0.130354	353	0.124646	927	0.127292	430	0.106977	904	0.149336	510	0.101961	730	0.141096	1529	0.119032	705	0.160284	810	0.104938	1259	0.127085	846	0.14539	1083	0.10157	1043	0.147651	397	0.100756	567	0.104056	806	0.1067	581	0.0877797	706
BTSAT6	483	484	587	0.0664395	2280	0.0565789	2387	0.0427315	1109	0.0577096	4401	0.0658941	2125	0.088	1613	0.0551767	894	0.0917226	2043	0.0592266	3342	0.0754039	3525	0.0660993	2855	0.102277	3663	0.0750751	2695	0.0734694	1204	0.0506645	2539	0.0701063	3842	0.0804269	2355	0.0501062	4034	0.0852752	2402	0.0720233	1776	0.0591216	1469	0.0891763	482	0.06639	914
BTSAT6	411	412	4544	0.0554577	3760	0.0837766	6399	0.0862635	11329	0.0747639	3348	0.0660096	5714	0.0645782	10723	0.0747925	6496	0.0872845	3162	0.07179	5677	0.0655276	5392	0.0671365	7453	0.0815779	9249	0.0840091	9140	0.0780088	5522	0.0785947	9918	0.0707804	5584	0.0877507	5239	0.0792136	7516	0.0864822	3870	0.0609819	6023	0.0670762	6382	0.0701974	9747	0.076126	5830
BTSAT6	347	348	2621	0.0473102	1533	0.0711024	1581	0.0683112	5667	0.0508205	1195	0.0476987	2002	0.0539461	4457	0.0576621	3975	0.0890566	2024	0.0637352	3433	0.0649578	2464	0.0580357	3585	0.0529986	4591	0.0758005	3794	0.0577227	2881	0.0659493	4514	0.0655738	2537	0.0693733	3465	0.0479076	2391	0.0627353	2520	0.0440476	2682	0.0499627	2700	0.0659259	4172	0.0680729	1682
BTSAT6	91	92	1071	0.0737628	1774	0.0636979	1383	0.0853218	1168	0.0787671	1827	0.0727969	2170	0.0870968	1473	0.0739986	700	0.127143	2863	0.0702061	1720	0.0825581	2282	0.06617	2765	0.0943942	3044	0.112024	1246	0.104334	2839	0.0781965	1433	0.0837404	2640	0.0878788	2102	0.074215	2074	0.0949855	1389	0.0928726	2181	0.0816139	1486	0.0948856	1448	0.0828729	1694
BTSAT6	277	278	1689	0.0426288	1823	0.0570488	3960	0.101768	5356	0.0603062	1664	0.063101	2541	0.0523416	4924	0.0615353	1712	0.0776869	882	0.0600907	1946	0.0606372	2840	0.0602113	3639	0.071723	3883	0.0749421	4892	0.0735895	2080	0.0625	3452	0.0677868	2518	0.0691025	1466	0.0429741	4310	0.0719258	1301	0.0584166	2981	0.0623952	2247	0.0743213	4179	0.055755	2847
BTSAT6	22	23	411	0.0583942	776	0.0747423	691	0.0853835	361	0.130194	970	0.178351	892	0.139013	1010	0.113861	279	0.125448	969	0.138287	1002	0.103792	683	0.0834553	694	0.165706	1338	0.12855	411	0.109489	563	0.0728242	637	0.142857	785	0.118471	806	0.0992556	975	0.122051	540	0.135185	579	0.138169	996	0.121486	466	0.113734	899
BTSAT6	443	444	3159	0.0604622	2387	0.098031	5306	0.12156	8796	0.0773079	2435	0.076386	4866	0.0824085	8644	0.0896576	5457	0.123145	2018	0.0584737	4133	0.0803291	4126	0.0722249	5564	0.101725	7274	0.109706	7766	0.100309	4471	0.0988593	7508	0.102025	4462	0.10623	3712	0.0797414	6265	0.0936951	2778	0.0820734	5070	0.0852071	4752	0.086069	6904	0.0876304	4538
BTSAT6	145	146	531100	0.107042	556859	0.116557	534824	0.115801	437783	0.12138	675542	0.142776	832541	0.149258	362867	0.129235	550734	0.169592	928641	0.121425	824911	0.130512	996658	0.131615	888215	0.177127	1128981	0.139402	713047	0.157469	635341	0.106374	646599	0.13652	908877	0.150983	895523	0.109161	655110	0.143187	830668	0.133755	417988	0.13321	415089	0.133909	460962	0.122895	543934
BTSAT6	602	603	29692	0.107032	34016	0.133996	40253	0.142151	20489	0.124945	50708	0.15891	60664	0.171683	18642	0.152237	25155	0.209938	58094	0.139619	46526	0.148412	58535	0.135082	68447	0.201601	67653	0.173533	43083	0.191537	34625	0.141112	39155	0.161614	47989	0.185355	66373	0.129134	41613	0.196573	58057	0.150903	20880	0.14842	22535	0.147504	22759	0.142186	24294
BTSAT6	374	375	4373	0.0935285	3708	0.121629	6173	0.153734	10774	0.0990347	3150	0.106032	5591	0.125559	10166	0.112925	6369	0.156854	3106	0.0972312	5456	0.103006	4904	0.107259	7142	0.126995	8833	0.13676	8712	0.137282	5386	0.119198	9580	0.124008	5366	0.135296	4977	0.103878	7365	0.1241	3681	0.108938	5773	0.109995	6135	0.111654	9301	0.103645	5583
BTSAT6	295	296	4055	0.0352651	3080	0.0470779	5070	0.0585799	9969	0.0518608	2392	0.0522575	3786	0.0554675	8837	0.0578251	5520	0.0759058	2641	0.0397577	4640	0.0426724	4430	0.0568849	6296	0.0749682	7307	0.0677433	7707	0.0751265	4463	0.0479498	7206	0.0570358	4556	0.0669447	4035	0.0473358	5678	0.0679817	3386	0.0540461	4866	0.0669955	4412	0.0512239	8185	0.0449603	3876
BTSAT6	426	427	4552	0.0689807	3770	0.106366	6399	0.10611	11327	0.0872252	3354	0.111807	5717	0.112821	10728	0.111857	6495	0.144573	3163	0.0992728	5686	0.0852972	5399	0.0929802	7463	0.142436	9247	0.117552	9145	0.118535	5525	0.0901357	9926	0.105581	5601	0.1223	5245	0.0938036	7518	0.131019	3874	0.100671	6030	0.101161	6387	0.0961328	9756	0.098196	5830
BTSAT6	49	50	608	0.0773026	1226	0.096248	971	0.084449	936	0.0705128	1556	0.169666	1324	0.130665	1308	0.126911	415	0.144578	1511	0.147584	1067	0.0862231	1576	0.112944	1992	0.121486	2021	0.0945077	656	0.146341	2410	0.107469	983	0.120041	1898	0.142782	1188	0.0799663	1348	0.114243	987	0.114488	1669	0.13541	1038	0.145472	1177	0.105353	813
BTSAT6	192	193	257524	0.248513	265051	0.265843	263679	0.276533	209654	0.307392	327197	0.348218	403944	0.382454	177259	0.33939	266096	0.371806	448143	0.314527	402330	0.335849	485803	0.298115	432398	0.392291	547822	0.346877	355271	0.356764	311094	0.263679	318926	0.339414	441344	0.382645	432808	0.293636	325786	0.394621	409676	0.348934	203294	0.36732	200341	0.320833	223393	0.315834	265055
BTSAT6	568	569	45831	0.134058	51309	0.153306	59382	0.142888	31728	0.152358	73710	0.191616	87503	0.187068	26316	0.188326	36338	0.242473	84211	0.17297	72781	0.171872	81720	0.158896	93211	0.229308	103369	0.183227	60443	0.199907	52085	0.14699	56059	0.184288	71537	0.216126	106279	0.143123	56179	0.207124	82039	0.184766	29789	0.182383	33833	0.174238	34958	0.173894	36963
BTSAT6	670	671	10370	0.13433	16724	0.146915	12413	0.149037	6535	0.150727	16144	0.174554	26621	0.189399	6464	0.179455	12620	0.207607	22365	0.163201	12213	0.177352	30623	0.157267	26512	0.210207	25562	0.172717	15952	0.20079	12142	0.157717	11900	0.175714	15987	0.200288	16947	0.143683	16593	0.192913	12793	0.185961	7785	0.164419	8528	0.165572	5687	0.161772	7961
BTSAT6	116	117	278482	0.160987	292553	0.171005	276306	0.167839	234243	0.191613	353573	0.237784	438885	0.253135	187228	0.206508	298548	0.267545	484066	0.201282	442060	0.208727	513032	0.197187	463458	0.285597	607704	0.23532	373733	0.243936	339889	0.160258	335567	0.224277	484991	0.246798	463232	0.183739	338254	0.268792	435456	0.225423	222000	0.239405	220304	0.210604	219178	0.205564	258517
BTSAT6	631	632	16917	0.156706	25794	0.232263	25350	0.19357	12434	0.164388	30250	0.225851	44784	0.257793	12628	0.207159	19859	0.264062	37594	0.208251	25871	0.187816	49370	0.214584	47249	0.295096	41681	0.237446	29796	0.244529	20804	0.174149	21945	0.216724	29234	0.228535	30612	0.176369	30560	0.265445	33210	0.195273	15134	0.228955	14908	0.188825	12323	0.209121	14367
BTSAT6	626	627	18661	0.105889	27817	0.142359	28284	0.118406	13925	0.117558	33209	0.168358	49091	0.187713	13559	0.127812	21893	0.190792	41225	0.136616	28853	0.132153	52288	0.141371	51821	0.217981	46127	0.167689	32270	0.165851	23785	0.111036	25376	0.150969	33123	0.164689	35497	0.120123	33222	0.173469	39661	0.143239	16602	0.170642	16714	0.132583	14862	0.140425	17647
BTSAT6	128	129	531043	0.144446	552892	0.158917	534379	0.156793	437673	0.16296	671037	0.196956	832162	0.225134	360553	0.18126	549449	0.212517	928285	0.164634	823199	0.161809	995297	0.180825	888123	0.243585	1128651	0.190779	711579	0.217204	634625	0.134842	644718	0.183407	908121	0.196157	892458	0.166043	654908	0.214548	830838	0.188642	417847	0.187779	414565	0.182748	459958	0.163961	542448
BTSAT6	624	625	18939	0.0954116	27950	0.137102	28370	0.104477	13972	0.106069	33425	0.161346	49240	0.184565	13762	0.117861	21941	0.186044	41704	0.128669	29015	0.123764	52908	0.134214	52013	0.21685	46314	0.159131	32371	0.156745	23956	0.101519	25392	0.146345	33407	0.159847	35669	0.11203	33341	0.168411	40018	0.135164	16742	0.164676	16837	0.126626	15005	0.130023	17677
BTSAT6	293	294	3632	0.0366189	2729	0.0516673	4779	0.0657041	9198	0.0620787	2203	0.0708125	3420	0.0763158	8246	0.0730051	4937	0.0475998	2213	0.0334388	4131	0.0459937	4283	0.0912912	5813	0.110098	6688	0.072817	7421	0.0966177	3983	0.0421793	6222	0.0618772	4071	0.0687792	3360	0.0425595	5394	0.0939933	2985	0.0680067	4630	0.0924406	3911	0.0485809	7438	0.0625168	3689
BTSAT6	551	552	21022	0.19218	24559	0.20689	26414	0.22613	14828	0.221068	31692	0.293355	39955	0.304392	11092	0.279751	17749	0.338104	35892	0.25209	35532	0.264438	35495	0.23623	39657	0.340066	50883	0.26897	27687	0.309026	25274	0.208238	24789	0.280608	33165	0.324077	49010	0.213099	24314	0.311549	37511	0.287542	13199	0.291083	15878	0.261557	15357	0.274468	16592
BTSAT6	64	65	914	0.134573	1627	0.17394	1335	0.191011	1055	0.183886	1743	0.301205	2062	0.240543	1427	0.262789	567	0.209877	2634	0.235383	1624	0.176108	2230	0.178475	2671	0.262823	2829	0.184164	1110	0.207207	2761	0.174212	1389	0.233261	2459	0.261488	1939	0.174317	1952	0.252561	1270	0.235433	2017	0.275161	1418	0.237659	1399	0.195139	1639
BTSAT6	27	28	523	0.189293	1022	0.23092	841	0.185493	611	0.240589	1287	0.408702	1204	0.234219	1167	0.327335	342	0.318713	1270	0.362992	1242	0.183575	1136	0.22007	1333	0.337584	1758	0.207053	539	0.233766	1467	0.209952	816	0.303922	1320	0.292424	1010	0.230693	1257	0.280827	761	0.270696	1093	0.321134	1080	0.296296	803	0.255293	1013
BTSAT6	263	264	1432	0.0817039	1789	0.0922303	3830	0.120627	4644	0.10379	1610	0.0968944	2466	0.101784	4348	0.123275	1687	0.123296	828	0.0869565	1592	0.0829146	2379	0.121059	3226	0.15995	3778	0.165696	4349	0.123707	2055	0.0846715	3263	0.115231	2474	0.132579	1356	0.110619	4102	0.127499	1052	0.0874525	2618	0.110772	2138	0.108513	3768	0.0841295	2649
BTSAT6	217	218	16	0.1875	14	0	32	0.1875	37	0.162162	66	0.30303	32	0.28125	125	0.152	NA	NA	NA	NA	20	0.15	49	0.244898	NA	NA	19	0.0526316	27	0.222222	36	0.166667	50	0.32	11	0.272727	NA	NA	29	0.172414	NA	NA	44	0.227273	49	0.265306	119	0.226891	88
BTSAT6	229	230	77	0.142857	86	0.197674	182	0.186813	158	0.139241	170	0.2	279	0.193548	245	0.167347	199	0.201005	44	0.25	179	0.111732	52	0.0384615	141	0.184397	214	0.214953	311	0.21865	168	0.178571	331	0.223565	96	0.208333	61	0.147541	574	0.203833	26	0.115385	146	0.164384	165	0.151515	106	0.254717	347
BTSAT6	210	211	29	0.103448	45	0.133333	81	0.0246914	58	0.189655	104	0.163462	84	0.22619	159	0.081761	11	0.0909091	30	0.166667	45	0.244444	70	0.128571	NA	NA	64	0.21875	88	0.181818	50	0.12	76	0.25	79	0.21519	NA	NA	38	0.236842	37	0.135135	56	0.125	76	0.0789474	172	0.209302	130
CHR-2A	93	94	53	0.169811	42	0.142857	67	0.238806	59	0.237288	62	0.322581	79	0.291139	37	0.0810811	33	0.151515	96	0.208333	66	0.242424	83	0.26506	96	0.229167	111	0.261261	70	0.214286	58	0.189655	65	0.153846	90	0.166667	90	0.222222	68	0.220588	88	0.204545	33	0.151515	32	0.15625	44	0.181818	51
CHR-2A	55	56	50	0.82	30	0.766667	44	0.727273	39	0.641026	49	0.77551	64	0.90625	25	0.76	37	0.756757	74	0.702703	36	0.75	54	0.814815	55	0.727273	70	0.714286	61	0.737705	61	0.836066	42	0.714286	55	0.909091	71	0.633803	40	0.75	68	0.602941	29	0.689655	24	0.791667	30	0.833333	24
CHR-2A	61	62	42	0.47619	26	0.538462	33	0.606061	31	0.612903	41	0.536585	58	0.413793	22	0.818182	32	0.53125	63	0.666667	34	0.411765	46	0.521739	48	0.583333	56	0.464286	50	0.64	54	0.592593	35	0.628571	43	0.418605	64	0.484375	32	0.59375	59	0.627119	27	0.666667	20	0.45	26	0.461538	23
CHR-2A	91	92	38	0.0789474	24	0.208333	45	0.266667	42	0.142857	43	0.372093	49	0.285714	28	0.142857	18	0.277778	63	0.333333	44	0.340909	64	0.234375	70	0.3	85	0.247059	51	0.294118	43	0.325581	50	0.2	58	0.137931	62	0.193548	43	0.348837	56	0.214286	21	0.238095	24	0.208333	36	0.25	36
CHR-2A	144	145	49	1	45	1	64	0.984375	59	0.983051	52	0.923077	70	0.985714	37	0.945946	33	0.969697	82	0.987805	58	0.965517	77	0.961039	84	0.97619	100	0.97	58	0.931034	53	0.981132	59	1	90	0.988889	89	0.988764	55	1	86	0.976744	37	1	29	0.931034	33	1	43
CHR-2A	112	113	53	0	42	0	67	0	59	0	61	0	79	0	37	0	33	0	89	0	65	0.0307692	83	0	96	0	111	0.018018	69	0	57	0.0175439	65	0	90	0	90	0.0111111	68	0.0294118	88	0.0113636	33	0.030303	32	0	44	0	51
CHR-2A	73	74	47	1	30	0.966667	41	0.97561	41	0.926829	49	0.979592	59	0.983051	26	0.923077	36	0.972222	67	0.955224	34	0.970588	53	0.943396	53	0.981132	70	0.914286	60	0.966667	59	0.949153	42	0.97619	55	0.927273	66	0.984848	37	0.972973	69	0.956522	28	0.964286	24	1	30	0.933333	23
CHR-2A	34	35	50	0.68	29	0.724138	44	0.727273	39	0.74359	49	0.77551	65	0.6	25	0.72	37	0.675676	67	0.835821	37	0.783784	54	0.703704	56	0.642857	71	0.732394	61	0.852459	60	0.666667	44	0.704545	55	0.8	73	0.60274	40	0.775	68	0.794118	29	0.758621	24	0.666667	30	0.8	24
CHR-2A	108	109	53	0.54717	42	0.357143	67	0.507463	59	0.525424	62	0.451613	79	0.367089	37	0.513514	33	0.666667	96	0.416667	66	0.484848	83	0.433735	96	0.46875	111	0.423423	69	0.405797	57	0.54386	65	0.523077	90	0.522222	90	0.477778	68	0.5	88	0.431818	33	0.333333	32	0.65625	44	0.5	51
CHR-2B	73	74	NA	NA	21	0.809524	29	0.37931	12	0.833333	19	1	39	0.512821	12	0.416667	14	0.785714	27	0.777778	23	0.869565	32	0.5	37	0.837838	33	0.69697	10	0.6	20	0.85	11	1	47	0.531915	32	0.875	28	0.892857	28	0.714286	21	0.333333	NA	NA	12	0.75	24
CHR-2B	144	145	32	1	41	0.97561	41	0.926829	24	0.791667	36	1	59	0.915254	31	1	37	1	59	0.966102	42	0.97619	64	0.890625	52	0.961538	56	0.982143	42	1	30	0.933333	29	1	52	0.884615	52	0.980769	52	1	52	0.980769	39	0.897436	19	1	18	0.888889	44
CHR-2B	108	109	32	0.4375	42	0.5	42	0.238095	26	0.538462	36	0.583333	63	0.380952	34	0.558824	39	0.589744	65	0.538462	43	0.813953	68	0.397059	58	0.637931	62	0.596774	45	0.488889	32	0.40625	30	0.5	57	0.45614	55	0.563636	55	0.618182	58	0.62069	43	0.372093	20	0.7	21	0.571429	46
CHR-2B	91	92	32	0.125	42	0	42	0.0952381	26	0	36	0	63	0.015873	34	0	39	0.0769231	65	0	43	0.0232558	68	0	58	0.0172414	62	0.129032	45	0.0444444	32	0.03125	30	0	57	0	55	0.0545455	55	0.0181818	58	0	44	0	19	0	21	0	46
CHR-2B	112	113	32	0.28125	41	0.219512	41	0.097561	24	0.333333	36	0.305556	59	0.20339	31	0.290323	37	0.189189	60	0.183333	42	0.404762	64	0.1875	53	0.320755	56	0.339286	42	0.119048	30	0.2	30	0.2	52	0.230769	52	0.211538	52	0.211538	52	0.288462	39	0.102564	19	0.210526	18	0.388889	45
CHR-2B	55	56	12	0.0833333	29	0.172414	18	0.111111	17	0.235294	30	0.233333	33	0.121212	10	0.3	23	0.0434783	35	0.0857143	26	0.269231	26	0.115385	41	0.268293	38	0.236842	17	0.0588235	23	0.173913	18	0.111111	40	0.25	48	0.145833	34	0.323529	35	0.228571	12	0.333333	10	0.5	11	0	13
ERV1-1C-LTR_BT	712	713	12	1	22	1	32	1	14	1	17	0.941176	25	1	17	0.941176	13	0.923077	14	1	23	0.913043	22	0.954545	14	1	23	1	17	1	18	1	36	1	21	1	14	1	34	1	NA	NA	16	0.9375	17	1	13	1	26
ERV1-1C-LTR_BT	724	725	12	1	22	1	33	0.969697	14	1	17	0.941176	25	0.96	17	1	13	1	14	1	23	1	22	1	14	0.928571	24	1	17	0.941176	18	1	36	1	21	1	14	1	34	0.970588	NA	NA	16	1	16	0.9375	12	1	24
ERV1-1C-LTR_BT	701	702	12	1	22	0.909091	32	1	14	1	17	0.941176	25	0.92	17	1	13	1	14	0.857143	23	1	22	1	14	1	23	1	17	1	18	1	36	1	21	1	14	0.928571	34	1	NA	NA	16	1	17	1	13	1	26
ERV1-1-I_BT	1031	1032	18	0.222222	25	0.48	50	0.38	22	0.181818	46	0.326087	34	0.205882	25	0.4	20	0.25	60	0.283333	35	0.371429	62	0.225806	34	0.147059	40	0.05	39	0.205128	22	0.0454545	48	0.354167	59	0.271186	41	0.390244	35	0.228571	52	0.307692	25	0.44	32	0.4375	40	0.425	46
ERV1-1-I_BT	695	696	44	0.431818	65	0.384615	59	0.559322	59	0.423729	63	0.349206	107	0.383178	84	0.535714	62	0.451613	68	0.338235	72	0.458333	71	0.394366	98	0.316327	74	0.256757	105	0.419048	60	0.4	114	0.368421	84	0.547619	65	0.369231	79	0.493671	49	0.285714	60	0.55	77	0.480519	81	0.395062	76
ERV1-1-I_BT	758	759	40	0.35	58	0.448276	53	0.490566	48	0.5	53	0.339623	105	0.419048	80	0.4625	52	0.519231	54	0.37037	71	0.408451	61	0.442623	87	0.37931	66	0.378788	99	0.434343	54	0.5	109	0.412844	57	0.596491	51	0.607843	75	0.6	42	0.333333	55	0.381818	76	0.486842	78	0.333333	80
ERV1-1-I_BT	115	116	NA	NA	15	0.333333	13	0.230769	16	0.1875	21	0.190476	25	0.52	25	0.36	17	0.352941	22	0.409091	12	0.416667	14	0.357143	27	0.222222	18	0.277778	24	0.25	17	0.411765	22	0.454545	18	0.611111	13	0.307692	20	0.4	10	0.3	19	0.157895	27	0.333333	17	0.294118	18
ERV1-1-I_BT	2096	2097	296	0.388514	375	0.474667	376	0.329787	275	0.425455	442	0.28733	579	0.314335	317	0.384858	331	0.347432	453	0.370861	447	0.348993	439	0.412301	521	0.284069	576	0.338542	490	0.455102	374	0.379679	488	0.383197	518	0.469112	442	0.418552	422	0.438389	459	0.374728	346	0.439306	287	0.341463	330	0.330303	341
ERV1-1-I_BT	233	234	462	0.277056	499	0.330661	555	0.275676	462	0.339827	617	0.23987	875	0.266286	552	0.326087	378	0.309524	544	0.268382	570	0.277193	557	0.281867	872	0.235092	600	0.301667	864	0.337963	474	0.335443	872	0.364679	741	0.360324	533	0.298311	727	0.393398	524	0.244275	509	0.314342	510	0.343137	502	0.302789	560
ERV1-1-I_BT	2121	2122	231	0.489177	277	0.570397	266	0.537594	200	0.485	333	0.462462	451	0.423503	239	0.531381	249	0.477912	341	0.489736	364	0.398352	324	0.472222	406	0.381773	454	0.42511	335	0.626866	296	0.550676	365	0.479452	408	0.605392	343	0.492711	323	0.591331	364	0.436813	252	0.515873	207	0.603865	231	0.484848	242
ERV1-1-I_BT	2074	2075	577	0.22357	750	0.298667	686	0.246356	600	0.266667	831	0.209386	1082	0.242144	602	0.26412	677	0.25997	917	0.223555	945	0.227513	845	0.186982	1076	0.207249	1133	0.218888	984	0.275407	716	0.240223	913	0.242059	1023	0.290323	879	0.222981	851	0.289072	882	0.195011	668	0.26497	591	0.311337	706	0.229462	810
ERV1-1-I_BT	2025	2026	751	0.223702	927	0.288026	851	0.274971	781	0.279129	1039	0.20308	1417	0.263938	754	0.248011	780	0.248718	1202	0.272879	1205	0.259751	1073	0.207829	1469	0.219877	1406	0.219772	1179	0.271416	872	0.251147	1083	0.221607	1265	0.255336	1078	0.269017	1104	0.270833	1055	0.254976	874	0.297483	809	0.283066	825	0.269091	1037
ERV1-1-I_BT	389	390	1269	0.246651	1432	0.370112	1457	0.286891	1257	0.296738	1828	0.247265	2459	0.282229	1494	0.327309	978	0.281186	1603	0.270742	1428	0.271008	1491	0.256875	2127	0.210625	1636	0.268337	1971	0.322171	1331	0.309542	2091	0.328551	1782	0.352413	1469	0.330157	1967	0.323843	1344	0.204613	1518	0.296443	1581	0.314358	1514	0.265522	1596
ERV1-1-I_BT	341	342	1281	0.343482	1506	0.455511	1652	0.381961	1368	0.434942	1889	0.33298	2602	0.37548	1528	0.460733	1110	0.388288	1636	0.391809	1682	0.357907	1585	0.353312	2325	0.31871	1813	0.380585	2270	0.455066	1429	0.442967	2219	0.444344	1991	0.475138	1569	0.416826	2143	0.463836	1463	0.303486	1550	0.404516	1581	0.44086	1455	0.404811	1607
ERV1-1-I_BT	459	460	569	0.42355	673	0.616642	542	0.472325	512	0.5	807	0.453532	962	0.461538	596	0.588926	383	0.511749	720	0.4625	607	0.477759	636	0.462264	895	0.398883	670	0.474627	871	0.54535	547	0.561243	884	0.569005	753	0.584329	670	0.538806	783	0.592593	578	0.411765	627	0.521531	729	0.537723	633	0.464455	703
ERV1-1-I_BT	418	419	1075	0.265116	1214	0.38056	1209	0.305211	1045	0.34067	1560	0.251282	2073	0.309696	1268	0.347792	803	0.311333	1342	0.300298	1197	0.289891	1247	0.268645	1781	0.235261	1384	0.291908	1691	0.360142	1093	0.369625	1801	0.338145	1531	0.385369	1219	0.35603	1638	0.380952	1151	0.217202	1281	0.327869	1363	0.347762	1312	0.26753	1368
ERV1-1-I_BT	277	278	968	0.241736	1148	0.358885	1186	0.319562	1008	0.3125	1360	0.236765	1867	0.261382	1079	0.313253	772	0.312176	1235	0.287449	1276	0.254702	1216	0.266447	1843	0.231145	1269	0.265563	1816	0.350771	1021	0.325171	1747	0.340011	1555	0.3209	1242	0.320451	1530	0.35098	1125	0.245333	1064	0.288534	1121	0.330062	1064	0.242481	1194
ERV1-1-I_BT	453	454	1269	0.303388	1434	0.433054	1462	0.332421	1260	0.334127	1835	0.262125	2468	0.34846	1501	0.379747	981	0.298675	1605	0.327726	1437	0.294363	1495	0.274247	2132	0.26454	1638	0.310745	1974	0.381459	1332	0.370871	2098	0.374166	1785	0.416246	1471	0.39361	1973	0.3852	1342	0.258569	1522	0.335085	1584	0.374369	1517	0.325643	1599
ERV1-1-I_BT	365	366	1263	0.366587	1429	0.486354	1451	0.388008	1247	0.435445	1820	0.353297	2450	0.42898	1490	0.463087	978	0.417178	1601	0.404747	1428	0.370448	1491	0.33937	2111	0.364756	1636	0.422983	1964	0.453157	1331	0.468069	2085	0.466667	1775	0.517746	1465	0.460068	1966	0.491862	1326	0.349925	1518	0.426219	1569	0.460166	1505	0.376744	1589
ERV1-1-I_BT	1096	1097	11	0.727273	14	0.642857	38	0.710526	14	0.5	30	0.633333	27	0.592593	17	0.882353	14	0.571429	38	0.631579	20	0.8	38	0.5	23	0.434783	30	0.566667	26	0.538462	16	0.375	39	0.769231	39	0.564103	23	0.695652	22	0.545455	42	0.428571	16	0.5	24	0.541667	29	0.551724	31
ERV1-1-I_BT	2035	2036	750	0.048	943	0.068929	864	0.0532407	785	0.0573248	1070	0.0579439	1440	0.0659722	755	0.0768212	798	0.0739348	1245	0.0618474	1221	0.0589681	1103	0.0707162	1421	0.0471499	1441	0.0714781	1216	0.0847039	892	0.0896861	1083	0.0821791	1290	0.0775194	1102	0.0852995	1125	0.0853333	1072	0.0662313	882	0.053288	805	0.0670807	851	0.0552291	1041
ERV1-1-I_BT	350	351	1261	0.379857	1427	0.523476	1446	0.403181	1240	0.435484	1816	0.379405	2448	0.436275	1489	0.478173	976	0.414959	1598	0.464956	1421	0.383533	1484	0.364555	2106	0.345204	1631	0.435316	1958	0.485189	1327	0.474002	2081	0.488707	1770	0.527684	1458	0.487654	1966	0.494914	1326	0.355204	1517	0.446935	1567	0.477345	1494	0.441098	1586
ERV1-1-I_BT	368	369	1263	0.33175	1429	0.438768	1452	0.362948	1247	0.373697	1821	0.339923	2450	0.366122	1490	0.426846	978	0.373211	1601	0.378513	1428	0.355042	1491	0.336016	2110	0.325592	1635	0.380428	1964	0.407841	1331	0.410969	2085	0.427338	1775	0.452958	1465	0.419795	1966	0.43591	1327	0.333082	1519	0.363397	1570	0.423567	1503	0.35662	1589
ERV1-1-I_BT	356	357	1261	0.560666	1420	0.64507	1448	0.549724	1241	0.614827	1818	0.543454	2447	0.577033	1482	0.632928	974	0.572895	1598	0.607009	1422	0.576653	1479	0.543611	2106	0.496201	1621	0.580506	1951	0.617119	1327	0.603617	2082	0.637848	1771	0.649351	1459	0.619602	1965	0.648855	1326	0.518854	1517	0.60646	1566	0.616858	1489	0.589657	1586
ERV1-1-I_BT	118	119	44	0.636364	48	0.666667	56	0.642857	59	0.627119	80	0.575	82	0.682927	57	0.54386	61	0.639344	70	0.671429	57	0.666667	52	0.634615	63	0.571429	79	0.443038	81	0.641975	71	0.676056	64	0.75	62	0.66129	55	0.745455	69	0.623188	63	0.571429	53	0.622642	56	0.571429	40	0.65	65
ERV1-1-I_BT	1981	1982	453	0.15011	532	0.315789	502	0.241036	477	0.245283	592	0.179054	826	0.267554	412	0.252427	435	0.241379	721	0.245492	710	0.235211	614	0.211726	853	0.192263	833	0.240096	664	0.251506	482	0.298755	612	0.263072	730	0.267123	621	0.247987	607	0.314662	576	0.199653	513	0.247563	456	0.298246	406	0.243842	524
ERV1-1-I_BT	834	835	44	0	59	0	54	0	48	0	54	0	106	0	82	0	54	0	56	0	72	0	61	0	87	0	66	0	100	0	55	0	113	0	60	0	50	0	78	0	42	0	55	0	76	0	81	0	81
ERV1-1-I_BT	171	172	94	0.404255	110	0.563636	127	0.456693	135	0.474074	159	0.383648	204	0.441176	138	0.536232	120	0.333333	126	0.452381	136	0.352941	114	0.385965	160	0.4	178	0.410112	163	0.509202	144	0.381944	159	0.484277	158	0.56962	115	0.53913	168	0.404762	112	0.375	134	0.477612	172	0.476744	128	0.414062	128
ERV1-1-I_BT	210	211	50	0.56	78	0.705128	65	0.569231	46	0.673913	83	0.493976	94	0.553191	76	0.460526	53	0.566038	70	0.557143	61	0.622951	60	0.65	100	0.5	82	0.45122	100	0.57	50	0.7	86	0.569767	99	0.69697	68	0.720588	72	0.694444	54	0.518519	71	0.577465	64	0.734375	68	0.573529	56
ERV1-1-I_BT	187	188	87	0.114943	97	0.195876	114	0.175439	122	0.0819672	137	0.109489	180	0.15	114	0.157895	103	0.0679612	105	0.0761905	125	0.152	101	0.049505	134	0.223881	159	0.132075	140	0.107143	129	0.131783	142	0.246479	140	0.157143	102	0.0784314	148	0.101351	102	0.0882353	116	0.163793	148	0.168919	111	0.18018	110
ERV1-1-LTR_BT	102	103	32	0.09375	30	0.0666667	43	0.0465116	41	0.0731707	31	0	40	0.05	39	0.128205	24	0.125	46	0.0434783	49	0.122449	21	0	38	0.0789474	30	0.3	43	0.139535	33	0.121212	73	0.150685	30	0.1	26	0.0384615	46	0.0434783	25	0.2	45	0.0666667	44	0.272727	35	0.0571429	65
ERV1-1-LTR_BT	301	302	103	0.728155	172	0.848837	159	0.767296	113	0.814159	174	0.689655	234	0.726496	95	0.768421	121	0.644628	221	0.751131	133	0.714286	139	0.71223	250	0.672	191	0.696335	177	0.762712	145	0.737931	188	0.712766	239	0.845188	274	0.788321	181	0.723757	199	0.592965	107	0.691589	96	0.8125	108	0.722222	131
ERV1-1-LTR_BT	240	241	82	0.268293	137	0.306569	114	0.280702	82	0.341463	126	0.214286	166	0.343373	75	0.226667	81	0.296296	143	0.34965	103	0.320388	108	0.194444	190	0.315789	144	0.333333	139	0.330935	102	0.294118	147	0.278912	189	0.306878	182	0.346154	132	0.257576	148	0.337838	85	0.317647	78	0.346154	103	0.213592	99
ERV1-1-LTR_BT	267	268	103	0.631068	172	0.639535	159	0.685535	113	0.690265	173	0.566474	233	0.643777	95	0.589474	121	0.595041	221	0.638009	133	0.556391	139	0.52518	250	0.56	191	0.60733	176	0.596591	145	0.703448	188	0.638298	239	0.698745	273	0.637363	181	0.707182	199	0.552764	107	0.635514	96	0.6875	106	0.632075	131
ERV1-1-LTR_BT	256	257	106	0	184	0.0923913	172	0.0988372	113	0.0353982	184	0.0869565	248	0.0725806	100	0.06	121	0.00826446	219	0.0182648	133	0.0451128	139	0.00719424	250	0.012	191	0.0575916	177	0.0282486	144	0.0277778	188	0.0265957	250	0.076	273	0.047619	183	0.0382514	203	0.044335	107	0.0373832	96	0.0416667	125	0.136	131
ERV1-1-LTR_BT	305	306	58	0.741379	83	0.879518	102	0.794118	62	0.806452	100	0.76	137	0.810219	57	0.842105	75	0.693333	131	0.770992	66	0.787879	80	0.7	119	0.731092	94	0.787234	84	0.797619	75	0.826667	101	0.712871	129	0.821705	139	0.848921	98	0.826531	109	0.669725	53	0.735849	40	0.875	45	0.666667	66
ERV1-1-LTR_BT	265	266	103	0.631068	172	0.697674	159	0.622642	113	0.725664	174	0.655172	233	0.72103	95	0.747368	121	0.561983	221	0.719457	133	0.646617	139	0.611511	250	0.64	191	0.643979	177	0.677966	145	0.731034	188	0.68617	239	0.736402	274	0.70438	181	0.690608	199	0.638191	107	0.607477	96	0.59375	108	0.638889	131
ERV1-1-LTR_BT	208	209	52	0.673077	74	0.72973	118	0.779661	65	0.723077	97	0.752577	132	0.818182	92	0.630435	67	0.731343	101	0.613861	94	0.617021	49	0.714286	96	0.666667	79	0.658228	100	0.67	68	0.735294	133	0.699248	83	0.807229	60	0.716667	94	0.734043	63	0.603175	92	0.804348	114	0.605263	106	0.801887	101
ERV1-1-LTR_BT	220	221	75	0.6	123	0.642276	153	0.633987	90	0.7	144	0.625	170	0.647059	111	0.504505	90	0.7	135	0.577778	126	0.515873	80	0.6125	166	0.512048	130	0.546154	153	0.614379	109	0.623853	187	0.641711	150	0.64	129	0.612403	146	0.575342	115	0.504348	125	0.656	139	0.640288	145	0.62069	131
ERV1-1-LTR_BT	197	198	52	0.346154	73	0.287671	118	0.398305	65	0.492308	97	0.309278	132	0.30303	92	0.173913	67	0.19403	101	0.376238	94	0.255319	49	0.22449	96	0.177083	79	0.164557	100	0.23	68	0.323529	133	0.300752	83	0.433735	60	0.05	94	0.340426	63	0.126984	92	0.380435	114	0.359649	106	0.396226	101
ERV1-2-I_BT	124	125	11	0.818182	13	0.846154	18	0.777778	15	0.666667	20	0.65	22	0.681818	14	0.785714	NA	NA	14	0.642857	NA	NA	11	0.545455	15	0.6	17	0.529412	21	0.571429	11	0.818182	16	0.6875	12	0.75	15	0.866667	22	0.681818	NA	NA	NA	NA	13	0.461538	14	0.642857	18
ERV1-2-I_BT	1333	1334	18	0.5	23	0.608696	37	0.486486	29	0.586207	34	0.5	42	0.642857	34	0.529412	18	0.166667	28	0.535714	31	0.387097	21	0.428571	29	0.482759	36	0.361111	39	0.666667	21	0.52381	41	0.634146	23	0.565217	21	0.52381	26	0.769231	14	0.357143	28	0.428571	37	0.594595	31	0.483871	14
ERV1-2-I_BT	2753	2754	54	0.37037	57	0.245614	71	0.408451	55	0.2	73	0.315068	111	0.351351	87	0.275862	39	0.358974	57	0.350877	63	0.333333	58	0.344828	126	0.293651	64	0.46875	96	0.364583	41	0.463415	85	0.411765	48	0.520833	46	0.26087	83	0.337349	46	0.282609	61	0.344262	93	0.301075	82	0.329268	80
ERV1-2-I_BT	311	312	28	0.5	34	0.294118	31	0.354839	32	0.28125	29	0.310345	67	0.343284	48	0.395833	28	0.5	35	0.114286	37	0.243243	45	0.222222	67	0.343284	48	0.375	43	0.418605	36	0.416667	43	0.627907	54	0.277778	33	0.393939	37	0.378378	39	0.307692	38	0.394737	28	0.5	42	0.285714	37
ERV1-2-I_BT	1257	1258	118	0.254237	118	0.228814	132	0.30303	95	0.347368	134	0.253731	199	0.331658	155	0.309677	130	0.276923	111	0.297297	107	0.392523	110	0.263636	163	0.269939	126	0.285714	129	0.341085	142	0.302817	190	0.4	164	0.353659	110	0.381818	170	0.323529	107	0.242991	117	0.34188	124	0.266129	129	0.294574	169
ERV1-2-I_BT	288	289	43	0.488372	67	0.567164	83	0.481928	74	0.554054	75	0.44	102	0.460784	104	0.509615	40	0.425	60	0.35	56	0.446429	42	0.47619	78	0.320513	61	0.459016	97	0.494845	44	0.545455	96	0.479167	53	0.471698	66	0.575758	96	0.5	42	0.404762	57	0.385965	68	0.514706	94	0.361702	81
ERV1-2-I_BT	2713	2714	53	0.509434	57	0.438596	70	0.371429	55	0.363636	68	0.441176	110	0.454545	86	0.546512	39	0.307692	55	0.527273	62	0.532258	58	0.37931	124	0.354839	61	0.52459	91	0.505495	41	0.487805	84	0.535714	43	0.697674	38	0.657895	83	0.493976	45	0.333333	61	0.491803	92	0.554348	81	0.407407	76
ERV1-2-I_BT	1414	1415	41	0.609756	43	0.790698	49	0.755102	47	0.723404	65	0.676923	69	0.73913	41	0.780488	49	0.836735	74	0.662162	79	0.594937	96	0.729167	75	0.68	73	0.69863	59	0.762712	45	0.666667	42	0.809524	87	0.781609	67	0.820896	71	0.830986	91	0.714286	30	0.633333	25	0.72	21	0.571429	43
ERV1-2-I_BT	1301	1302	109	0.311927	97	0.28866	130	0.323077	98	0.326531	127	0.283465	182	0.357143	145	0.275862	111	0.171171	113	0.309735	110	0.327273	102	0.176471	132	0.227273	117	0.34188	117	0.410256	119	0.252101	201	0.333333	140	0.257143	104	0.384615	147	0.340136	91	0.186813	128	0.242188	124	0.258065	133	0.285714	151
ERV1-2-I_BT	219	220	150	0.58	176	0.647727	176	0.568182	191	0.664921	201	0.572139	305	0.55082	128	0.640625	188	0.553191	332	0.665663	261	0.590038	293	0.662116	310	0.564516	254	0.669291	251	0.697211	185	0.681081	206	0.626214	229	0.768559	293	0.706485	218	0.651376	302	0.576159	156	0.666667	136	0.647059	151	0.523179	174
ERV1-2-I_BT	1360	1361	124	0.370968	134	0.485075	124	0.483871	121	0.512397	180	0.422222	234	0.457265	95	0.484211	144	0.458333	255	0.415686	212	0.358491	277	0.389892	227	0.453744	225	0.404444	165	0.49697	137	0.452555	161	0.602484	208	0.538462	223	0.506726	180	0.511111	293	0.341297	106	0.358491	75	0.533333	79	0.443038	111
ERV1-2-I_BT	1291	1292	109	0.183486	97	0.0824742	130	0.330769	98	0.204082	127	0.220472	182	0.335165	145	0.2	111	0.189189	113	0.265487	109	0.33945	102	0.147059	133	0.210526	117	0.188034	117	0.282051	119	0.336134	201	0.288557	140	0.235714	104	0.269231	147	0.258503	91	0.197802	127	0.283465	124	0.25	133	0.218045	151
ERV1-2-I_BT	2578	2579	21	0.285714	37	0.297297	39	0.179487	37	0.243243	51	0.254902	48	0.208333	52	0.230769	15	0.333333	42	0.309524	23	0.391304	27	0.037037	79	0.189873	35	0.285714	66	0.19697	28	0.178571	46	0.26087	44	0.272727	30	0.166667	44	0.227273	37	0.0810811	23	0.26087	50	0.2	47	0.148936	47
ERV1-2-I_BT	273	274	44	0.181818	67	0.38806	84	0.261905	74	0.418919	76	0.236842	104	0.307692	107	0.317757	40	0.4	61	0.344262	60	0.35	43	0.255814	79	0.240506	62	0.387097	101	0.435644	45	0.377778	97	0.28866	54	0.425926	66	0.393939	96	0.322917	42	0.261905	59	0.322034	68	0.470588	94	0.297872	84
ERV1-2-I_BT	2763	2764	54	0.407407	57	0.298246	71	0.366197	55	0.418182	73	0.356164	111	0.558559	91	0.593407	39	0.461538	57	0.508772	63	0.507937	58	0.327586	126	0.380952	64	0.375	96	0.5625	41	0.585366	85	0.4	48	0.541667	46	0.565217	83	0.493976	46	0.282609	60	0.5	95	0.515789	82	0.426829	81
ERV1-2-I_BT	1223	1224	116	0.344828	114	0.438596	153	0.555556	111	0.522523	154	0.383117	219	0.479452	170	0.5	128	0.398438	124	0.427419	123	0.512195	112	0.410714	157	0.401274	140	0.392857	145	0.551724	145	0.475862	210	0.419048	159	0.396226	113	0.469027	172	0.436047	95	0.442105	132	0.378788	144	0.486111	150	0.393333	164
ERV1-2-I_BT	1243	1244	137	0.270073	141	0.269504	171	0.339181	123	0.292683	170	0.317647	245	0.44898	190	0.331579	149	0.275168	140	0.328571	138	0.333333	131	0.274809	193	0.248705	165	0.333333	173	0.358382	163	0.411043	233	0.296137	190	0.315789	131	0.366412	198	0.333333	123	0.268293	145	0.289655	162	0.290123	162	0.302469	186
ERV1-2-I_BT	239	240	41	0.268293	62	0.322581	79	0.379747	72	0.361111	75	0.293333	93	0.301075	102	0.411765	40	0.375	60	0.283333	58	0.258621	43	0.209302	71	0.267606	62	0.354839	98	0.459184	43	0.232558	96	0.229167	52	0.423077	63	0.507937	92	0.347826	42	0.190476	58	0.275862	67	0.38806	92	0.336957	79
ERV1-2-I_BT	299	300	28	0.464286	34	0.470588	30	0.433333	32	0.40625	29	0.344828	67	0.38806	48	0.5	28	0.428571	35	0.314286	37	0.540541	45	0.355556	67	0.358209	49	0.44898	43	0.418605	36	0.472222	43	0.465116	54	0.5	33	0.242424	37	0.540541	39	0.358974	38	0.526316	28	0.642857	42	0.380952	37
ERV1-2-I_BT	2477	2478	16	0	26	0	26	0	30	0	35	0	26	0	41	0	14	0	30	0	16	0.0625	21	0	62	0	27	0	57	0	25	0	34	0	30	0	19	0	39	0	30	0	15	0	41	0	33	0	38
ERV1-2-I_BT	2619	2620	30	0.0333333	35	0.142857	34	0.176471	35	0.171429	45	0.0666667	56	0.303571	50	0.24	18	0	32	0.125	34	0.0588235	40	0.175	76	0.171053	31	0	63	0.222222	21	0.0952381	46	0.152174	22	0.181818	19	0.157895	48	0.0625	18	0.222222	34	0.235294	58	0.0862069	37	0.0540541	49
ERV1-2-I_BT	404	405	57	0.421053	84	0.392857	102	0.431373	84	0.440476	98	0.295918	126	0.349206	138	0.492754	60	0.5	80	0.175	86	0.325581	50	0.2	108	0.342593	88	0.352273	119	0.487395	76	0.263158	113	0.389381	86	0.395349	89	0.449438	122	0.532787	87	0.356322	82	0.353659	89	0.494382	112	0.339286	109
ERV1-2-I_BT	1202	1203	137	0.270073	141	0.326241	171	0.356725	124	0.330645	170	0.305882	245	0.428571	190	0.326316	150	0.293333	142	0.246479	138	0.326087	131	0.290076	192	0.276042	165	0.345455	173	0.32948	163	0.361963	234	0.358974	190	0.326316	131	0.427481	198	0.262626	123	0.235772	146	0.321918	162	0.283951	162	0.345679	186
ERV1-2-I_BT	1179	1180	76	0.368421	78	0.358974	97	0.484536	71	0.464789	105	0.304762	156	0.358974	108	0.537037	90	0.344444	88	0.397727	76	0.421053	73	0.383562	89	0.258427	74	0.391892	95	0.463158	103	0.368932	138	0.442029	117	0.418803	72	0.458333	102	0.578431	79	0.177215	87	0.390805	105	0.371429	91	0.406593	110
ERV1-2-I_BT	141	142	11	0.454545	13	0.769231	18	0.5	15	0.466667	20	0.25	22	0.363636	14	0.5	NA	NA	14	0.5	NA	NA	11	0.272727	15	0.4	17	0.294118	21	0.285714	11	0.181818	16	0.75	12	0.5	15	0.6	22	0.590909	NA	NA	NA	NA	13	0.538462	14	0.357143	18
ERV1-2-I_BT	1352	1353	97	0.57732	111	0.72973	106	0.518868	93	0.623656	139	0.625899	196	0.632653	75	0.773333	103	0.592233	199	0.623116	155	0.632258	200	0.635	173	0.618497	181	0.558011	127	0.653543	110	0.745455	145	0.724138	139	0.755396	172	0.674419	127	0.700787	218	0.504587	89	0.629213	67	0.641791	75	0.546667	81
ERV1-2-I_BT	3053	3054	NA	NA	13	0.846154	NA	NA	NA	NA	14	0.785714	NA	NA	NA	NA	14	1	12	1	15	0.866667	NA	NA	18	0.888889	20	0.65	25	0.92	12	0.666667	12	0.833333	21	0.714286	12	0.916667	NA	NA	14	0.857143	NA	NA	NA	NA	NA	NA	NA
ERV1-2-I_BT	296	297	17	0.411765	15	0.866667	25	0.6	29	0.758621	27	0.259259	44	0.636364	31	0.774194	20	0.6	23	0.565217	22	0.590909	30	0.533333	43	0.511628	32	0.5	35	0.771429	15	0.466667	32	0.6875	34	0.617647	23	0.695652	31	0.741935	12	0.5	24	0.791667	23	0.826087	23	0.695652	21
ERV1-2-I_BT	307	308	28	0.357143	34	0.529412	31	0.290323	32	0.25	29	0.37931	67	0.328358	48	0.3125	28	0.321429	35	0.2	37	0.135135	45	0.444444	66	0.287879	49	0.367347	43	0.395349	36	0.25	43	0.55814	54	0.425926	33	0.515152	37	0.486486	39	0.333333	38	0.473684	28	0.428571	42	0.357143	37
ERV2-1-I_BT	5888	5889	68	0.220588	64	0.421875	102	0.352941	106	0.490566	139	0.230216	139	0.359712	114	0.403509	139	0.345324	92	0.293478	105	0.257143	116	0.318966	129	0.224806	99	0.323232	118	0.491525	91	0.483516	195	0.297436	130	0.453846	77	0.454545	135	0.42963	87	0.321839	85	0.388235	106	0.330189	175	0.222857	125
ERV2-1-I_BT	5733	5734	NA	NA	10	0.9	10	0.8	13	0.923077	NA	NA	28	0.678571	21	0.857143	NA	NA	NA	NA	19	0.631579	10	0.6	16	0.9375	11	0.909091	24	0.791667	13	0.846154	20	0.7	NA	NA	12	0.833333	16	0.875	NA	NA	NA	NA	14	1	10	0.7	11
ERV2-1-I_BT	6662	6663	29	0.206897	91	0.0879121	36	0.0833333	29	0.137931	63	0.0793651	49	0.142857	28	0.107143	31	0.354839	39	0.102564	33	0.242424	54	0.0740741	78	0.0641026	13	0.153846	75	0.253333	33	0.121212	58	0.0517241	34	0.176471	79	0.126582	41	0.170732	26	0.115385	25	0.16	49	0.244898	45	0.0444444	60
ERV2-1-I_BT	6750	6751	29	0.241379	91	0.395604	36	0.361111	29	0.689655	63	0.492063	49	0.44898	28	0.571429	31	0.419355	39	0.410256	33	0.515152	54	0.537037	78	0.423077	13	0.538462	75	0.466667	33	0.484848	58	0.431034	34	0.647059	79	0.303797	41	0.512195	26	0.346154	25	0.48	49	0.489796	45	0.244444	60
ERV2-1-I_BT	5913	5914	129	0.232558	145	0.255172	236	0.0974576	198	0.393939	220	0.2	333	0.156156	181	0.276243	178	0.196629	170	0.2	168	0.232143	194	0.14433	238	0.121849	220	0.15	237	0.248945	188	0.196809	318	0.116352	224	0.299107	158	0.196203	244	0.331967	160	0.11875	151	0.192053	197	0.192893	227	0.15859	261
ERV2-1-I_BT	5906	5907	68	0.191176	64	0.390625	103	0.330097	107	0.35514	139	0.302158	141	0.297872	115	0.304348	140	0.342857	93	0.268817	105	0.2	117	0.17094	131	0.236641	100	0.3	116	0.310345	91	0.318681	196	0.260204	131	0.465649	78	0.525641	135	0.42963	88	0.193182	86	0.372093	106	0.330189	175	0.268571	125
ERV2-1-I_BT	5982	5983	158	0.177215	175	0.308571	249	0.140562	227	0.414097	239	0.154812	392	0.142857	200	0.23	205	0.160976	207	0.231884	205	0.131707	213	0.164319	295	0.162712	269	0.0966543	257	0.225681	239	0.200837	351	0.108262	268	0.25	199	0.20603	295	0.298305	223	0.0986547	175	0.251429	219	0.187215	242	0.173554	289
ERV2-1-I_BT	5822	5823	545	0.154128	533	0.225141	624	0.161859	427	0.447307	454	0.292952	555	0.277477	283	0.328622	908	0.194934	646	0.255418	559	0.22898	496	0.268145	574	0.209059	595	0.253782	865	0.225434	611	0.258592	597	0.19933	412	0.368932	668	0.232036	483	0.349896	493	0.212982	263	0.262357	461	0.201735	657	0.164384	704
ERV2-1-I_BT	5851	5852	548	0.193431	542	0.247232	633	0.199052	440	0.436364	463	0.291577	580	0.293103	304	0.332237	913	0.235487	654	0.292049	577	0.233969	508	0.248031	589	0.266553	606	0.288779	888	0.288288	621	0.273752	616	0.23539	421	0.337292	681	0.270191	500	0.346	497	0.219316	265	0.245283	476	0.22479	670	0.191045	716
ERV2-1-I_BT	6644	6645	NA	NA	18	0.444444	12	0.333333	NA	NA	12	0.666667	NA	NA	NA	NA	14	0.428571	NA	NA	NA	NA	16	0.0625	17	0.352941	NA	NA	15	0.466667	NA	NA	NA	NA	NA	NA	21	0.285714	NA	NA	NA	NA	NA	NA	NA	NA	NA	NA	10
ERV2-1-I_BT	6016	6017	158	0.0822785	175	0.142857	249	0.0763052	227	0.198238	239	0.0627615	392	0.0867347	200	0.105	205	0.17561	207	0.111111	205	0.112195	213	0.0751174	295	0.0440678	269	0.063197	257	0.167315	239	0.100418	351	0.0769231	268	0.171642	199	0.125628	295	0.128814	223	0.0896861	175	0.12	219	0.141553	243	0.119342	289
ERV2-1-I_BT	5974	5975	157	0.159236	175	0.314286	249	0.0803213	227	0.444934	239	0.209205	392	0.186224	200	0.3	205	0.17561	206	0.242718	205	0.2	213	0.14554	294	0.170068	269	0.159851	257	0.307393	239	0.276151	351	0.14245	268	0.309701	199	0.170854	295	0.254237	223	0.125561	175	0.222857	219	0.16895	243	0.156379	288
ERV2-1-I_BT	6001	6002	158	0.158228	175	0.331429	249	0.120482	227	0.39207	239	0.167364	392	0.168367	200	0.245	205	0.214634	207	0.251208	205	0.204878	213	0.14554	295	0.155932	269	0.122677	257	0.233463	239	0.259414	351	0.128205	268	0.283582	199	0.165829	295	0.254237	223	0.210762	175	0.222857	219	0.210046	243	0.156379	289
ERV2-1-I_BT	5818	5819	545	0.19633	533	0.247655	624	0.224359	428	0.385514	454	0.339207	555	0.297297	283	0.328622	908	0.257709	646	0.291022	559	0.268336	496	0.27621	572	0.29021	594	0.26936	866	0.295612	611	0.288052	597	0.237856	412	0.337379	668	0.275449	483	0.337474	493	0.281947	263	0.323194	460	0.247826	664	0.203313	704
ERV2-1-I_BT	5874	5875	246	0.317073	233	0.412017	293	0.40273	231	0.506494	277	0.379061	253	0.351779	165	0.4	401	0.461347	294	0.513605	268	0.294776	284	0.380282	301	0.322259	289	0.435986	410	0.497561	275	0.483636	315	0.311111	233	0.480687	316	0.414557	221	0.511312	237	0.451477	155	0.425806	246	0.329268	336	0.327381	339
ERV2-1-I_BT	5782	5783	358	0.192737	366	0.270492	419	0.183771	299	0.428094	292	0.321918	450	0.286667	228	0.328947	621	0.225443	426	0.279343	419	0.221957	316	0.256329	391	0.250639	408	0.328431	589	0.26146	421	0.296912	445	0.222472	282	0.397163	424	0.271226	374	0.387701	331	0.317221	182	0.274725	317	0.239748	434	0.211982	444
ERV2-1-I_BT	6025	6026	89	0.146067	98	0.326531	110	0.190909	117	0.538462	129	0.232558	199	0.175879	92	0.358696	131	0.251908	118	0.347458	122	0.254098	135	0.237037	181	0.237569	168	0.14881	151	0.304636	148	0.310811	196	0.137755	182	0.313187	116	0.189655	165	0.327273	153	0.222222	76	0.25	106	0.188679	117	0.247863	181
ERV2-1-I_BT	5937	5938	157	0.273885	182	0.406593	259	0.30888	228	0.570175	240	0.2625	391	0.30179	200	0.44	218	0.380734	210	0.352381	206	0.31068	213	0.211268	296	0.263514	271	0.243542	271	0.420664	248	0.407258	355	0.233803	268	0.44403	199	0.311558	295	0.484746	223	0.32287	177	0.367232	239	0.351464	252	0.27381	309
ERV2-1-I_BT	5931	5932	157	0.127389	182	0.252747	259	0.146718	228	0.328947	240	0.1375	391	0.207161	200	0.23	218	0.224771	209	0.220096	206	0.18932	213	0.103286	296	0.152027	271	0.140221	271	0.273063	248	0.318548	354	0.124294	268	0.320896	199	0.170854	295	0.240678	223	0.170404	176	0.164773	239	0.179916	252	0.138889	311
ERV2-1-I_BT	6126	6127	184	0.103261	212	0.20283	289	0.0899654	236	0.275424	278	0.125899	482	0.136929	234	0.226496	260	0.111538	223	0.197309	255	0.152941	289	0.148789	295	0.122034	301	0.0930233	367	0.226158	281	0.19573	438	0.0753425	329	0.221884	249	0.192771	307	0.166124	259	0.108108	143	0.146853	250	0.092	281	0.113879	389
ERV2-1-I_BT	5965	5966	157	0.191083	175	0.337143	249	0.184739	227	0.444934	239	0.230126	391	0.196931	200	0.315	205	0.268293	207	0.198068	205	0.229268	213	0.15493	294	0.210884	270	0.196296	257	0.319066	239	0.292887	351	0.150997	268	0.324627	198	0.212121	295	0.342373	223	0.197309	175	0.257143	219	0.292237	243	0.193416	289
ERV2-1-I_BT	6144	6145	158	0.164557	178	0.252809	261	0.118774	217	0.331797	252	0.186508	426	0.190141	215	0.325581	253	0.245059	196	0.25	231	0.242424	238	0.205882	246	0.150407	270	0.137037	340	0.25	255	0.231373	398	0.113065	289	0.262976	211	0.232227	276	0.271739	221	0.104072	133	0.255639	221	0.158371	246	0.195122	326
ERV2-1-I_BT	6046	6047	184	0.168478	205	0.297561	278	0.125899	237	0.405063	277	0.220217	482	0.201245	234	0.290598	247	0.226721	220	0.304545	255	0.219608	289	0.211073	294	0.176871	300	0.16	352	0.210227	272	0.191176	436	0.130734	330	0.278788	249	0.261044	307	0.263844	260	0.142308	141	0.262411	230	0.191304	271	0.173432	367
ERV2-1-I_BT	6786	6787	29	0.448276	91	0.373626	36	0.388889	29	0.62069	63	0.444444	49	0.428571	28	0.535714	31	0.451613	39	0.487179	33	0.515152	54	0.388889	78	0.397436	13	0.461538	75	0.48	33	0.484848	58	0.413793	34	0.588235	79	0.367089	41	0.560976	26	0.384615	25	0.64	49	0.469388	45	0.4	60
ERV2-1-I_BT	6040	6041	184	0.125	205	0.292683	278	0.151079	237	0.375527	277	0.173285	482	0.1639	234	0.235043	247	0.149798	220	0.222727	255	0.219608	289	0.211073	294	0.136054	300	0.126667	353	0.232295	272	0.169118	436	0.133028	330	0.248485	249	0.172691	307	0.270358	260	0.176923	141	0.234043	229	0.144105	271	0.125461	367
ERV2-1-I_BT	5922	5923	157	0.273885	182	0.384615	259	0.220077	228	0.596491	240	0.291667	391	0.253197	200	0.315	218	0.33945	210	0.357143	206	0.257282	213	0.211268	295	0.20678	271	0.221402	270	0.348148	248	0.306452	355	0.2	268	0.373134	199	0.281407	295	0.410169	223	0.255605	177	0.305085	239	0.271967	252	0.257937	311
ERV2-1-I_BT	5926	5927	150	0.226667	179	0.351955	253	0.166008	224	0.508929	240	0.2375	382	0.264398	194	0.345361	212	0.268868	203	0.29064	200	0.23	212	0.216981	287	0.226481	260	0.2	269	0.334572	242	0.31405	347	0.178674	267	0.404494	187	0.229947	290	0.348276	216	0.259259	172	0.302326	233	0.23176	248	0.21371	303
ERV2-1-I_BT	6811	6812	24	0.458333	74	0.445946	26	0.461538	28	0.75	51	0.509804	43	0.55814	24	0.541667	26	0.615385	30	0.5	28	0.607143	38	0.526316	61	0.540984	NA	NA	62	0.580645	29	0.551724	52	0.403846	30	0.633333	58	0.517241	36	0.722222	24	0.333333	23	0.652174	43	0.465116	39	0.512821	49
ERV2-1-I_BT	6139	6140	184	0.076087	212	0.146226	288	0.0590278	237	0.160338	278	0.118705	482	0.122407	234	0.175214	260	0.130769	223	0.139013	256	0.128906	289	0.114187	295	0.0711864	301	0.0797342	368	0.125	281	0.145907	440	0.0545455	330	0.139394	249	0.0803213	306	0.153595	260	0.0730769	143	0.153846	250	0.084	281	0.0640569	389
ERV2-1-I_BT	6095	6096	184	0.184783	205	0.297561	289	0.242215	238	0.508403	278	0.205036	466	0.236052	234	0.397436	260	0.296154	223	0.331839	245	0.22449	289	0.318339	295	0.250847	290	0.227586	367	0.318801	272	0.238971	438	0.157534	330	0.390909	249	0.309237	307	0.413681	260	0.203846	143	0.300699	237	0.257384	268	0.261194	389
ERV2-1-I_BT	6713	6714	29	0.206897	91	0.307692	36	0.111111	29	0.413793	63	0.269841	49	0.306122	28	0.321429	31	0.258065	39	0.25641	33	0.424242	52	0.403846	78	0.230769	12	0.416667	75	0.306667	33	0.363636	58	0.206897	34	0.411765	79	0.227848	39	0.487179	26	0.0384615	25	0.44	49	0.285714	45	0.288889	60
ERV2-1-I_BT	5929	5930	157	0.235669	182	0.406593	258	0.213178	228	0.517544	240	0.258333	391	0.294118	199	0.356784	217	0.345622	210	0.285714	206	0.213592	213	0.211268	295	0.250847	270	0.211111	271	0.369004	248	0.362903	352	0.1875	268	0.425373	199	0.241206	293	0.433447	221	0.262443	177	0.310734	238	0.298319	252	0.257937	310
ERV2-1-I_BT	6086	6087	183	0.120219	212	0.169811	288	0.142361	238	0.306723	272	0.176471	481	0.191268	234	0.213675	259	0.162162	223	0.242152	253	0.166008	285	0.207018	295	0.166102	301	0.162791	363	0.231405	279	0.200717	434	0.0852535	328	0.213415	249	0.144578	307	0.201954	260	0.134615	142	0.21831	247	0.137652	280	0.135714	384
ERV2-1-I_BT	6763	6764	29	0.275862	91	0.406593	36	0.25	29	0.413793	63	0.412698	49	0.44898	28	0.321429	31	0.483871	39	0.333333	33	0.545455	54	0.407407	78	0.461538	13	0.307692	75	0.493333	33	0.545455	58	0.310345	34	0.441176	79	0.316456	41	0.609756	26	0.307692	25	0.48	49	0.306122	45	0.311111	60
ERV2-1-LTR_BT	1084	1085	NA	NA	27	0.444444	21	0.571429	22	0.545455	29	0.413793	34	0.529412	54	0.555556	NA	NA	NA	NA	NA	NA	17	0.647059	38	0.552632	NA	NA	39	0.615385	15	0.533333	34	0.5	20	0.7	13	0.538462	35	0.6	NA	NA	14	0.428571	41	0.317073	34	0.470588	34
ERV2-1-LTR_BT	318	319	236	0.610169	480	0.679167	394	0.675127	311	0.652733	459	0.64488	538	0.609665	474	0.738397	109	0.59633	283	0.671378	262	0.583969	344	0.665698	640	0.595313	160	0.65625	549	0.70674	210	0.67619	705	0.693617	304	0.707237	366	0.617486	487	0.700205	219	0.607306	376	0.675532	554	0.676895	503	0.638171	583
ERV2-1-LTR_BT	106	107	242	0.545455	480	0.654167	394	0.543147	312	0.602564	451	0.558758	552	0.594203	462	0.647186	113	0.513274	291	0.560137	265	0.566038	342	0.602339	651	0.577573	172	0.540698	557	0.603232	214	0.588785	695	0.610072	304	0.707237	368	0.608696	473	0.672304	219	0.493151	373	0.630027	528	0.5625	523	0.535373	621
ERV2-1-LTR_BT	301	302	242	0.553719	491	0.594705	395	0.579747	317	0.561514	466	0.545064	539	0.589981	481	0.671518	114	0.517544	288	0.555556	265	0.535849	352	0.585227	664	0.587349	163	0.552147	555	0.646847	216	0.592593	716	0.581006	310	0.648387	371	0.579515	495	0.648485	222	0.468468	378	0.653439	557	0.588869	531	0.549906	639
ERV2-1-LTR_BT	77	78	4648	0.623064	4840	0.684711	5495	0.64404	4587	0.675387	5862	0.613443	7715	0.64757	3782	0.694606	5254	0.612105	7814	0.669311	6641	0.612257	7403	0.628394	8385	0.625164	8799	0.632117	7369	0.696431	5786	0.691151	7079	0.694166	8104	0.716313	6913	0.65008	6534	0.700184	7346	0.584944	4266	0.677684	4245	0.666196	4243	0.614188	5097
ERV2-1-LTR_BT	1034	1035	NA	NA	27	0.222222	20	0.2	20	0.25	29	0.275862	33	0.212121	52	0.307692	NA	NA	NA	NA	NA	NA	16	0.125	38	0.263158	NA	NA	39	0.307692	11	0.363636	29	0.137931	20	0.3	13	0	34	0.0882353	NA	NA	14	0	40	0.275	29	0.137931	34
ERV2-1-LTR_BT	56	57	4646	0.679724	4844	0.722956	5488	0.67602	4586	0.695159	5863	0.65956	7717	0.670209	3776	0.720604	5244	0.623951	7804	0.704511	6618	0.650045	7404	0.661669	8375	0.669254	8774	0.671757	7375	0.722169	5787	0.711595	7073	0.717376	8104	0.743337	6915	0.69718	6521	0.727342	7340	0.614714	4263	0.710298	4242	0.689533	4240	0.662264	5097
ERV2-1-LTR_BT	96	97	2204	0.520417	2411	0.599751	2741	0.530828	2305	0.552711	2921	0.510442	3969	0.524061	1931	0.595546	2733	0.521405	3792	0.550369	3416	0.516101	3574	0.515949	4252	0.516933	4338	0.543568	3973	0.607098	3040	0.582237	3570	0.6	4201	0.620567	3554	0.556275	3316	0.617913	3836	0.447862	2170	0.580645	2195	0.562187	2135	0.500234	2616
ERV2-1-LTR_BT	28	29	4592	0.426176	4776	0.480737	5368	0.428465	4511	0.46176	5786	0.401486	7550	0.441325	3737	0.484078	5088	0.395047	7667	0.469806	6566	0.421413	7258	0.425048	8248	0.417071	8719	0.433192	7230	0.48686	5640	0.48422	7028	0.468697	7849	0.518665	6676	0.47139	6347	0.475185	7173	0.384916	4231	0.4935	4167	0.463163	4202	0.410519	5036
ERV2-1-LTR_BT	11	12	2686	0.517498	2712	0.567109	3089	0.539009	2560	0.545703	3309	0.492294	4251	0.547871	2093	0.575729	2879	0.506426	4346	0.566958	3729	0.500134	4187	0.531168	4657	0.515783	5150	0.516699	4012	0.582502	3167	0.574361	3977	0.587377	4490	0.607795	3711	0.554298	3589	0.591251	3918	0.452527	2410	0.576349	2324	0.553356	2163	0.504392	2529
ERV2-1-LTR_BT	63	64	4605	0.686645	4812	0.721114	5458	0.695859	4553	0.694707	5807	0.678836	7658	0.712719	3767	0.742501	5207	0.679854	7739	0.727872	6592	0.673847	7320	0.67459	8338	0.689614	8713	0.697693	7322	0.755804	5743	0.735156	7027	0.723637	8041	0.755752	6879	0.700102	6473	0.735053	7282	0.648448	4237	0.734482	4214	0.710014	4218	0.674016	5080
ERV2-1-LTR_BT	71	72	4644	0.662791	4844	0.6891	5495	0.640764	4586	0.661361	5862	0.611225	7717	0.683685	3778	0.707517	5252	0.610244	7810	0.694238	6626	0.628584	7399	0.624679	8390	0.653754	8797	0.654655	7365	0.716904	5786	0.692534	7078	0.691297	8097	0.699765	6905	0.669225	6524	0.694053	7330	0.58472	4266	0.699484	4242	0.665488	4240	0.620047	5099
ERV2-1-LTR_BT	1256	1257	14	0.0714286	33	0.181818	41	0.292683	21	0.0952381	29	0.0689655	49	0.142857	55	0.309091	NA	NA	NA	NA	10	0.1	23	0.304348	49	0.183673	16	0.1875	53	0.113208	18	0.166667	40	0.275	27	0.148148	14	0.142857	39	0.205128	NA	NA	14	0.0714286	41	0.170732	37	0.108108	40
ERV2-1-LTR_BT	1245	1246	14	0.0714286	33	0	41	0	23	0	30	0.0333333	49	0.0204082	56	0.0178571	NA	NA	NA	NA	10	0	23	0	49	0	16	0	53	0	18	0	40	0	27	0	14	0.0714286	39	0	NA	NA	14	0	43	0.0697674	36	0	40
ERV2-1-LTR_BT	1236	1237	14	0.0714286	33	0	41	0.0487805	23	0.0434783	30	0.0666667	49	0.0612245	56	0.0178571	NA	NA	NA	NA	10	0	23	0.0869565	49	0.0408163	16	0	53	0.0377358	18	0	40	0.05	27	0.037037	14	0.0714286	39	0.0769231	NA	NA	14	0	43	0.0232558	37	0	40
ERV2-1-LTR_BT	1078	1079	NA	NA	27	0.37037	20	0.5	20	0.25	29	0.344828	34	0.411765	52	0.442308	NA	NA	NA	NA	NA	NA	15	0.4	38	0.263158	NA	NA	38	0.315789	12	0.333333	29	0.310345	20	0.35	13	0.230769	34	0.441176	NA	NA	14	0.285714	40	0.375	29	0.344828	35
ERV2-1-LTR_BT	1070	1071	NA	NA	25	0.16	20	0.25	18	0.222222	27	0.185185	32	0.15625	51	0.372549	NA	NA	NA	NA	NA	NA	16	0.1875	33	0.121212	NA	NA	36	0.194444	10	0.1	26	0.115385	19	0.157895	11	0.272727	31	0.290323	NA	NA	13	0.230769	39	0.25641	28	0.0357143	34
ERV2-1-LTR_BT	1063	1064	NA	NA	27	0.481481	20	0.45	20	0.4	29	0.241379	33	0.424242	52	0.5	NA	NA	NA	NA	NA	NA	16	0.1875	38	0.394737	NA	NA	38	0.552632	11	0.454545	29	0.37931	20	0.2	12	0.25	34	0.352941	NA	NA	14	0.214286	40	0.375	29	0.103448	34
ERV2-2B_BT-I	4998	4999	16	1	15	0	28	0.964286	21	0.952381	36	0.583333	52	0.596154	28	0.607143	11	0.454545	16	1	30	1	16	0.6875	34	0.382353	21	1	31	1	12	0.666667	36	0.583333	20	1	22	1	29	0.586207	12	1	20	0	31	1	31	0.612903	32
ERV2-2B_BT-I	1745	1746	12	1	13	1	16	0.75	NA	NA	17	0.764706	15	0.733333	12	1	NA	NA	NA	NA	NA	NA	NA	NA	18	0.777778	NA	NA	14	0.857143	NA	NA	13	0.846154	NA	NA	10	1	NA	NA	NA	NA	NA	NA	14	0.714286	17	0.823529	15
ERV2-2B_BT-I	4884	4885	16	1	15	1	28	0.928571	21	0.952381	36	1	53	1	28	1	11	0.909091	16	1	30	0.966667	16	1	34	0.970588	21	1	31	1	12	1	36	1	20	1	22	1	29	1	12	1	20	0.95	31	1	31	0.967742	32
ERV2-2B_BT-I	4915	4916	16	1	15	1	28	1	21	0.904762	36	1	53	1	28	1	11	1	16	1	30	0.9	16	1	34	1	21	0.952381	31	0.967742	12	1	36	0.972222	20	1	22	0.954545	29	1	12	1	20	0.95	31	1	31	1	32
ERV2-2B_BT-I	4894	4895	16	1	15	0.933333	28	0.964286	21	1	36	1	53	1	28	1	11	1	16	1	30	0.966667	16	1	34	0.941176	21	1	31	1	12	1	36	0.944444	20	1	22	1	29	1	12	1	20	0.9	31	1	31	0.967742	32
ERV2-2B_BT-I	4874	4875	10	1	NA	NA	14	0.857143	14	1	24	0.958333	29	0.965517	12	1	NA	NA	10	1	13	1	11	1	23	1	11	1	22	1	NA	NA	20	1	11	1	15	1	14	1	NA	NA	14	1	13	0.923077	13	0.846154	15
ERV2-2B_BT-I	4947	4948	10	1	NA	NA	14	0.928571	14	1	24	0.958333	30	0.866667	12	1	NA	NA	10	1	13	1	11	1	23	0.956522	11	1	22	0.954545	NA	NA	20	1	11	0.909091	15	1	14	1	NA	NA	14	1	14	1	15	1	13
ERV2-2B_BT-I	4903	4904	16	1	15	1	28	1	21	0.952381	36	1	53	1	28	0.964286	11	1	16	1	30	0.966667	16	1	34	1	21	1	31	1	12	0.916667	36	0.972222	20	0.95	22	1	29	1	12	1	20	1	31	1	31	0.967742	32
ERV2-2B_BT-I	4905	4906	16	0	15	0	28	0	21	0	36	0	53	0	28	0	11	0	16	0	30	0	16	0	34	0	21	0.047619	31	0.0322581	12	0	36	0	20	0	22	0	29	0.0344828	12	0	20	0	31	0	31	0	32
ERV2-2B_BT-I	1735	1736	12	0.583333	13	0.692308	16	0.5	NA	NA	17	0.705882	15	0.733333	12	0.583333	NA	NA	NA	NA	NA	NA	NA	NA	18	0.444444	NA	NA	14	0.714286	NA	NA	13	0.692308	NA	NA	10	0.7	NA	NA	NA	NA	NA	NA	14	0.857143	17	0.764706	17
ERV2-3-I_BT	1894	1895	22	0.954545	21	0.904762	43	0.813953	23	0.826087	35	0.628571	42	0.857143	20	0.75	19	0.894737	14	1	32	0.78125	30	0.566667	23	0.782609	26	0.961538	34	0.823529	12	0.833333	23	0.956522	60	0.8	23	0.956522	34	0.558824	29	0.896552	23	0.695652	50	0.86	27	0.814815	26
ERV2-3-I_BT	1857	1858	22	0.318182	21	0.0952381	43	0.348837	23	0.478261	34	0.205882	42	0.166667	20	0.05	19	0	14	0	32	0.1875	30	0.366667	23	0	26	0	34	0.176471	12	0	23	0.304348	60	0.283333	23	0.478261	34	0.147059	29	0.310345	23	0.0434783	50	0.62	27	0.444444	28
L1-BT	874	875	20	0.5	18	0.833333	24	0.75	42	0.761905	26	0.576923	28	0.607143	23	0.695652	13	0.538462	23	0.608696	34	0.617647	41	0.560976	57	0.473684	53	0.773585	NA	NA	NA	NA	46	0.630435	70	0.9	26	0.884615	23	0.956522	27	0.62963	28	0.785714	17	0.882353	52	0.692308	22
L1-BT	811	812	973	0.701953	1184	0.901182	1912	0.651151	1305	0.842146	1445	0.514187	2530	0.43083	1909	0.767417	1299	0.703618	1053	0.679962	1170	0.704274	1023	0.744868	1944	0.543724	1184	0.692568	1871	0.628541	1039	0.692012	2400	0.717083	1444	0.877424	794	0.816121	1738	0.886076	689	0.512337	1675	0.672239	2013	0.832091	2162	0.659574	2032
L1-BT	849	850	967	0.592554	1167	0.836332	1876	0.551173	1281	0.757221	1403	0.418389	2484	0.346618	1863	0.650564	1281	0.606557	1026	0.593567	1144	0.586538	992	0.606855	1909	0.421163	1170	0.583761	1834	0.547983	1027	0.620253	2369	0.614183	1413	0.830149	775	0.730323	1710	0.794737	668	0.402695	1640	0.551829	1969	0.740985	2116	0.539225	1996
L1-BT	933	934	1130	0.648673	1354	0.867061	2079	0.612314	1490	0.787919	1642	0.505481	2790	0.402509	2074	0.75892	1453	0.653131	1255	0.61753	1401	0.670949	1187	0.695872	2259	0.523683	1495	0.657525	2092	0.594168	1226	0.649266	2665	0.677674	1713	0.816696	970	0.753608	1971	0.848808	908	0.462555	1836	0.640523	2195	0.798633	2325	0.611613	2185
L1-BT	159	160	95	0.778947	156	0.846154	130	0.792308	73	0.90411	140	0.614286	161	0.664596	76	0.828947	53	0.754717	133	0.781955	116	0.706897	100	0.79	226	0.738938	103	0.757282	176	0.795455	69	0.710145	135	0.859259	131	0.885496	203	0.82266	138	0.927536	119	0.630252	113	0.80531	87	0.862069	128	0.734375	119
L1-BT	845	846	972	0.555556	1175	0.819574	1898	0.494204	1295	0.675676	1427	0.395936	2512	0.317675	1886	0.597561	1295	0.556757	1037	0.518804	1158	0.535406	1011	0.575668	1928	0.414938	1175	0.54383	1855	0.515903	1035	0.560386	2386	0.567058	1432	0.787709	782	0.671355	1730	0.724277	677	0.370753	1660	0.516867	1998	0.696697	2139	0.489949	2014
L1-BT	1054	1055	238	0.567227	185	0.778378	213	0.483568	206	0.718447	390	0.412821	282	0.269504	143	0.685315	264	0.587121	303	0.475248	349	0.621777	259	0.598456	360	0.413889	432	0.555556	270	0.459259	179	0.441341	328	0.551829	235	0.808511	164	0.652439	332	0.822289	206	0.354369	171	0.526316	104	0.711538	200	0.54	354
L1-BT	992	993	1018	0.568762	1222	0.815057	1956	0.49591	1374	0.726346	1473	0.4148	2584	0.342492	1898	0.652792	1295	0.581467	1088	0.569853	1208	0.565397	1017	0.639135	1983	0.414019	1238	0.574313	1895	0.534037	1075	0.568372	2455	0.585336	1525	0.78623	810	0.697531	1809	0.784411	693	0.369408	1698	0.52179	2060	0.717476	2200	0.547273	2083
L1-BT	458	459	2501	0.661735	3090	0.847896	4586	0.585914	3229	0.780118	3641	0.488053	6010	0.381697	4776	0.709799	2786	0.676597	2849	0.593542	2953	0.657636	2763	0.686934	4910	0.495112	3111	0.645452	4692	0.607843	2763	0.619254	5913	0.651108	3920	0.830867	2568	0.778427	4401	0.800727	1818	0.450495	3904	0.638832	4549	0.778193	4740	0.623629	5147
L1-BT	438	439	1635	0.70948	1985	0.90932	2988	0.664659	1882	0.836876	2346	0.509378	3565	0.428331	2919	0.77321	1655	0.743202	1876	0.646588	1790	0.692179	1832	0.748362	3332	0.521309	1802	0.699223	2966	0.661834	1664	0.692909	3751	0.71181	2497	0.894674	1760	0.815909	2797	0.888809	1224	0.492647	2360	0.686864	2736	0.832602	2844	0.668776	3046
L1-BT	826	827	971	0.659114	1174	0.87138	1896	0.599684	1297	0.774094	1425	0.534737	2512	0.421178	1889	0.701959	1291	0.668474	1039	0.658325	1157	0.645635	1011	0.695351	1930	0.529016	1175	0.651064	1855	0.607547	1035	0.662802	2388	0.665829	1434	0.844491	780	0.770513	1729	0.807981	678	0.511799	1661	0.624925	1998	0.787788	2144	0.621735	2022
L1-BT	1099	1100	198	0.474747	146	0.815068	178	0.359551	151	0.708609	322	0.322981	198	0.212121	100	0.61	196	0.469388	212	0.481132	266	0.451128	193	0.455959	267	0.35206	292	0.445205	200	0.38	104	0.336538	242	0.400826	167	0.688623	103	0.563107	252	0.72619	135	0.274074	136	0.404412	62	0.596774	160	0.425	323
L1-BT	605	606	2519	0.712187	3121	0.876963	4614	0.646944	3255	0.819048	3670	0.511717	6084	0.425871	4805	0.760042	2798	0.722659	2872	0.647981	2974	0.703093	2790	0.753047	4934	0.543575	3143	0.732739	4724	0.662362	2778	0.671346	5928	0.687247	3951	0.873956	2595	0.801927	4438	0.865931	1823	0.507954	3932	0.684385	4587	0.805755	4776	0.643635	5176
L1-BT	834	835	968	0.541322	1170	0.786325	1897	0.486031	1293	0.686775	1427	0.395936	2504	0.3123	1883	0.594264	1288	0.554348	1034	0.519342	1154	0.512132	1010	0.579208	1925	0.418701	1172	0.53413	1842	0.519544	1032	0.564922	2384	0.567534	1433	0.747383	781	0.68886	1721	0.707147	678	0.370206	1652	0.535714	1998	0.680681	2135	0.481967	2010
L1-BT	590	591	2483	0.548933	3092	0.781371	4569	0.495732	3199	0.665833	3629	0.392119	6007	0.339437	4747	0.598273	2753	0.548856	2849	0.526852	2924	0.510944	2762	0.547067	4861	0.397449	3107	0.546186	4661	0.523707	2731	0.539363	5879	0.555877	3902	0.762686	2545	0.683694	4360	0.72156	1788	0.364653	3890	0.574293	4536	0.690697	4720	0.499364	5090
L1-BT	461	462	2494	0.611468	3082	0.811162	4572	0.559711	3223	0.731306	3642	0.443163	5999	0.35756	4774	0.674068	2785	0.625853	2843	0.550475	2951	0.590308	2764	0.66534	4902	0.428601	3106	0.612363	4688	0.581698	2763	0.589577	5908	0.62153	3919	0.806073	2563	0.727663	4389	0.780816	1814	0.412348	3900	0.599744	4537	0.744765	4733	0.563913	5148
L1-BT	456	457	2500	0.6188	3090	0.817476	4581	0.564506	3227	0.714596	3635	0.453645	6008	0.398635	4773	0.675466	2786	0.608758	2847	0.578152	2952	0.574187	2762	0.629978	4905	0.453415	3114	0.602441	4689	0.590318	2763	0.593558	5910	0.629442	3919	0.80199	2567	0.728866	4400	0.777727	1819	0.435954	3904	0.617572	4549	0.739943	4738	0.577881	5148
L1-BT	599	600	2480	0.639113	3084	0.811608	4535	0.609702	3234	0.750155	3632	0.468888	6011	0.398769	4773	0.701655	2773	0.649477	2847	0.603091	2934	0.626449	2765	0.690416	4870	0.491581	3111	0.638701	4653	0.602837	2753	0.614602	5842	0.639678	3932	0.809766	2578	0.743212	4397	0.78872	1805	0.437119	3907	0.636294	4550	0.73978	4738	0.590545	5149
L1-BT	632	633	1117	0.696509	1507	0.901128	1905	0.685039	1625	0.828308	1653	0.493648	2884	0.426144	2237	0.767546	1278	0.733959	1312	0.667683	1401	0.726624	1240	0.744355	2171	0.527407	1536	0.712891	2154	0.682451	1289	0.6827	2620	0.706489	1780	0.893258	1170	0.821368	1996	0.87976	918	0.488017	1790	0.690503	2181	0.83127	2144	0.651586	2420
L1-BT	951	952	1160	0.50431	1380	0.738406	2099	0.464983	1502	0.617843	1689	0.373594	2864	0.319134	2092	0.559751	1478	0.523681	1301	0.48578	1449	0.461008	1240	0.484677	2314	0.382455	1524	0.482283	2145	0.476923	1266	0.508689	2711	0.506455	1769	0.700396	1014	0.60355	2001	0.671664	958	0.344468	1852	0.475702	2229	0.641543	2342	0.473954	2188
L1-BT	601	602	2514	0.517502	3117	0.756176	4599	0.460752	3238	0.626313	3663	0.360633	6052	0.304197	4782	0.58532	2788	0.521521	2863	0.481313	2971	0.480646	2760	0.492391	4916	0.374288	3134	0.508615	4697	0.487119	2763	0.494028	5913	0.519364	3939	0.731912	2580	0.631783	4430	0.673589	1812	0.347682	3918	0.511741	4583	0.651756	4767	0.475351	5149
L1-BT	508	509	2518	0.4166	3106	0.65454	4609	0.419831	3240	0.529012	3650	0.32137	6048	0.269511	4777	0.488172	2785	0.454578	2867	0.427625	2970	0.422896	2769	0.438787	4921	0.323308	3113	0.44009	4709	0.434062	2770	0.454152	5912	0.463633	3938	0.640681	2573	0.53323	4397	0.570616	1814	0.27398	3905	0.440461	4575	0.554536	4766	0.410617	5137
L1-BT	1091	1092	198	0.444444	146	0.760274	178	0.359551	151	0.682119	321	0.404984	195	0.266667	100	0.68	196	0.571429	213	0.399061	269	0.442379	193	0.409326	267	0.367041	293	0.412969	200	0.35	104	0.384615	242	0.417355	167	0.646707	103	0.601942	252	0.674603	135	0.244444	134	0.447761	62	0.693548	160	0.375	323
L1-BT	424	425	193	0.580311	461	0.806941	193	0.455959	146	0.671233	310	0.380645	217	0.317972	258	0.577519	48	0.645833	268	0.570896	131	0.496183	302	0.586093	586	0.404437	85	0.529412	270	0.633333	110	0.609091	286	0.601399	182	0.769231	401	0.698254	242	0.731405	240	0.433333	128	0.523438	255	0.705882	357	0.462185	505
L1-BT	565	566	2409	0.722291	2997	0.834835	4397	0.677735	3088	0.78465	3517	0.589138	5845	0.525577	4523	0.758567	2662	0.731029	2754	0.678286	2854	0.707428	2664	0.714715	4753	0.591416	2999	0.712904	4552	0.681459	2635	0.720683	5637	0.711726	3772	0.85631	2460	0.789837	4215	0.817556	1729	0.584153	3736	0.702088	4393	0.801502	4497	0.66133	4922
L1-BT	227	228	93	0.806452	154	0.935065	124	0.846774	69	0.884058	139	0.633094	161	0.658385	68	0.867647	53	0.811321	128	0.835938	115	0.8	97	0.876289	217	0.658986	102	0.735294	172	0.848837	67	0.791045	135	0.822222	131	0.961832	194	0.881443	131	0.885496	114	0.614035	111	0.864865	84	0.916667	118	0.830508	116
L1-BT	414	415	195	0.6	464	0.840517	193	0.481865	146	0.732877	310	0.451613	220	0.309091	258	0.643411	48	0.666667	268	0.574627	131	0.572519	304	0.628289	587	0.424191	85	0.576471	271	0.575646	111	0.594595	289	0.612457	182	0.82967	407	0.722359	242	0.785124	242	0.359504	128	0.507812	255	0.72549	357	0.464986	505
L1-BT	1023	1024	238	0.647059	185	0.778378	214	0.490654	206	0.757282	390	0.474359	282	0.340426	143	0.818182	264	0.719697	303	0.570957	350	0.697143	259	0.610039	360	0.511111	432	0.618056	270	0.537037	178	0.567416	328	0.618902	235	0.795745	164	0.670732	333	0.816817	206	0.427184	172	0.569767	102	0.784314	200	0.53	353
L1-BT	1049	1050	238	0.361345	185	0.589189	214	0.280374	206	0.5	390	0.246154	282	0.166667	143	0.440559	264	0.42803	303	0.336634	350	0.365714	259	0.343629	360	0.275	432	0.326389	270	0.3	178	0.314607	328	0.323171	235	0.544681	164	0.432927	331	0.528701	206	0.203883	172	0.302326	104	0.471154	200	0.38	354
L1-BT	373	374	195	0.682051	463	0.740821	193	0.533679	147	0.639456	307	0.508143	220	0.418182	258	0.689922	48	0.666667	266	0.635338	131	0.648855	301	0.607973	586	0.455631	82	0.597561	271	0.638376	111	0.621622	288	0.663194	182	0.730769	405	0.765432	242	0.760331	242	0.413223	127	0.629921	254	0.677165	357	0.565826	505
L1-BT	219	220	93	0.784946	154	0.915584	124	0.862903	69	0.898551	137	0.562044	161	0.627329	69	0.855072	53	0.698113	128	0.742188	115	0.756522	97	0.773196	217	0.645161	102	0.705882	172	0.819767	67	0.701493	134	0.813433	131	0.938931	194	0.845361	131	0.900763	114	0.631579	111	0.801802	84	0.928571	118	0.813559	116
L1-BT	791	792	6241	0.643807	9051	0.816374	7724	0.635422	6902	0.742683	8600	0.539884	12154	0.48807	8079	0.725585	6427	0.677766	8854	0.641744	7885	0.635764	7304	0.657722	13937	0.536773	8485	0.662345	10049	0.65708	6829	0.675648	11376	0.691192	10157	0.797775	9544	0.740256	10085	0.786812	8189	0.527048	7309	0.658366	9091	0.759322	7213	0.621101	8054
L1-BT	34	35	88	0.636364	123	0.658537	122	0.45082	124	0.677419	172	0.622093	267	0.494382	130	0.569231	127	0.645669	136	0.455882	130	0.630769	156	0.647436	238	0.521008	186	0.532258	179	0.569832	132	0.560606	174	0.488506	175	0.702857	184	0.630435	193	0.663212	156	0.512821	122	0.614754	133	0.458647	137	0.562044	163
L1-BT	473	474	2342	0.423997	2893	0.574144	4246	0.384126	3059	0.496894	3404	0.335194	5669	0.258776	4485	0.470234	2595	0.448555	2651	0.390419	2766	0.410701	2567	0.417998	4645	0.307858	2937	0.424242	4464	0.403002	2586	0.410673	5535	0.418248	3678	0.562534	2388	0.480737	4124	0.525946	1709	0.297835	3631	0.399614	4320	0.516667	4483	0.387018	4789
L1-BT	519	520	26	0.653846	31	0.709677	38	0.605263	33	0.636364	43	0.511628	75	0.32	33	0.454545	19	0.473684	31	0.483871	30	0.4	40	0.475	34	0.470588	40	0.475	40	0.55	27	0.481481	28	0.428571	38	0.710526	29	0.448276	45	0.488889	13	0.538462	31	0.548387	45	0.711111	39	0.282051	29
L1-BT	563	564	2460	0.360569	3053	0.519817	4529	0.341797	3156	0.445817	3574	0.260492	5939	0.202223	4657	0.393172	2730	0.384982	2807	0.325615	2900	0.344138	2733	0.378339	4847	0.261399	3074	0.364997	4619	0.338385	2713	0.354589	5782	0.35403	3848	0.462578	2531	0.425524	4308	0.457289	1764	0.229025	3818	0.347302	4463	0.442527	4634	0.338584	5023
L1-BT	870	871	18	0.444444	14	0.642857	20	0.25	23	0.652174	18	0.277778	30	0.233333	18	0.555556	11	0.272727	NA	NA	13	0.384615	NA	NA	41	0.268293	19	0.473684	19	0.368421	NA	NA	28	0.25	37	0.648649	12	0.583333	12	0.416667	NA	NA	14	0.428571	17	0.647059	25	0.4	25
L1-BT	896	897	124	0.362903	151	0.596026	155	0.335484	153	0.392157	182	0.274725	216	0.185185	148	0.351351	125	0.352	163	0.386503	207	0.275362	158	0.316456	273	0.296703	251	0.2749	188	0.430851	164	0.469512	230	0.404348	264	0.454545	138	0.355072	191	0.465969	147	0.238095	153	0.372549	153	0.392157	177	0.316384	166
L1-BT	1006	1007	237	0.599156	185	0.810811	214	0.546729	206	0.752427	390	0.566667	282	0.443262	143	0.706294	263	0.730038	303	0.594059	349	0.641834	259	0.610039	360	0.541667	432	0.585648	269	0.542751	177	0.615819	328	0.643293	235	0.782979	163	0.742331	333	0.840841	204	0.392157	172	0.587209	102	0.715686	200	0.585	353
L1-BT	5622	5623	22	0.136364	26	0.192308	28	0.142857	28	0.107143	47	0.148936	51	0.176471	68	0.294118	38	0.236842	38	0.263158	39	0.307692	27	0.296296	35	0.171429	60	0.3	47	0.276596	36	0.444444	44	0.227273	50	0.4	21	0.333333	29	0.241379	20	0.1	30	0.3	54	0.203704	35	0.114286	28
L1-BT	687	688	11492	0.56944	17168	0.708469	13531	0.560269	11851	0.638427	17270	0.490388	21442	0.452896	13430	0.613999	9328	0.599057	15875	0.55622	15133	0.568361	15165	0.580152	25398	0.482361	14544	0.582302	19183	0.56915	11475	0.602614	19249	0.608291	17686	0.700271	18615	0.653774	17466	0.678633	14531	0.470167	12023	0.574898	15032	0.647618	12790	0.546286	14849
L1-BT	763	764	11434	0.580812	17059	0.708893	13461	0.548325	11772	0.631159	17174	0.468965	21347	0.426196	13322	0.621078	9279	0.604483	15846	0.568787	15113	0.554754	15098	0.569347	25302	0.468145	14495	0.579855	19036	0.557102	11404	0.592161	19146	0.591455	17625	0.699631	18568	0.644873	17344	0.678275	14450	0.456332	11961	0.580971	14918	0.654243	12724	0.525857	14748
L1-BT	1003	1004	224	0.660714	226	0.871681	313	0.667732	260	0.846154	389	0.506427	457	0.415755	269	0.784387	283	0.75265	299	0.67893	324	0.700617	224	0.71875	394	0.601523	397	0.68262	351	0.700855	226	0.632743	429	0.671329	304	0.845395	182	0.840659	381	0.884514	183	0.508197	281	0.644128	300	0.79	297	0.683502	321
L1-BT	382	383	195	0.723077	463	0.820734	192	0.640625	147	0.707483	308	0.581169	219	0.493151	257	0.638132	48	0.6875	268	0.671642	131	0.80916	301	0.787375	585	0.594872	81	0.716049	270	0.637037	111	0.657658	288	0.732639	183	0.79235	406	0.773399	242	0.818182	243	0.539095	126	0.68254	255	0.752941	356	0.648876	503
L1-BT	788	789	11443	0.506511	17058	0.637883	13460	0.492273	11795	0.562272	17199	0.419792	21329	0.381593	13370	0.553927	9293	0.532659	15866	0.501324	15095	0.477178	15109	0.490238	25257	0.425941	14444	0.4946	19074	0.50173	11409	0.517223	19143	0.518153	17629	0.631176	18529	0.579254	17362	0.612199	14487	0.407469	11987	0.506716	14950	0.580401	12752	0.478435	14761
L1-BT	653	654	1062	0.561205	1466	0.684857	1301	0.570331	1136	0.59507	1584	0.456439	2049	0.446559	1354	0.585672	674	0.605341	1235	0.51498	1299	0.583526	1342	0.566319	2026	0.501974	1152	0.584201	1867	0.559721	927	0.597627	1882	0.59458	1522	0.653088	1388	0.635447	1548	0.686047	1025	0.485854	1122	0.572193	1529	0.627207	1417	0.513761	1491
L1-BT	82	83	89	0.359551	125	0.528	122	0.385246	124	0.612903	172	0.476744	269	0.39777	130	0.346154	128	0.5	139	0.431655	130	0.430769	158	0.481013	241	0.477178	186	0.451613	180	0.477778	134	0.470149	177	0.474576	178	0.494382	184	0.548913	195	0.538462	160	0.35625	125	0.448	137	0.430657	142	0.415493	164
L1-BT	408	409	195	0.569231	463	0.762419	193	0.507772	146	0.609589	310	0.487097	219	0.415525	258	0.565891	48	0.625	267	0.501873	130	0.584615	303	0.554455	582	0.426117	84	0.559524	270	0.655556	108	0.5	286	0.604895	183	0.836066	407	0.648649	239	0.723849	242	0.384298	128	0.625	253	0.727273	357	0.535014	505
L1-BT	673	674	7332	0.594517	10546	0.703774	9141	0.573241	7526	0.637125	12198	0.483686	14140	0.448586	8755	0.609823	5302	0.616371	9372	0.582373	10462	0.604091	10509	0.605862	15471	0.515287	9056	0.603909	13607	0.567135	7053	0.588119	12356	0.589268	10889	0.680228	11125	0.677753	10688	0.683851	8256	0.506056	7821	0.575374	9581	0.612775	8704	0.554113	10014
L1-BT	301	302	157	0.821656	412	0.82767	127	0.724409	129	0.806202	249	0.730924	186	0.682796	125	0.76	59	0.779661	235	0.685106	138	0.833333	239	0.841004	549	0.601093	88	0.795455	253	0.806324	100	0.72	207	0.729469	171	0.842105	399	0.781955	203	0.783251	225	0.622222	94	0.925532	191	0.848168	163	0.644172	245
L1-BT	85	86	89	0.494382	125	0.544	122	0.47541	124	0.427419	172	0.55814	269	0.379182	130	0.492308	128	0.507812	139	0.42446	130	0.338462	158	0.373418	240	0.529167	186	0.494624	180	0.55	134	0.485075	177	0.502825	178	0.61236	184	0.521739	195	0.533333	160	0.40625	125	0.536	137	0.49635	142	0.387324	164
L1-BT	1051	1052	238	0.331933	185	0.556757	214	0.228972	205	0.356098	389	0.246787	281	0.16726	143	0.405594	264	0.375	303	0.306931	350	0.305714	259	0.301158	359	0.259053	432	0.298611	270	0.303704	179	0.296089	327	0.30581	235	0.52766	164	0.335366	331	0.429003	205	0.170732	172	0.267442	104	0.5	200	0.26	354
L1-BT	290	291	167	0.832335	439	0.874715	143	0.706294	139	0.856115	263	0.741445	196	0.744898	144	0.743056	62	0.870968	252	0.678571	142	0.880282	246	0.829268	582	0.695876	93	0.827957	268	0.791045	106	0.716981	226	0.725664	179	0.916201	427	0.826698	227	0.810573	250	0.656	100	0.82	202	0.866337	195	0.682051	286
L1-BT	117	118	152	0.907895	193	0.911917	202	0.821782	159	0.974843	256	0.8125	357	0.826331	180	0.888889	152	0.875	231	0.822511	199	0.839196	226	0.889381	370	0.805405	248	0.870968	280	0.860714	164	0.853659	246	0.886179	256	0.914062	312	0.910256	281	0.928826	211	0.800948	177	0.824859	187	0.914439	201	0.840796	215
L1-BT	463	464	2498	0.0776621	3085	0.121232	4579	0.0875737	3225	0.102636	3639	0.0588074	6007	0.0541035	4770	0.0878407	2783	0.0804887	2846	0.0808152	2950	0.0833898	2760	0.0688406	4901	0.0605999	3110	0.0987138	4684	0.0710931	2762	0.0727734	5910	0.0852792	3915	0.104215	2550	0.092549	4396	0.130573	1815	0.046281	3902	0.0807278	4546	0.101628	4739	0.0742773	5142
L1-BT	815	816	973	0.0791367	1184	0.137669	1910	0.0973822	1303	0.116654	1445	0.0629758	2529	0.0549624	1900	0.0931579	1299	0.0877598	1053	0.0978158	1169	0.0624465	1022	0.0792564	1941	0.067491	1183	0.0896027	1871	0.0753608	1038	0.0770713	2391	0.090757	1444	0.109418	794	0.100756	1736	0.138825	686	0.0466472	1673	0.0998207	2011	0.132273	2161	0.092087	2031
L1-BT	232	233	159	0.830189	383	0.926893	136	0.860294	116	0.896552	263	0.752852	202	0.69802	110	0.818182	67	0.865672	198	0.843434	160	0.8625	240	0.9	430	0.74186	101	0.861386	247	0.862348	95	0.789474	215	0.846512	179	0.949721	357	0.896359	171	0.929825	193	0.761658	133	0.879699	172	0.94186	168	0.75	214
L1-BT	5644	5645	22	0	26	0	28	0	28	0	47	0	51	0	68	0	38	0	38	0	39	0	27	0	35	0.0285714	60	0.05	48	0	36	0	44	0	50	0	21	0	29	0	20	0	30	0	54	0	35	0	28
L1-BT	21	22	89	0.573034	122	0.762295	121	0.669421	124	0.790323	170	0.535294	267	0.524345	126	0.706349	127	0.669291	137	0.627737	130	0.7	159	0.597484	237	0.624473	186	0.682796	177	0.717514	132	0.643939	177	0.762712	178	0.702247	184	0.701087	193	0.73057	159	0.654088	125	0.632	137	0.715328	142	0.612676	164
L1-BT	1060	1061	230	0.026087	172	0.0581395	206	0.0242718	187	0.0481283	370	0.0243243	269	0.0297398	125	0.048	258	0.0542636	283	0.04947	326	0.0153374	240	0.05	343	0.0349854	397	0.0680101	257	0.0311284	160	0.11875	315	0.0412698	217	0.101382	159	0.0754717	317	0.0504732	188	0.0265957	159	0.0314465	101	0.0594059	194	0.0360825	350
LSU-rRNA_Hsa	2848	2849	1103	0.0553037	1826	0.119387	1385	0.111191	819	0.108669	2178	0.0831038	2260	0.0871681	758	0.0831135	709	0.22567	1666	0.0498199	1483	0.142953	1768	0.0378959	2136	0.108614	885	0.144633	1951	0.138391	1069	0.145931	1450	0.0917241	1223	0.137367	2052	0.0540936	1406	0.125889	1795	0.114206	810	0.0950617	745	0.0805369	1078	0.0918367	1588
LSU-rRNA_Hsa	267	268	242	0.0867769	475	0.124211	438	0.143836	140	0.135714	761	0.113009	858	0.0897436	125	0.064	164	0.128049	461	0.0824295	185	0.124324	240	0.0416667	776	0.127577	215	0.116279	303	0.125413	175	0.08	348	0.132184	225	0.164444	848	0.0766509	353	0.172805	464	0.127155	113	0.0884956	137	0.0948905	151	0.10596	199
LSU-rRNA_Hsa	2010	2011	3041	0.106544	4948	0.186338	4591	0.141364	2488	0.162781	5475	0.119635	6924	0.139081	4047	0.136397	2118	0.144476	3074	0.0966168	2923	0.116661	3048	0.0790682	5126	0.122903	1916	0.127871	4690	0.122601	2273	0.120546	5393	0.134248	2605	0.161996	3388	0.146104	4429	0.184692	2385	0.115723	2921	0.128381	3506	0.149743	4949	0.123257	5995
LSU-rRNA_Hsa	207	208	3702	0.0451108	4630	0.087041	3678	0.0682436	2328	0.0704467	5137	0.0603465	6392	0.0605444	2002	0.0664336	2779	0.0777258	6084	0.0433925	4425	0.0687006	5483	0.0351997	4879	0.0598483	3943	0.0753234	4145	0.0731001	3221	0.0670599	3843	0.0588082	4023	0.0778026	5697	0.0610848	3739	0.0861193	5696	0.0602177	2407	0.0515164	1982	0.0620585	2535	0.0524655	3348
LSU-rRNA_Hsa	359	360	8163	0.0964106	11065	0.194939	10591	0.139269	5712	0.193627	13074	0.117485	16714	0.126481	8004	0.129935	5816	0.14632	8349	0.105761	7645	0.114061	7948	0.0908405	12623	0.115583	5927	0.128227	10617	0.113026	5584	0.121597	12339	0.12886	7285	0.176802	8725	0.135931	10673	0.177551	6651	0.102842	6634	0.132349	7310	0.135431	9365	0.115643	11520
LSU-rRNA_Hsa	219	220	3710	0.0398922	4638	0.0845192	3687	0.0537022	2333	0.0805829	5144	0.0460731	6398	0.0557987	2013	0.0511674	2788	0.0656385	6101	0.0393378	4444	0.0549055	5495	0.0343949	4887	0.0595457	3962	0.0605755	4151	0.06384	3226	0.0533168	3846	0.0647426	4038	0.0658742	5714	0.0570529	3749	0.0834889	5703	0.0504997	2415	0.0459627	1989	0.0558069	2542	0.0531078	3352
LSU-rRNA_Hsa	2061	2062	509	0.0373281	1050	0.0819048	402	0.0771144	289	0.083045	898	0.0601336	681	0.0748899	378	0.0661376	154	0.246753	468	0.0384615	395	0.0987342	604	0.0281457	937	0.0704376	178	0.117978	589	0.108659	267	0.131086	610	0.0606557	284	0.123239	740	0.0351351	515	0.0932039	505	0.0693069	301	0.0963455	500	0.05	529	0.0850662	773
LSU-rRNA_Hsa	2380	2381	1909	0.0455736	3031	0.108875	3901	0.0876698	1965	0.0926209	3627	0.0653433	5698	0.0698491	3641	0.0741555	2048	0.059082	1631	0.0545677	1916	0.0694154	1540	0.0422078	3318	0.0638939	1245	0.064257	3635	0.0709766	1632	0.0612745	4564	0.0637599	1677	0.10316	1738	0.0650173	3532	0.110985	1057	0.0520341	2431	0.0612916	2945	0.0716469	4452	0.0633423	5167
LSU-rRNA_Hsa	182	183	3710	0.032345	4638	0.0616645	3686	0.049376	2333	0.0647235	5146	0.0373105	6401	0.0407749	2013	0.0442126	2787	0.0545389	6091	0.0238056	4443	0.0479406	5496	0.0287482	4887	0.0454266	3963	0.0459248	4151	0.0489039	3225	0.0368992	3851	0.0433654	4037	0.0606886	5715	0.0374453	3751	0.0607838	5714	0.0507525	2415	0.0385093	1989	0.0372046	2542	0.0448466	3347
LSU-rRNA_Hsa	2364	2365	1911	0.0177917	3039	0.0503455	3911	0.0403989	1965	0.0422392	3633	0.0316543	5706	0.0355766	3649	0.0328857	2049	0.0307467	1632	0.0208333	1923	0.0301612	1548	0.0200258	3310	0.0359517	1248	0.0304487	3649	0.0389148	1636	0.0336186	4576	0.0301573	1681	0.0333135	1742	0.0338691	3538	0.0491803	1057	0.0321665	2433	0.0365804	2948	0.0352782	4464	0.0304659	5174
LSU-rRNA_Hsa	336	337	8151	0.0328794	11065	0.0720289	10581	0.0544372	5713	0.0700158	13075	0.0368642	16721	0.0485617	8002	0.0446138	5818	0.06033	8350	0.0347305	7633	0.0495218	7944	0.025428	12607	0.0435472	5929	0.0492495	10615	0.0529439	5587	0.041704	12317	0.0481448	7284	0.063564	8732	0.0408841	10678	0.0665855	6650	0.0454135	6638	0.0420307	7311	0.0482834	9375	0.04256	11521
LSU-rRNA_Hsa	2488	2489	1908	0.00628931	3029	0.0039617	3900	0.00923077	1958	0.00868233	3626	0.00634308	5692	0.0059733	3646	0.00493692	2047	0.0170982	1629	0.00122775	1920	0.0130208	1544	0.00194301	3315	0.00784314	1248	0.0104167	3636	0.0167767	1631	0.0165543	4563	0.0111769	1678	0.011919	1740	0.00632184	3528	0.0104875	1059	0.0151086	2431	0.0115179	2935	0.00681431	4459	0.00852209	5163
LSU-rRNA_Hsa	273	274	480	0.0916667	1101	0.146231	855	0.133333	300	0.0966667	1443	0.0831601	1579	0.0867638	251	0.12749	344	0.122093	895	0.0893855	379	0.153034	481	0.0519751	1480	0.112838	387	0.105943	563	0.108348	343	0.110787	722	0.113573	427	0.142857	1624	0.0868227	713	0.148668	900	0.0955556	246	0.0894309	283	0.0918728	366	0.0874317	446
LSU-rRNA_Hsa	2638	2639	6505	0.017525	8328	0.0268972	7814	0.0231636	4403	0.0254372	10119	0.0205554	12635	0.0257222	4725	0.0222222	4848	0.0433168	7822	0.0144464	6542	0.0331703	7292	0.00905101	9714	0.0267655	5548	0.0297404	8114	0.0366034	5154	0.032208	8590	0.0256112	6251	0.0353543	8025	0.014704	8103	0.0283845	7414	0.0322363	4828	0.0260978	4255	0.0204465	6132	0.0215264	7857
LSU-rRNA_Hsa	331	332	7061	0.0439031	9176	0.0938317	9231	0.0766981	4977	0.0819771	11033	0.0577359	14516	0.0603472	6956	0.0616734	5420	0.0902214	7169	0.0499372	6389	0.0607294	6563	0.03794	10627	0.0692576	5460	0.0712454	8439	0.0689655	4948	0.0640663	10805	0.0606201	6339	0.0926014	7447	0.05425	9288	0.0896856	5711	0.0595342	5796	0.0624569	6150	0.0588618	7209	0.0574282	8595
LSU-rRNA_Hsa	2521	2522	1913	0.0397282	3040	0.0789474	3905	0.0568502	1963	0.0606215	3636	0.0357536	5705	0.0555653	3647	0.0496298	2048	0.0522461	1630	0.0374233	1920	0.0401042	1550	0.0270968	3325	0.041203	1250	0.0352	3651	0.0457409	1633	0.0349051	4579	0.0454248	1681	0.0636526	1741	0.046525	3540	0.0661017	1056	0.0473485	2432	0.0382401	2947	0.0390227	4461	0.0441605	5173
LSU-rRNA_Hsa	2654	2655	6754	0.0278354	8634	0.0513088	8050	0.0508075	4547	0.0393666	10480	0.0388359	13132	0.0454615	4888	0.033347	5168	0.0646285	8084	0.0209055	6747	0.050541	7553	0.0158877	10074	0.0534048	5767	0.0402289	8394	0.0522993	5306	0.046928	8931	0.0348225	6504	0.0533518	8273	0.0288892	8397	0.0418006	7658	0.0488378	4989	0.0332732	4431	0.0336267	6328	0.0404551	8170
LSU-rRNA_Hsa	413	414	8165	0.0367422	11074	0.0749503	10602	0.0528202	5716	0.0640308	13077	0.0393057	16731	0.0521786	8009	0.0463229	5819	0.0615226	8344	0.0354746	7647	0.0468157	7944	0.0283233	12627	0.0483092	5930	0.0456998	10618	0.0491618	5565	0.0460018	12345	0.0481166	7296	0.0637336	8739	0.0426822	10678	0.0584379	6649	0.0457212	6638	0.045345	7317	0.0474238	9377	0.0514024	11524
LSU-rRNA_Hsa	300	301	480	0.0354167	1101	0.0626703	855	0.0526316	300	0.0666667	1442	0.0409154	1579	0.0398987	251	0.0398406	344	0.0552326	892	0.0369955	379	0.0738786	481	0.016632	1484	0.0552561	387	0.0568475	562	0.0640569	342	0.0467836	722	0.0429363	427	0.0655738	1625	0.0252308	713	0.0490884	900	0.05	246	0.0650407	283	0.0353357	366	0.0245902	446
LSU-rRNA_Hsa	427	428	8155	0.0286941	11076	0.0485735	10600	0.0376415	5716	0.0475857	13083	0.0268287	16734	0.0347795	8009	0.0303409	5815	0.0462597	8351	0.0190396	7647	0.037008	7952	0.0201207	12622	0.0335921	5929	0.0377804	10622	0.0416117	5594	0.0353951	12349	0.0369261	7297	0.0452241	8740	0.0302059	10676	0.0429936	6653	0.036074	6639	0.0317819	7320	0.0311475	9378	0.0362551	11528
LSU-rRNA_Hsa	2840	2841	5630	0.0714032	7513	0.136963	6266	0.112672	3791	0.115537	8960	0.0835937	10504	0.0930122	3716	0.0904198	4242	0.106554	7566	0.0584192	6209	0.0819778	7217	0.0458639	8744	0.0940073	5165	0.0753146	7162	0.0970399	4733	0.0802873	6916	0.0913823	5800	0.10431	7917	0.0875332	6284	0.116805	6808	0.0775558	4013	0.0777473	3400	0.0882353	4787	0.0854397	6598
LSU-rRNA_Hsa	2659	2660	6796	0.0376692	8679	0.0848024	8097	0.074966	4574	0.0634018	10566	0.0546091	13199	0.0550799	4929	0.0547778	5193	0.0729829	8131	0.0409544	6795	0.0550405	7607	0.0319443	10158	0.0642843	5798	0.0488099	8447	0.0657038	5329	0.0546069	8977	0.0495711	6545	0.0754775	8336	0.0471449	8459	0.0703393	7696	0.0639293	5020	0.0428287	4452	0.0496406	6364	0.0595537	8206
LSU-rRNA_Hsa	1958	1959	3036	0.0187747	4925	0.0361421	4578	0.0314548	2483	0.0201369	5456	0.0216276	6894	0.0290107	4035	0.0215613	2114	0.0359508	3076	0.01658	2916	0.0257202	3052	0.0108126	5124	0.0277127	1922	0.0197711	4677	0.0277956	2272	0.0255282	5390	0.0257885	2596	0.0281202	3380	0.0186391	4412	0.0310517	2380	0.0289916	2915	0.0181818	3503	0.0234085	4933	0.0200689	5979
LSU-rRNA_Hsa	2603	2604	4768	0.0413171	5804	0.0947622	5666	0.0937169	3275	0.0607634	7063	0.0655529	9087	0.0629471	3374	0.0657973	4025	0.0906832	5343	0.0364964	4864	0.063528	4808	0.0270383	6697	0.0816784	4254	0.0618242	5668	0.0735709	3759	0.066241	5974	0.0585872	4568	0.0936953	5167	0.048384	5835	0.0755784	5165	0.0745402	3466	0.0545297	3145	0.0531002	4089	0.0684764	5281
LSU-rRNA_Hsa	405	406	8164	0.0287849	11070	0.0701897	10605	0.0524281	5717	0.0634948	13085	0.0398166	16727	0.0453757	8005	0.0394753	5818	0.0587831	8349	0.028746	7641	0.0407015	7939	0.0264517	12630	0.0467142	5930	0.0440135	10615	0.0436175	5593	0.0391561	12347	0.0425205	7295	0.0652502	8738	0.0345617	10681	0.0606685	6653	0.0441906	6632	0.0435766	7316	0.0411427	9376	0.0394625	11526
LSU-rRNA_Hsa	2049	2050	3036	0.0342556	4950	0.0872727	4594	0.0779277	2487	0.0570969	5494	0.0471423	6928	0.073903	4051	0.0617132	2122	0.0711593	3073	0.0390498	2923	0.0424222	3056	0.0235602	5135	0.0582278	1926	0.0472482	4696	0.0596252	2280	0.0491228	5399	0.0570476	2609	0.0613262	3388	0.0528335	4430	0.0738149	2388	0.0494137	2917	0.0407953	3508	0.04561	4950	0.0448485	5997
LSU-rRNA_Hsa	2572	2573	2146	0.00652377	2607	0.00537016	2576	0.00698758	1397	0.0114531	3387	0.00738116	4104	0.00730994	1309	0.00458365	1716	0.0122378	4136	0.00411025	2746	0.0105608	3717	0.00161421	3363	0.00713649	2371	0.0143399	2717	0.0121457	1969	0.0116811	2677	0.0127008	2526	0.0122724	3815	0.00576671	2676	0.00896861	4018	0.00846192	1459	0.00685401	1224	0.0114379	1625	0.00492308	2301
LSU-rRNA_Hsa	2779	2780	5629	0.0254042	7515	0.0528277	6265	0.0474062	3793	0.0392829	8961	0.0392813	10502	0.0368501	3716	0.0365985	4241	0.0735676	7571	0.0166425	6210	0.0468599	7216	0.0131652	8749	0.0582924	5163	0.0416425	7161	0.0487362	4732	0.0483939	6919	0.0332418	5800	0.0698276	7919	0.0238666	6287	0.040878	6807	0.052446	4012	0.0351446	3401	0.0302852	4787	0.0396908	6596
LSU-rRNA_Hsa	236	237	1810	0.0453039	2353	0.0777731	1722	0.0754936	1170	0.0623932	2478	0.0573043	3016	0.053382	927	0.0604099	1327	0.0798794	2844	0.035865	2171	0.0506679	2603	0.033423	2420	0.0516529	1915	0.0558747	2009	0.0756595	1603	0.044292	1860	0.0505376	2047	0.087445	2812	0.0444523	1784	0.0756726	2743	0.0725483	1160	0.0465517	993	0.0443102	1106	0.056962	1454
LSU-rRNA_Hsa	342	343	8164	0.0576923	11064	0.1438	10593	0.111206	5713	0.115351	12986	0.0833205	16720	0.0842703	8001	0.0864892	5817	0.105209	8351	0.0686145	7642	0.0817849	7900	0.055443	12625	0.0906931	5929	0.0880418	10613	0.0875342	5586	0.0862871	12341	0.0805445	7284	0.127403	8731	0.0824648	10675	0.118033	6650	0.0828571	6632	0.0823281	7311	0.0901381	9374	0.0851291	11522
LSU-rRNA_Hsa	2507	2508	1910	0.0413613	3035	0.0803954	3899	0.070018	1962	0.0606524	3627	0.0499035	5695	0.0502195	3646	0.0474493	2049	0.0551489	1628	0.0307125	1918	0.048488	1545	0.0317152	3319	0.0563423	1247	0.0328789	3639	0.0439681	1629	0.0411295	4566	0.044021	1674	0.0561529	1740	0.0408046	3535	0.0591231	1054	0.0388994	2430	0.0493827	2935	0.0500852	4457	0.0439758	5167
LSU-rRNA_Hsa	451	452	1420	0.0753521	2565	0.130994	1902	0.103049	993	0.131923	2881	0.0701145	3172	0.0933165	1245	0.0931727	740	0.195946	1627	0.0583897	1648	0.126214	1665	0.048048	2779	0.0985966	777	0.144144	2700	0.121481	933	0.116827	2084	0.0940499	1283	0.137958	2080	0.0697115	1902	0.138801	1501	0.117921	1078	0.1141	1410	0.0829787	1981	0.0933872	2654
LSU-rRNA_Hsa	2767	2768	5628	0.0488628	7513	0.110608	6261	0.0833733	3793	0.0830477	8961	0.0631626	10503	0.0769304	3716	0.0667384	4242	0.0942951	7571	0.0447761	6210	0.0637681	7215	0.0321552	8749	0.0800091	5163	0.0664342	7161	0.075967	4731	0.0661594	6916	0.0688259	5799	0.0934644	7917	0.0588607	6287	0.0955941	6809	0.0697606	4012	0.0640578	3400	0.0758824	4787	0.0701901	6597
LSU-rRNA_Hsa	175	176	3707	0.021311	4637	0.0329955	3682	0.0382944	2331	0.023166	5142	0.0262544	6399	0.0250039	2011	0.0273496	2787	0.0373161	6096	0.015748	4438	0.0207301	5496	0.00982533	4885	0.0317298	3960	0.0262626	4144	0.0342664	3223	0.0291654	3849	0.0200052	4037	0.0366609	5710	0.0129597	3749	0.0232062	5713	0.031157	2414	0.0219553	1989	0.0191051	2539	0.0263883	3342
LSU-rRNA_Hsa	225	226	3710	0.0212938	4637	0.0493854	3685	0.0485753	2333	0.0402915	5129	0.0296354	6400	0.0364063	2012	0.026839	2787	0.0484392	6101	0.0214719	4443	0.0353365	5465	0.0195791	4887	0.0425619	3963	0.0370931	4149	0.0424199	3220	0.0375776	3849	0.0353339	4037	0.0460738	5715	0.0258968	3747	0.0427008	5715	0.0374453	2413	0.0310816	1989	0.025641	2540	0.0291339	3351
LSU-rRNA_Hsa	172	173	1917	0.049035	2274	0.0914688	1976	0.0880567	1184	0.0692568	2673	0.0587355	3415	0.0603221	1078	0.0723562	1509	0.0901259	3249	0.039089	2311	0.0666378	2876	0.0302503	2483	0.0737012	2102	0.0737393	2215	0.0708804	1663	0.0589296	2039	0.0559098	2017	0.109569	2901	0.046191	1995	0.0721805	3035	0.0764415	1260	0.0611111	1010	0.0445545	1312	0.0647866	1699
LSU-rRNA_Hsa	3269	3270	1908	0.0136268	2466	0.0291971	2078	0.0255053	1357	0.0176861	2930	0.0197952	3658	0.020503	1247	0.0200481	1788	0.0234899	3698	0.00621958	2516	0.0115262	3326	0.00541191	2811	0.0320171	2321	0.0155106	2375	0.0244211	1814	0.0176406	2266	0.0180936	2276	0.0399824	3534	0.0090549	2204	0.0199637	3632	0.027533	1239	0.0161421	1133	0.0220653	1268	0.0244479	1877
LSU-rRNA_Hsa	1911	1912	3038	0.0740619	4939	0.132415	4587	0.088947	2483	0.0704793	5480	0.0695255	6903	0.111111	4042	0.0707571	2119	0.0797546	3081	0.0551769	2921	0.0564875	3059	0.0421706	5134	0.0938839	1922	0.0707596	4689	0.0846662	2280	0.0438596	5396	0.0832098	2604	0.0817972	3381	0.079858	4419	0.0941389	2383	0.0835082	2920	0.0606164	3500	0.0702857	4944	0.0798948	5984
LSU-rRNA_Hsa	2046	2047	3041	0.0226899	4950	0.0618182	4593	0.0470281	2486	0.0249397	5497	0.0347462	6927	0.054136	4049	0.0372932	2117	0.051488	3080	0.0246753	2924	0.0311218	3061	0.0225417	5135	0.0463486	1926	0.0327103	4694	0.0374947	2280	0.0307018	5403	0.0416435	2608	0.0532975	3385	0.0242245	4430	0.0437923	2386	0.0364627	2921	0.0314961	3508	0.036488	4948	0.0311237	5998
LSU-rRNA_Hsa	2691	2692	6802	0.0264628	8683	0.0619602	8090	0.0736712	4573	0.0314892	10565	0.0389967	13204	0.0410482	4932	0.034266	5193	0.0606586	8147	0.0201301	6796	0.0350206	7608	0.0164301	10150	0.0649261	5798	0.0363919	8446	0.0522141	5329	0.0311503	8981	0.0371896	6547	0.0659844	8336	0.0229127	8460	0.0355792	7699	0.0613067	5023	0.0342425	4452	0.0278527	6366	0.0397424	8206
LSU-rRNA_Hsa	2492	2493	1912	0.0606695	3036	0.1278	3903	0.103766	1964	0.0667006	3631	0.0740843	5700	0.0792982	3647	0.0786948	2047	0.0771861	1630	0.0539877	1922	0.0561915	1546	0.0452781	3318	0.0871007	1247	0.0593424	3643	0.0620368	1628	0.0534398	4567	0.0726954	1677	0.100775	1739	0.0684301	3536	0.0837104	1058	0.0689981	2430	0.0596708	2940	0.0704082	4463	0.0723728	5169
LSU-rRNA_Hsa	2312	2313	1622	0.0351418	2399	0.103376	3610	0.0783934	1740	0.0586207	3063	0.0421156	5265	0.0603989	3374	0.0604624	2005	0.0603491	1382	0.0361795	1745	0.0429799	1275	0.025098	2718	0.0680648	1177	0.0433305	3275	0.059542	1541	0.046074	4214	0.0531561	1539	0.0831709	1383	0.0455531	3193	0.0776699	864	0.0578704	2272	0.0510563	2602	0.0484243	3819	0.051846	4242
LSU-rRNA_Hsa	178	179	3710	0.0431267	4637	0.0899288	3685	0.0865672	2331	0.043329	5142	0.0523143	6399	0.0606345	2012	0.055169	2787	0.0685325	6091	0.0333279	4438	0.0500225	5494	0.0258464	4881	0.0682237	3962	0.0532559	4147	0.0588377	3224	0.0533499	3848	0.0558732	4033	0.0890156	5708	0.0448493	3748	0.0640342	5715	0.0661417	2411	0.0547491	1988	0.0467807	2542	0.0527144	3351
LSU-rRNA_Hsa	2762	2763	4552	0.0503076	5680	0.116373	4915	0.10824	3042	0.0884287	6815	0.0776229	8356	0.0795835	2967	0.074486	3664	0.114629	5896	0.0527476	4849	0.0744483	5409	0.0408578	6677	0.0939044	4398	0.0802638	5395	0.0858202	3789	0.0691475	5539	0.071493	4666	0.121089	5861	0.0581812	4927	0.0986401	5109	0.0872969	3254	0.0657652	2719	0.0676719	3453	0.0793513	4711
LSU-rRNA_Hsa	2479	2480	1911	0.0376766	3032	0.0963061	3901	0.0858754	1963	0.0402445	3628	0.053473	5695	0.0656716	3647	0.0523718	2045	0.0591687	1629	0.0343769	1919	0.0521105	1548	0.0200258	3320	0.0756024	1247	0.0328789	3635	0.0473177	1629	0.0202578	4565	0.0468784	1677	0.0775194	1740	0.0431034	3534	0.0509338	1056	0.0454545	2429	0.0362289	2938	0.0415248	4452	0.0500898	5152
LSU-rRNA_Hsa	2582	2583	965	0.0580311	1184	0.140203	1152	0.157118	648	0.0833333	1490	0.100671	1887	0.0985692	612	0.112745	745	0.126174	1798	0.0572859	1307	0.0780413	1589	0.0453115	1495	0.133779	1118	0.0840787	1226	0.0995106	931	0.0859291	1254	0.0773525	1169	0.12917	1737	0.0765688	1242	0.123188	1780	0.0955056	711	0.0520394	558	0.0430108	803	0.107098	1117
LSU-rRNA_Hsa	3262	3263	1911	0.0308739	2467	0.0628293	2079	0.0668591	1359	0.0228109	2931	0.0399181	3659	0.0478273	1247	0.0352847	1789	0.0447177	3700	0.0148649	2518	0.0202542	3329	0.0126164	2814	0.0668088	2322	0.0314384	2374	0.0425442	1813	0.0292333	2271	0.0391898	2278	0.0566286	3537	0.0231835	2204	0.0322142	3636	0.0445545	1239	0.0266344	1133	0.027361	1268	0.0362776	1877
LSU-rRNA_Hsa	2686	2687	6803	0.0389534	8683	0.0848785	8099	0.092604	4574	0.0452558	10539	0.0518076	13206	0.0619415	4933	0.0508818	5195	0.0779596	8147	0.028354	6798	0.0454545	7583	0.0230779	10158	0.0797401	5798	0.0410486	8449	0.0577583	5326	0.0399925	8979	0.0503397	6546	0.0919646	8338	0.0343008	8460	0.0469267	7712	0.064056	5022	0.03863	4453	0.034808	6367	0.0516727	8207
LSU-rRNA_Hsa	1078	1079	676	0.0162722	801	0.0274657	794	0.0264484	423	0.0189125	1022	0.0166341	1304	0.0260736	458	0.0196507	647	0.0216383	1198	0.00918197	884	0.0180995	956	0.0115063	999	0.031031	832	0.0240385	930	0.016129	670	0.0134328	896	0.03125	789	0.0316857	1170	0.0188034	786	0.0203562	1150	0.0304348	435	0.0206897	395	0.0151899	403	0.0198511	523
LSU-rRNA_Hsa	2555	2556	2145	0.0344988	2605	0.0702495	2575	0.08	1395	0.0394265	3384	0.0434397	4103	0.0555691	1313	0.0472201	1712	0.0589953	4130	0.0188862	2743	0.0401021	3717	0.0145278	3363	0.0719596	2372	0.0362563	2715	0.0511971	1968	0.0381098	2675	0.0474766	2523	0.0768926	3812	0.0299056	2676	0.034006	4020	0.0524876	1460	0.0253425	1223	0.0408831	1625	0.0443077	2301
LSU-rRNA_Hsa	2325	2326	1913	0.0925248	3039	0.176045	3908	0.153787	1968	0.106707	3636	0.104785	5708	0.126314	3649	0.113182	2048	0.109375	1632	0.0729167	1922	0.0811655	1550	0.0722581	3326	0.125376	1247	0.0737771	3653	0.103477	1634	0.0605875	4578	0.0993884	1681	0.133849	1743	0.110729	3539	0.126307	1061	0.0933082	2434	0.0858669	2949	0.105459	4458	0.10655	5176
LSU-rRNA_Hsa	2038	2039	3040	0.0203947	4948	0.0638642	4594	0.0626905	2488	0.0241158	5491	0.0376981	6926	0.0531331	4051	0.0360405	2124	0.0541431	3082	0.0201168	2924	0.0239398	3060	0.0117647	5138	0.0476839	1925	0.0290909	4696	0.0332198	2281	0.0223586	5403	0.033685	2610	0.0563218	3387	0.0248007	4430	0.038149	2385	0.0389937	2918	0.0260452	3506	0.022818	4943	0.0345944	5991
LSU-rRNA_Hsa	2689	2690	6803	0.0274879	8682	0.070721	8098	0.082119	4575	0.0299454	10571	0.0397313	13206	0.0433136	4934	0.0411431	5195	0.0692974	8139	0.0207642	6799	0.0485365	7609	0.0148508	10154	0.0745519	5797	0.0396757	8445	0.0528123	5328	0.0426051	8979	0.0367524	6547	0.073927	8338	0.0225474	8458	0.0357058	7711	0.0618597	5022	0.0292712	4453	0.0258253	6365	0.0424195	8205
LSU-rRNA_Hsa	3244	3245	1911	0.0528519	2468	0.0871151	2079	0.0639731	1359	0.0500368	2915	0.0394511	3659	0.0491938	1247	0.0489174	1789	0.0419229	3700	0.0254054	2517	0.0385379	3315	0.0223228	2819	0.0638524	2322	0.0430663	2374	0.0509688	1815	0.0269972	2270	0.0502203	2280	0.0649123	3537	0.0426915	2207	0.0539193	3636	0.0473047	1235	0.0412955	1133	0.0397176	1268	0.0520505	1878
LSU-rRNA_Hsa	2672	2673	6797	0.0423716	8675	0.108818	8096	0.10709	4573	0.0579488	10559	0.0683777	13194	0.0641958	4928	0.0533685	5184	0.0817901	8141	0.0415182	6785	0.0478998	7603	0.0277522	10150	0.0858128	5793	0.0474711	8423	0.0612608	5319	0.0462493	8975	0.054039	6544	0.0959658	8315	0.0440168	8448	0.0683002	7706	0.0669608	5022	0.0471924	4450	0.0460674	6365	0.0593873	8200
LSU-rRNA_Hsa	1080	1081	676	0.010355	801	0.0399501	794	0.0453401	423	0.0236407	1022	0.0234834	1304	0.0199387	458	0.0152838	647	0.0278207	1198	0.0066778	884	0.0124434	956	0.0104603	999	0.031031	832	0.0252404	930	0.0182796	670	0.0208955	896	0.03125	789	0.0278834	1170	0.017094	786	0.019084	1150	0.0382609	435	0.0183908	395	0.0151899	403	0.0223325	523
LSU-rRNA_Hsa	3272	3273	1911	0.0188383	2468	0.0405186	2078	0.0327238	1359	0.0206034	2928	0.0215164	3657	0.0278917	1246	0.024077	1788	0.0318792	3702	0.00729335	2518	0.0135028	3329	0.00750976	2818	0.0447126	2321	0.0241275	2374	0.0299073	1814	0.0148842	2271	0.0242184	2279	0.0482668	3537	0.00876449	2207	0.0226552	3631	0.0347012	1239	0.0177563	1131	0.0159151	1268	0.0181388	1878
LSU-rRNA_Hsa	2465	2466	1908	0.0440252	3034	0.116678	3903	0.103254	1958	0.0623085	3623	0.0723158	5688	0.0819269	3640	0.0706044	2048	0.0620117	1625	0.0375385	1917	0.0427752	1542	0.0363165	3315	0.0865762	1247	0.0392943	3630	0.0595041	1627	0.0374923	4562	0.0635686	1675	0.0985075	1737	0.0581462	3532	0.0738958	1057	0.0548723	2428	0.0465404	2934	0.0521472	4455	0.0646465	5161
LSU-rRNA_Hsa	1075	1076	676	0.0325444	801	0.0911361	794	0.0528967	423	0.0591017	1022	0.0420744	1304	0.0506135	458	0.0567686	647	0.049459	1198	0.0283806	884	0.0328054	956	0.0219665	999	0.0810811	832	0.0324519	930	0.0580645	670	0.0283582	896	0.0435268	789	0.0595691	1170	0.0333333	786	0.0547074	1150	0.0617391	435	0.0390805	395	0.0278481	403	0.0347395	523
LSU-rRNA_Hsa	2322	2323	1913	0.0397282	3040	0.0970395	3910	0.0856777	1968	0.0309959	3635	0.0552957	5708	0.0611423	3648	0.0509868	2049	0.0512445	1632	0.0355392	1923	0.0317213	1550	0.0219355	3327	0.0727382	1246	0.0272873	3651	0.0462887	1633	0.028169	4577	0.0436967	1680	0.0845238	1743	0.0441767	3536	0.0517534	1059	0.0528801	2433	0.0316482	2949	0.0359444	4466	0.0470219	5178
LSU-rRNA_Hsa	3265	3266	1905	0.0314961	2466	0.0567721	2075	0.0559036	1357	0.027266	2929	0.0385797	3653	0.0476321	1247	0.0352847	1785	0.0392157	3697	0.0146064	2515	0.0242545	3324	0.0126354	2815	0.0564831	2318	0.0241588	2372	0.0404722	1812	0.0220751	2269	0.0396651	2273	0.0536736	3533	0.0192471	2204	0.0353902	3632	0.0437775	1239	0.0322841	1133	0.0211827	1268	0.0315457	1878
LSU-rRNA_Hsa	1059	1060	234	0.00854701	312	0.0448718	250	0.036	142	0.00704225	382	0.013089	498	0.0240964	172	0.00581395	177	0.039548	444	0.0157658	285	0.0140351	358	0.0139665	361	0.0249307	311	0.0482315	359	0.0362117	236	0.0211864	358	0.0363128	252	0.0277778	432	0.00462963	299	0.0133779	394	0.0253807	161	0.0310559	154	0.025974	179	0.027933	225
LSU-rRNA_Hsa	3233	3234	967	0.0341262	1207	0.0737365	948	0.0759494	645	0.048062	1333	0.0517629	1789	0.0531023	596	0.0469799	770	0.0545455	1654	0.0241838	1189	0.0243902	1559	0.0141116	1311	0.0633105	1105	0.0488688	1041	0.0662824	828	0.0362319	1099	0.0582348	1089	0.0679522	1661	0.0343167	1047	0.0420248	1732	0.0571594	601	0.046589	559	0.0554562	618	0.0566343	925
LSU-rRNA_Hsa	3274	3275	1909	0.0193819	2466	0.0498783	2078	0.0606352	1359	0.0228109	2931	0.0310474	3658	0.0322581	1247	0.0288693	1789	0.0273896	3702	0.0124257	2518	0.0146942	3329	0.00781015	2819	0.0567577	2322	0.0211025	2375	0.0332632	1814	0.0170893	2270	0.030837	2279	0.056165	3535	0.0138614	2206	0.0276519	3629	0.0372003	1239	0.0209847	1133	0.0220653	1263	0.0253365	1876
LSU-rRNA_Hsa	3284	3285	958	0.0250522	1263	0.0633413	1160	0.0698276	735	0.0190476	1619	0.0321186	1922	0.0483871	667	0.0464768	1050	0.0361905	2063	0.0203587	1363	0.0242113	1761	0.0164679	1537	0.0592062	1254	0.0271132	1384	0.0375723	999	0.019019	1198	0.0342237	1229	0.0675346	1879	0.0244811	1183	0.0304311	1950	0.0405128	651	0.0276498	599	0.0217028	604	0.0347682	863
LSU-rRNA_Hsa	3251	3252	1909	0.0314301	2465	0.0929006	2078	0.0784408	1359	0.0235467	2927	0.0471472	3656	0.0566193	1247	0.0408982	1788	0.0548098	3697	0.0175818	2516	0.0278219	3322	0.0135461	2818	0.0706175	2319	0.0344976	2372	0.0417369	1812	0.0220751	2268	0.0401235	2277	0.0724638	3535	0.0263083	2207	0.0371545	3632	0.0451542	1237	0.0388036	1133	0.0255958	1267	0.0378848	1878
LSU-rRNA_Hsa	3278	3279	1904	0.0257353	2465	0.062069	2076	0.0655106	1354	0.0199409	2927	0.028015	3654	0.0396825	1245	0.0345382	1786	0.037514	3698	0.0116279	2512	0.0214968	3322	0.012342	2813	0.0632776	2319	0.0237171	2371	0.0362716	1810	0.0226519	2268	0.0321869	2278	0.0662862	3533	0.0192471	2205	0.0353741	3633	0.0462428	1236	0.0275081	1133	0.0220653	1267	0.0284136	1877
LSU-rRNA_Hsa	2527	2528	1519	0.0408163	2084	0.0734165	1816	0.0914097	1038	0.0491329	2610	0.0628352	2826	0.0651097	1045	0.0574163	1133	0.0803177	2604	0.0345622	1756	0.059795	2413	0.0256942	2575	0.0951456	1423	0.0534083	2085	0.0652278	1203	0.0465503	1969	0.0589132	1577	0.0906785	2436	0.0377668	1890	0.0698413	2516	0.063593	1003	0.0418744	1094	0.0402194	1205	0.06639	1793
LSU-rRNA_Hsa	2550	2551	2147	0.0302748	2606	0.0871067	2576	0.0834627	1397	0.0293486	3384	0.0469858	4103	0.0514258	1312	0.0365854	1715	0.0653061	4134	0.0212869	2745	0.03898	3715	0.0123822	3362	0.0785247	2372	0.0417369	2717	0.0493191	1969	0.0416455	2678	0.0347274	2526	0.091053	3814	0.0291033	2676	0.0392377	4020	0.0529851	1461	0.0314853	1224	0.0269608	1625	0.0381538	2301
LSU-rRNA_Hsa	2697	2698	2174	0.108556	2977	0.212966	2751	0.211923	1483	0.128793	4067	0.135972	4518	0.151837	1758	0.122867	1391	0.172538	2887	0.0942154	2423	0.132068	2987	0.0642785	3642	0.156782	1822	0.12843	3283	0.145294	1853	0.104155	3329	0.12316	2268	0.178131	3250	0.101846	2823	0.148424	2768	0.150289	1821	0.105986	1426	0.11641	2221	0.136875	2838
LSU-rRNA_Hsa	2570	2571	2146	0.0587139	2608	0.123466	2575	0.11301	1397	0.0722978	3385	0.0744461	4104	0.102339	1312	0.0685976	1716	0.0839161	4136	0.0456963	2746	0.0640932	3717	0.0277105	3364	0.098692	2370	0.0616034	2717	0.0710342	1969	0.0609446	2678	0.0731889	2525	0.103366	3815	0.0602883	2677	0.0900261	4021	0.0711266	1461	0.0602327	1224	0.0637255	1625	0.0769231	2299
LSU-rRNA_Hsa	1888	1889	2663	0.0608336	3997	0.149112	4351	0.143645	2275	0.0685714	4900	0.108571	6536	0.101285	3785	0.101717	2129	0.124002	2695	0.0504638	2776	0.070245	2571	0.0466744	4401	0.108384	1984	0.0877016	4405	0.0973893	2233	0.0635916	5013	0.0738081	2526	0.122724	2725	0.0653211	4126	0.109064	2080	0.10625	2741	0.0707771	3138	0.0519439	4266	0.096812	5062
LSU-rRNA_Hsa	2576	2577	2147	0.049837	2608	0.119248	2576	0.11646	1397	0.0522548	3387	0.0738116	4104	0.0711501	1313	0.0761615	1716	0.0903263	4136	0.0367505	2747	0.0593375	3717	0.0266344	3364	0.105529	2371	0.0603121	2716	0.0670103	1968	0.0609756	2677	0.067613	2526	0.0938242	3813	0.0458956	2677	0.0616362	4022	0.073098	1461	0.054757	1224	0.0408497	1621	0.0721777	2296
LSU-rRNA_Hsa	2545	2546	2145	0.0340326	2605	0.0859885	2573	0.0851147	1397	0.0386543	3384	0.0490544	4097	0.0585794	1312	0.0480183	1714	0.0659277	4130	0.0217918	2744	0.034621	3714	0.0137318	3356	0.0840286	2370	0.0371308	2713	0.0552893	1966	0.0335707	2669	0.0430873	2525	0.0827723	3811	0.032275	2676	0.038864	4020	0.0524876	1460	0.0383562	1224	0.0302288	1624	0.046798	2300
LSU-rRNA_Hsa	447	448	8165	0.0846295	11071	0.161684	10605	0.122584	5714	0.0759538	13084	0.0761999	16726	0.108394	8004	0.0828336	5819	0.0909091	8349	0.0619236	7646	0.0772953	7949	0.0447855	12623	0.109324	5928	0.0718623	10620	0.0890772	5592	0.0577611	12346	0.0942815	7297	0.111005	8734	0.0794596	10678	0.094306	6653	0.100556	6631	0.0776655	7311	0.0786486	9365	0.0848905	11515
LSU-rRNA_Hsa	2469	2470	1910	0.0329843	3037	0.112282	3900	0.0989744	1962	0.0351682	3628	0.0664278	5689	0.069608	3642	0.0675453	2046	0.0620723	1629	0.0251688	1920	0.03125	1544	0.0207254	3322	0.0797712	1248	0.0192308	3636	0.0363036	1632	0.0238971	4557	0.0412552	1672	0.0813397	1738	0.0385501	3533	0.0444382	1055	0.0540284	2431	0.033731	2937	0.0323459	4458	0.051817	5166
LSU-rRNA_Hsa	438	439	8167	0.0906085	11074	0.173108	10605	0.127487	5717	0.0934056	13084	0.0823907	16735	0.119749	8008	0.0947802	5821	0.0929394	8352	0.0647749	7644	0.0792779	7952	0.0467807	12589	0.122726	5931	0.0699713	10618	0.102468	5591	0.0556251	12347	0.0962987	7299	0.115358	8738	0.0951019	10681	0.0979309	6655	0.109842	6639	0.0778732	7319	0.0901763	9375	0.08896	11529
LSU-rRNA_Hsa	2535	2536	2146	0.0945946	2608	0.197086	2575	0.191068	1396	0.122493	3387	0.134928	4104	0.172271	1313	0.129474	1716	0.13345	4135	0.0834341	2747	0.0961048	3716	0.065662	3362	0.16508	2372	0.0919056	2714	0.133751	1967	0.0894764	2677	0.113934	2526	0.150831	3815	0.116121	2677	0.15988	4019	0.123414	1461	0.111567	1224	0.11683	1625	0.118154	2299
LSU-rRNA_Hsa	2548	2549	2145	0.0456876	2607	0.116226	2576	0.115295	1397	0.0579814	3386	0.0626108	4104	0.081384	1313	0.0654989	1716	0.0868298	4129	0.0336643	2746	0.0538966	3716	0.0223358	3363	0.100506	2372	0.0543845	2716	0.0614875	1969	0.0523108	2677	0.0549122	2525	0.10297	3814	0.0482433	2676	0.0553064	4021	0.062671	1459	0.0548321	1223	0.0392478	1624	0.0634236	2299
LSU-rRNA_Hsa	1908	1909	3037	0.119197	4942	0.253339	4587	0.220405	2483	0.127265	5482	0.163079	6908	0.186016	4045	0.147837	2119	0.146767	3081	0.0980201	2924	0.100889	3060	0.0732026	5135	0.174684	1923	0.108684	4691	0.126199	2278	0.0825285	5399	0.135581	2604	0.161674	3384	0.143322	4420	0.178281	2383	0.126731	2921	0.103732	3504	0.116153	4947	0.157267	5985
LSU-rRNA_Hsa	2457	2458	1884	0.0573248	2997	0.16383	3868	0.143744	1944	0.0653292	3536	0.0989819	5617	0.101656	3602	0.0902277	2032	0.0851378	1613	0.0576565	1884	0.0636943	1515	0.0356436	3263	0.106344	1227	0.0480848	3573	0.0699692	1612	0.0514888	4518	0.0779106	1648	0.105583	1728	0.0636574	3483	0.0812518	1046	0.0640535	2410	0.0560166	2899	0.058296	4359	0.0910759	5037
LSU-rRNA_Hsa	440	441	8169	0.0352552	11075	0.10167	10610	0.101697	5717	0.0495015	13063	0.0541223	16737	0.0587919	8009	0.0540642	5821	0.0666552	8351	0.0287391	7647	0.0374003	7940	0.0207809	12633	0.0814533	5931	0.0396223	10620	0.0503766	5594	0.0348588	12349	0.0456717	7298	0.0926281	8738	0.0422293	10681	0.0446587	6651	0.0632988	6638	0.0361555	7319	0.0338844	9380	0.05	11527
LSU-rRNA_Hsa	2564	2565	2146	0.0396086	2608	0.113497	2575	0.109126	1397	0.051539	3386	0.0658594	4104	0.0728558	1312	0.0571646	1716	0.0821678	4136	0.0379594	2747	0.0444121	3716	0.0231432	3360	0.105952	2371	0.0527204	2717	0.062201	1968	0.0462398	2678	0.0597461	2526	0.108076	3814	0.0385422	2677	0.0638775	4022	0.0648931	1461	0.0417522	1224	0.0367647	1625	0.0615385	2301
LSU-rRNA_Hsa	1902	1903	3039	0.0881869	4942	0.233104	4589	0.204184	2484	0.10467	5483	0.148459	6908	0.150405	4042	0.12568	2119	0.138745	3077	0.0867728	2922	0.0804244	3059	0.0552468	5136	0.155179	1923	0.0894436	4687	0.102198	2280	0.072807	5398	0.112079	2604	0.152458	3385	0.108419	4421	0.133454	2384	0.111997	2921	0.0872989	3503	0.0827862	4946	0.128993	5985
LSU-rRNA_Hsa	2496	2497	1908	0.12369	3028	0.242734	3896	0.24076	1960	0.122959	3623	0.179133	5690	0.18348	3644	0.137486	2045	0.148166	1630	0.104908	1916	0.111169	1546	0.101552	3320	0.181928	1248	0.0969551	3627	0.144472	1630	0.0865031	4561	0.14339	1678	0.165077	1739	0.124784	3535	0.140311	1057	0.164617	2432	0.106086	2932	0.122101	4461	0.151311	5164
LSU-rRNA_Hsa	1898	1899	3035	0.0589786	4934	0.185651	4585	0.165976	2480	0.0451613	5479	0.111152	6903	0.122555	4044	0.0845697	2118	0.101039	3078	0.0591293	2917	0.0418238	3054	0.0320891	5131	0.123563	1922	0.0457856	4688	0.0752986	2279	0.0351031	5395	0.0726599	2603	0.115252	3383	0.0573456	4411	0.0750397	2378	0.0803196	2919	0.0486468	3501	0.0457012	4944	0.0887945	5982
LSU-rRNA_Hsa	1084	1085	676	0.0591716	801	0.144819	794	0.115869	423	0.0591017	1022	0.0665362	1304	0.0820552	458	0.0851528	647	0.0556414	1198	0.0434057	884	0.0463801	956	0.039749	999	0.0830831	832	0.0600962	930	0.0634409	670	0.0522388	896	0.0691964	789	0.0836502	1170	0.0547009	786	0.0636132	1150	0.0782609	435	0.0574713	395	0.0632911	403	0.0719603	523
LSU-rRNA_Hsa	1801	1802	61	0	43	0.0465116	73	0.0958904	33	0.272727	72	0.0416667	109	0.0550459	37	0.108108	57	0.105263	78	0.0769231	65	0.107692	50	0.1	61	0.0983607	92	0.0326087	57	0.105263	56	0.0535714	27	0.037037	43	0.0930233	79	0.0759494	78	0.0769231	54	0.0740741	46	0.0217391	54	0.0555556	40	0.15	76
LSU-rRNA_Hsa	1807	1808	61	0.0655738	43	0.0697674	73	0.136986	33	0.151515	72	0.0694444	109	0.110092	37	0.189189	57	0.0877193	78	0.0512821	65	0.0769231	50	0.14	61	0.0491803	92	0.0652174	57	0.140351	56	0.0714286	27	0	43	0.0697674	79	0.101266	78	0.115385	54	0.12963	46	0.108696	54	0.111111	40	0.2	75
LSU-rRNA_Hsa	1473	1474	NA	NA	NA	NA	13	0	NA	NA	NA	NA	19	0.105263	15	0.0666667	NA	NA	NA	NA	15	0.0666667	18	0.111111	12	0	10	0.2	20	0.05	13	0.0769231	16	0	11	0	NA	NA	NA	NA	NA	NA	NA	NA	NA	NA	NA	NA	13
LSU-rRNA_Hsa	1828	1829	138	0.0724638	130	0.130769	139	0.179856	82	0.268293	248	0.145161	269	0.189591	103	0.116505	151	0.364238	128	0.0546875	220	0.336364	121	0.0743802	217	0.207373	254	0.220472	233	0.32618	200	0.255	151	0.13245	201	0.228856	133	0.0676692	190	0.236842	209	0.315789	100	0.13	117	0.0940171	111	0.189189	171
LSU-rRNA_Hsa	1796	1797	31	0.0645161	30	0.0666667	50	0.06	16	0.125	33	0.0606061	72	0.0833333	21	0.047619	30	0.1	51	0.156863	42	0.0952381	35	0.0857143	34	0.117647	58	0.0172414	31	0.16129	40	0.025	18	0	34	0.117647	45	0.0444444	45	0.111111	36	0.0555556	26	0.0769231	29	0.103448	21	0.238095	49
LSU-rRNA_Hsa	2759	2760	NA	NA	NA	NA	13	0	NA	NA	12	0	30	0.0666667	NA	NA	NA	NA	NA	NA	NA	NA	10	0	14	0.0714286	12	0	17	0.0588235	13	0.230769	12	0.0833333	NA	NA	NA	NA	16	0	10	0.1	NA	NA	11	0	NA	NA	12
LSU-rRNA_Hsa	1871	1872	138	0.0869565	130	0.230769	139	0.258993	82	0.268293	248	0.201613	269	0.178439	103	0.0873786	151	0.364238	128	0.0859375	220	0.3	121	0.0743802	217	0.253456	254	0.26378	233	0.343348	200	0.31	151	0.145695	202	0.222772	133	0.0902256	190	0.215789	209	0.354067	100	0.09	117	0.0769231	111	0.189189	171
LSU-rRNA_Hsa	2703	2704	20	0.05	12	0.166667	21	0.142857	NA	NA	30	0.0333333	47	0.0851064	15	0	16	0.0625	45	0.0222222	NA	NA	11	0	33	0	14	0	20	0.05	14	0	16	0.125	42	0.119048	38	0.0263158	33	0.0606061	14	0.0714286	14	0.0714286	NA	NA	27	0.0740741	19
LSU-rRNA_Hsa	1815	1816	127	0.0472441	116	0.0862069	139	0.172662	76	0.144737	221	0.153846	252	0.115079	86	0.127907	149	0.302013	111	0.045045	202	0.336634	109	0.0366972	204	0.215686	244	0.217213	226	0.30531	189	0.232804	141	0.106383	182	0.192308	125	0.056	180	0.183333	189	0.328042	93	0.129032	110	0.0727273	98	0.163265	154
LSU-rRNA_Hsa	1866	1867	138	0.0434783	130	0.123077	139	0.244604	82	0.243902	248	0.133065	269	0.163569	102	0.176471	151	0.370861	129	0.116279	220	0.309091	121	0.0991736	214	0.228972	254	0.173228	233	0.347639	199	0.231156	152	0.0986842	202	0.237624	133	0.075188	190	0.189474	207	0.275362	100	0.1	117	0.128205	111	0.144144	171
LSU-rRNA_Hsa	1885	1886	139	0.0431655	130	0.169231	139	0.143885	82	0.231707	248	0.153226	269	0.174721	103	0.135922	151	0.258278	129	0.0852713	219	0.305936	121	0.0330579	216	0.194444	254	0.232283	233	0.347639	200	0.245	152	0.157895	201	0.189055	133	0.0526316	190	0.221053	208	0.389423	100	0.17	117	0.0854701	111	0.153153	171
LSU-rRNA_Hsa	1881	1882	139	0.122302	129	0.20155	139	0.23741	82	0.268293	248	0.233871	269	0.204461	103	0.135922	151	0.397351	129	0.116279	220	0.340909	121	0.0909091	217	0.253456	254	0.248031	233	0.343348	200	0.285	152	0.203947	202	0.321782	133	0.0601504	190	0.252632	207	0.429952	100	0.12	117	0.111111	111	0.207207	171
LSU-rRNA_Hsa	2700	2701	20	0.1	12	0.166667	21	0.190476	NA	NA	30	0.1	47	0.0638298	15	0	16	0.0625	45	0	NA	NA	12	0	33	0.151515	14	0	20	0	14	0	16	0.3125	42	0.0952381	39	0.102564	33	0	14	0.214286	14	0	NA	NA	27	0.0740741	20
LSU-rRNA_Hsa	1819	1820	139	0.0791367	130	0.115385	139	0.208633	82	0.243902	248	0.133065	269	0.178439	103	0.126214	151	0.377483	129	0.0852713	220	0.345455	121	0.0826446	217	0.258065	254	0.23622	233	0.390558	197	0.253807	150	0.153333	201	0.228856	133	0.112782	190	0.252632	209	0.344498	100	0.18	117	0.153846	111	0.234234	171
LSU-rRNA_Hsa	2736	2737	NA	NA	NA	NA	12	0	NA	NA	11	0.0909091	27	0.037037	NA	NA	NA	NA	NA	NA	NA	NA	NA	NA	13	0.0769231	11	0.0909091	15	0.0666667	11	0	10	0.1	NA	NA	NA	NA	17	0.0588235	NA	NA	NA	NA	10	0	NA	NA	NA
LSU-rRNA_Hsa	2757	2758	NA	NA	NA	NA	13	0	NA	NA	12	0	30	0.0333333	NA	NA	NA	NA	NA	NA	NA	NA	10	0	14	0.0714286	12	0	17	0	13	0	12	0.0833333	NA	NA	NA	NA	17	0.0588235	10	0	NA	NA	11	0	NA	NA	11
LTR7_BT	419	420	NA	NA	NA	NA	15	0	11	0.0909091	12	0	22	0.0454545	16	0	NA	NA	13	0	14	0	11	0	23	0.130435	13	0.230769	NA	NA	12	0.0833333	17	0	15	0	12	0.0833333	15	0	NA	NA	13	0.0769231	16	0.0625	NA	NA	NA
LTR7_BT	459	460	NA	NA	NA	NA	15	0.866667	11	1	12	1	22	1	16	1	NA	NA	13	1	14	1	11	1	23	1	13	1	NA	NA	12	1	17	1	13	1	12	1	15	1	NA	NA	13	1	16	0.9375	NA	NA	NA
LTR7_BT	362	363	NA	NA	NA	NA	15	1	11	1	12	1	22	1	16	1	NA	NA	13	0.923077	14	0.928571	11	1	23	1	13	1	NA	NA	12	1	17	1	15	1	12	1	15	1	NA	NA	13	1	16	1	NA	NA	NA
LTR7_BT	345	346	NA	NA	NA	NA	15	0.0666667	11	0	12	0	22	0	16	0	NA	NA	13	0	14	0	11	0	23	0	13	0	NA	NA	12	0	17	0	15	0	12	0	15	0	NA	NA	13	0	16	0	NA	NA	NA
SSU-rRNA_Hsa	450	451	82	0.0853659	104	0.105769	169	0.0650888	72	0.180556	281	0.0960854	320	0.096875	76	0.118421	174	0.264368	144	0.0347222	280	0.332143	232	0.0258621	235	0.165957	242	0.227273	356	0.255618	198	0.232323	252	0.119048	226	0.19469	145	0.0482759	235	0.144681	290	0.27931	97	0.154639	82	0.134146	185	0.145946	235
SSU-rRNA_Hsa	1268	1269	881	0.0249716	1244	0.0506431	1365	0.0490842	705	0.0496454	1572	0.0477099	2252	0.0439609	920	0.0326087	662	0.123867	1109	0.018936	1029	0.0563654	1122	0.0231729	1521	0.0578567	743	0.0686406	1647	0.0716454	848	0.0860849	1615	0.0421053	1046	0.0688337	1145	0.0331878	1367	0.0607169	1013	0.0760118	855	0.0479532	781	0.0371319	1190	0.0445378	1571
SSU-rRNA_Hsa	498	499	82	0.134146	104	0.144231	168	0.142857	72	0.236111	281	0.124555	320	0.1	76	0.0921053	174	0.304598	144	0.0486111	280	0.303571	232	0.0517241	235	0.182979	242	0.243802	356	0.269663	199	0.301508	253	0.102767	227	0.229075	145	0.062069	235	0.191489	290	0.317241	97	0.134021	82	0.158537	185	0.0972973	235
SSU-rRNA_Hsa	1472	1473	531	0.0225989	1135	0.0634361	1584	0.0454545	767	0.0456323	1123	0.030276	2469	0.0352369	1581	0.0303605	855	0.0432749	414	0.0289855	614	0.029316	470	0.0276596	1117	0.038496	395	0.0329114	1587	0.0327662	582	0.0412371	1760	0.0397727	575	0.053913	489	0.0429448	1306	0.06049	269	0.0334572	1048	0.0295802	1144	0.0393357	1875	0.0416	2070
SSU-rRNA_Hsa	382	383	6683	0.00418974	9409	0.00361356	10232	0.00400704	5456	0.0047654	11094	0.00387597	16914	0.00319262	8881	0.0046166	6717	0.00967694	6474	0.00247142	6442	0.0074511	6200	0.0016129	9573	0.0050141	5035	0.0061569	9734	0.00862955	5401	0.00962785	11676	0.00556697	6072	0.00790514	6577	0.00212863	9412	0.00690608	5227	0.00822652	7198	0.00694637	7460	0.00683646	11017	0.00599074	13057
SSU-rRNA_Hsa	430	431	3510	0.0396011	4800	0.0902083	5082	0.0824479	2906	0.0791466	5931	0.072669	8833	0.068946	4482	0.05444	3485	0.103013	3371	0.0442005	3566	0.0863713	3334	0.0371926	5118	0.0777648	2774	0.0753425	5175	0.0890821	2907	0.0756794	6041	0.0672074	3169	0.0915115	3426	0.0618797	4960	0.0832661	2905	0.0994836	3660	0.0568306	3978	0.0643539	5144	0.0651244	6365
SSU-rRNA_Hsa	1635	1636	3042	0.0164366	5003	0.0311813	5877	0.0202484	2884	0.0270458	5610	0.0188948	8693	0.0207063	5069	0.0211087	2361	0.0304956	2877	0.0135558	3219	0.0192606	2756	0.0119739	5163	0.019756	1984	0.0246976	5634	0.0228967	2400	0.025	6344	0.0233291	2912	0.0278159	2903	0.018257	5323	0.0296825	1771	0.0141163	3671	0.0236993	4252	0.0206961	5995	0.0193495	7064
SSU-rRNA_Hsa	1095	1096	7652	0.00588082	10405	0.00442095	11219	0.00463499	6068	0.00675676	12217	0.00589343	17961	0.00395301	10080	0.00386905	7121	0.00828535	6964	0.0033027	7995	0.00712946	6447	0.00201644	10844	0.0048875	5728	0.00890363	11665	0.0058294	5897	0.0101747	13357	0.00726211	6939	0.00749388	6970	0.00286944	10892	0.00706941	4991	0.00500902	7918	0.00783026	8361	0.00861141	12359	0.00679667	14540
SSU-rRNA_Hsa	1064	1065	7631	0.0256847	10378	0.0582964	11209	0.0410385	6051	0.0396629	12185	0.0323348	17895	0.0368259	10056	0.0300318	7098	0.0377571	6958	0.0232826	7960	0.0285176	6409	0.0215322	10810	0.0360777	5733	0.0313972	11630	0.0368874	5872	0.0284401	13327	0.0327155	6914	0.0477292	6950	0.0303597	10860	0.0488029	4981	0.0323228	7906	0.0314951	8340	0.0386091	12353	0.0329475	14499
SSU-rRNA_Hsa	182	183	2738	0.0171658	4694	0.03366	4013	0.0373785	2027	0.0384805	5009	0.022759	6048	0.0347222	3275	0.0253435	1311	0.0457666	3147	0.0146171	2529	0.0284698	3111	0.0118933	5016	0.0334928	1425	0.0301754	4330	0.0297921	1827	0.031746	4733	0.027678	2324	0.0378657	3624	0.0270419	3997	0.036027	2399	0.0262609	2476	0.0319063	2844	0.0319972	4629	0.0239793	6012
SSU-rRNA_Hsa	1032	1033	7650	0.0213072	10403	0.0454677	11225	0.0367929	6072	0.036726	12215	0.0295538	17938	0.0313859	10082	0.0280698	7118	0.0407418	6967	0.0167935	7987	0.0297984	6440	0.015528	10832	0.0318501	5753	0.0340692	11647	0.0293638	5896	0.03019	13348	0.0291429	6936	0.0438293	6966	0.0229687	10892	0.0426919	4987	0.0298777	7921	0.027143	8353	0.0292111	12376	0.0277149	14524
SSU-rRNA_Hsa	350	351	6626	0.0166013	9380	0.0232409	10168	0.020358	5397	0.01927	10931	0.0170158	16836	0.0201354	8804	0.0171513	6665	0.0252063	6438	0.00963032	6356	0.0182505	6112	0.0107984	9498	0.0193725	5002	0.0167933	9619	0.0220397	5354	0.0203586	11607	0.020591	6027	0.0209059	6556	0.0122026	9365	0.0237053	5198	0.0246249	7144	0.0194569	7403	0.0199919	10962	0.0165116	12973
SSU-rRNA_Hsa	984	985	7654	0.026914	10406	0.0501634	11244	0.0382426	6070	0.0375618	12235	0.0266449	17962	0.0421445	10085	0.031532	7125	0.0374737	6971	0.0220915	7998	0.0312578	6449	0.0237246	10844	0.034028	5751	0.0309511	11667	0.0365132	5897	0.0334068	13359	0.0335354	6942	0.0396139	6972	0.0321285	10895	0.0421294	4983	0.0323099	7923	0.0261265	8360	0.0332536	12385	0.0323779	14548
SSU-rRNA_Hsa	1254	1255	2608	0.0333589	3741	0.0708367	4105	0.0494519	2019	0.0599307	4898	0.0473663	6318	0.0433682	2845	0.0379613	2062	0.057711	3460	0.0323699	2841	0.0499824	3221	0.0301149	4533	0.0511802	2360	0.0512712	4328	0.0510628	2323	0.047783	4658	0.0405754	2903	0.0661385	3438	0.0325771	4057	0.0653192	2846	0.054111	2403	0.0432792	2118	0.0491029	3365	0.043685	4173
SSU-rRNA_Hsa	1205	1206	2607	0.0333717	3739	0.0786306	4104	0.0467836	2018	0.0530228	4899	0.0442948	6318	0.0525483	2846	0.0470836	2061	0.0732654	3460	0.0355491	2840	0.0464789	3220	0.0245342	4532	0.0511915	2363	0.0613627	4327	0.0485325	2322	0.0478036	4656	0.0435997	2904	0.0661157	3437	0.0407332	4057	0.0628543	2844	0.0502813	2402	0.0349709	2117	0.0401512	3363	0.0398454	4169
SSU-rRNA_Hsa	306	307	6691	0.0116575	9429	0.0302259	10255	0.0279863	5457	0.0219901	11113	0.0193467	16956	0.0192262	8891	0.0199078	6732	0.0340166	6483	0.014191	6457	0.0201332	6215	0.00852776	9580	0.0256785	5047	0.0186249	9748	0.0246204	5417	0.0217833	11700	0.0174359	6079	0.0332291	6587	0.014726	9429	0.0234383	5232	0.0248471	7203	0.0181869	7476	0.0183253	11047	0.0190097	13100
SSU-rRNA_Hsa	239	240	1390	0.0532374	2407	0.0702119	2018	0.0787909	1066	0.0694184	2564	0.0464119	2993	0.0761777	1619	0.0543545	635	0.0944882	1556	0.0289203	1313	0.0571211	1575	0.0349206	2453	0.0615573	739	0.0608931	2219	0.0734565	941	0.0680128	2399	0.0571071	1131	0.0627763	1858	0.0452099	1995	0.0596491	1142	0.061296	1244	0.0498392	1408	0.0653409	2017	0.0585027	2772
SSU-rRNA_Hsa	1337	1338	528	0.0549242	1138	0.0878735	1589	0.063562	766	0.0848564	1133	0.0723742	2466	0.0673155	1575	0.064127	852	0.0528169	413	0.0605327	615	0.0601626	475	0.0442105	1119	0.0732797	397	0.0428212	1584	0.0479798	582	0.0412371	1767	0.0588568	575	0.0904348	489	0.0695297	1305	0.11341	267	0.0411985	1049	0.0648236	1144	0.0611888	1880	0.0558511	2071
SSU-rRNA_Hsa	1597	1598	3063	0.0306889	5040	0.0430556	5905	0.0408129	2901	0.0299897	5668	0.0262879	8753	0.0375871	5111	0.0266093	2384	0.0444631	2895	0.0259067	3263	0.0330984	2789	0.0190032	5207	0.0307279	2005	0.0334165	5685	0.0404573	2427	0.0309023	6401	0.0314013	2940	0.0326531	2919	0.0226105	5376	0.0452009	1791	0.0374093	3689	0.0295473	4283	0.0326874	6254	0.0267029	7325
SSU-rRNA_Hsa	179	180	2708	0.0413589	4673	0.0678365	3981	0.0595328	2012	0.0591451	4920	0.0455285	5953	0.0510667	3258	0.0441989	1294	0.0741886	3132	0.0354406	2426	0.0548228	3062	0.0323318	5000	0.0478	1406	0.0504979	4201	0.0516544	1811	0.0541137	4674	0.0532734	2301	0.0747501	3616	0.0500553	3958	0.0682163	2382	0.0503778	2458	0.0484133	2819	0.0482441	4595	0.0457018	5941
SSU-rRNA_Hsa	337	338	6687	0.018693	9424	0.0337436	10252	0.0335544	5453	0.0220062	11096	0.0233417	16938	0.0259771	8891	0.0235069	6726	0.0398454	6477	0.0118882	6449	0.0268259	6202	0.00935182	9573	0.0296668	5045	0.0239841	9733	0.030001	5407	0.0253375	11689	0.0242963	6072	0.0444664	6585	0.0139711	9416	0.0217715	5227	0.0317582	7203	0.0198528	7466	0.0211626	11043	0.0249027	13081
SSU-rRNA_Hsa	1067	1068	7636	0.0301205	10377	0.0627349	11209	0.0528147	6050	0.0528926	12194	0.0404297	17898	0.0421835	10059	0.0397654	7098	0.0529727	6952	0.0268987	7968	0.0439257	6412	0.02199	10809	0.0453326	5733	0.0397698	11632	0.0457359	5872	0.0393392	13327	0.0372177	6912	0.0604745	6952	0.0306387	10866	0.051813	4982	0.0399438	7909	0.0386901	8342	0.0438744	12324	0.0393541	14463
SSU-rRNA_Hsa	1717	1718	3065	0.0323002	5041	0.0593136	5919	0.0572732	2896	0.0366022	5661	0.0333863	8772	0.0448016	5116	0.0412432	2384	0.0532718	2894	0.0269523	3257	0.0356156	2785	0.021544	5209	0.0428105	2001	0.0484758	5692	0.0470836	2429	0.0407575	6400	0.041875	2941	0.0618837	2911	0.0329784	5382	0.0471944	1787	0.0408506	3693	0.0333063	4277	0.0371756	6258	0.0361138	7337
SSU-rRNA_Hsa	409	410	6688	0.0509868	9416	0.0947324	10239	0.068659	5457	0.0720176	11111	0.0576906	16917	0.0747177	8884	0.0542548	6722	0.0621839	6476	0.0492588	6451	0.0644861	6211	0.0402512	9572	0.0685332	5035	0.0623635	9733	0.0618514	5407	0.0515998	11676	0.0617506	6071	0.0714874	6576	0.0628041	9414	0.0758445	5229	0.0688468	7201	0.0581864	7460	0.0626005	11024	0.0537917	13070
SSU-rRNA_Hsa	201	202	2700	0.0103704	4671	0.0359666	3974	0.0319577	2005	0.0189526	4990	0.0194389	6010	0.0279534	3253	0.0242853	1291	0.0449264	3125	0.0112	2515	0.0238569	3077	0.0126747	4987	0.0290756	1398	0.0264664	4310	0.0236659	1801	0.0333148	4698	0.0251171	2303	0.032132	3616	0.0154867	3961	0.022974	2384	0.0264262	2467	0.0194568	2813	0.023107	4589	0.0183046	5966
SSU-rRNA_Hsa	1075	1076	7658	0.0275529	10411	0.0652195	11245	0.0473099	6071	0.0508977	12239	0.0368494	17967	0.050871	10086	0.0400555	7124	0.0512353	6969	0.0266896	7996	0.0363932	6445	0.0238945	10846	0.0443481	5756	0.0415219	11671	0.0440408	5892	0.037169	13362	0.038617	6940	0.0570605	6971	0.0319897	10896	0.0592878	4993	0.0340477	7922	0.0343348	8363	0.0420902	12384	0.0386789	14548
SSU-rRNA_Hsa	1609	1610	3062	0.0594383	5037	0.115346	5917	0.0765591	2901	0.0913478	5666	0.0665372	8747	0.0847148	5111	0.0635883	2386	0.0737636	2895	0.051468	3264	0.0689338	2790	0.0451613	5210	0.0616123	2006	0.0777667	5679	0.0662088	2420	0.0566116	6397	0.0701892	2938	0.0864534	2917	0.077134	5376	0.094494	1790	0.0597765	3691	0.065294	4283	0.0782162	6251	0.0583907	7322
SSU-rRNA_Hsa	402	403	6689	0.0236209	9415	0.0464153	10239	0.0357457	5458	0.0316966	11108	0.0291682	16921	0.0327995	8887	0.030719	6722	0.0441833	6477	0.0213062	6450	0.0310078	6214	0.0188285	9575	0.0310183	5036	0.0287927	9736	0.0348192	5409	0.0275467	11670	0.0306769	6073	0.0426478	6576	0.0250912	9412	0.0370803	5228	0.0355777	7199	0.0295874	7463	0.0333646	11036	0.0308989	13073
SSU-rRNA_Hsa	281	282	6685	0.0182498	9427	0.0386125	10249	0.0288809	5455	0.0210816	11106	0.0198992	16937	0.0270414	8891	0.0231695	6729	0.0310596	6476	0.0134342	6448	0.0198511	6214	0.00917284	9575	0.0267363	5042	0.0238001	9732	0.0233251	5411	0.0214378	11689	0.0219009	6073	0.0289807	6586	0.0189797	9428	0.0263046	5231	0.0277194	7201	0.01597	7472	0.0198073	11052	0.0233442	13098
SSU-rRNA_Hsa	1163	1164	1857	0.0597738	2605	0.144338	2929	0.105838	1406	0.135135	3494	0.0887235	4404	0.104223	2074	0.0988428	1591	0.12885	2473	0.0788516	1996	0.0856713	2274	0.0628848	3167	0.0994632	1778	0.125422	2957	0.0811633	1626	0.0891759	3302	0.090854	2024	0.143775	2421	0.0978934	2868	0.134589	1994	0.100802	1638	0.0915751	1465	0.0989761	2066	0.0968054	2529
SSU-rRNA_Hsa	1047	1048	3696	0.0616883	5130	0.131774	5370	0.111173	2788	0.100072	5963	0.0925709	8539	0.083265	4946	0.0764254	3101	0.0928733	3397	0.0559317	3748	0.065635	3291	0.0525676	5360	0.0985075	2605	0.0694818	5504	0.0626817	2755	0.0707804	6561	0.0754458	3321	0.117736	3552	0.0838964	5322	0.0975197	2499	0.0672269	3818	0.0733368	4016	0.0717131	5589	0.0778315	6595
SSU-rRNA_Hsa	1747	1748	3067	0.0345615	5043	0.0620662	5919	0.0523737	2900	0.0424138	5661	0.0370959	8784	0.0442851	5119	0.0429771	2386	0.0569992	2895	0.024525	3261	0.0318921	2784	0.0211925	5212	0.0481581	2002	0.0424575	5696	0.0421348	2427	0.0333745	6407	0.0430779	2942	0.0584636	2911	0.0357266	5386	0.0464166	1790	0.0430168	3698	0.0327204	4287	0.0405878	6262	0.0319387	7339
SSU-rRNA_Hsa	369	370	6683	0.0606015	9412	0.121972	10235	0.0989741	5457	0.0905259	11099	0.0836111	16911	0.0934894	8885	0.0775464	6721	0.0925458	6472	0.0562423	6448	0.0674628	6208	0.0420425	9557	0.0870566	5033	0.063183	9727	0.0746376	5408	0.0647189	11672	0.0660555	6066	0.0984174	6580	0.0613982	9412	0.0931789	5227	0.0713602	7194	0.0611621	7459	0.0756134	11015	0.0724467	13045
SSU-rRNA_Hsa	424	425	6689	0.0367768	9414	0.0781814	10231	0.0717427	5458	0.0591792	11107	0.0529396	16912	0.0570009	8886	0.0542426	6720	0.0730655	6477	0.0355103	6449	0.0572182	6208	0.029317	9563	0.0581408	5032	0.049682	9733	0.0622624	5408	0.0552885	11676	0.0536999	6070	0.0686985	6577	0.0454615	9411	0.0621613	5219	0.0532669	7202	0.0476257	7459	0.0481298	11039	0.0497328	13078
SSU-rRNA_Hsa	1311	1312	529	0.0510397	1139	0.119403	1590	0.0698113	768	0.104167	1135	0.0634361	2473	0.0683381	1575	0.0634921	855	0.0760234	412	0.0703883	616	0.0584416	475	0.0357895	1119	0.0554066	396	0.0505051	1589	0.0641913	583	0.0531732	1766	0.0554926	577	0.0710572	490	0.0877551	1309	0.0962567	268	0.0223881	1051	0.05804	1145	0.0480349	1879	0.053752	2074
SSU-rRNA_Hsa	73	74	1402	0.0349501	2317	0.0820026	2063	0.064954	1006	0.0636183	2644	0.0608926	3179	0.0682605	1696	0.0695755	728	0.105769	1592	0.0383166	1343	0.0737156	1619	0.0234713	2609	0.0555768	717	0.0641562	2268	0.0599647	942	0.0626327	2455	0.0619145	1238	0.0840065	1781	0.046603	2071	0.0637373	1296	0.0609568	1280	0.0523438	1492	0.0536193	2409	0.0464923	2977
SSU-rRNA_Hsa	319	320	6690	0.02287	9426	0.0515595	10254	0.035986	5454	0.0298863	11113	0.0278053	16950	0.0414159	8887	0.0268932	6734	0.038907	6484	0.0161937	6451	0.0258875	6212	0.0123954	9582	0.0416406	5046	0.0279429	9746	0.0346809	5416	0.0217873	11695	0.031894	6077	0.0442653	6586	0.0264197	9428	0.0322444	5233	0.036117	7203	0.0252672	7473	0.0272983	11039	0.0269952	13086
SSU-rRNA_Hsa	1742	1743	3066	0.0257665	5045	0.0612488	5923	0.0411953	2900	0.03	5675	0.0297797	8785	0.0334661	5117	0.0357631	2387	0.0498534	2892	0.02213	3257	0.0267117	2791	0.0171981	5215	0.0377756	2000	0.03	5692	0.0370696	2430	0.0292181	6408	0.0308989	2943	0.0632008	2912	0.029533	5387	0.0387971	1789	0.0329793	3699	0.0289267	4286	0.0307979	6263	0.0349673	7340
SSU-rRNA_Hsa	1583	1584	3067	0.0384741	5046	0.088585	5926	0.0779615	2903	0.048226	5677	0.0551348	8786	0.0545186	5118	0.052755	2390	0.0686192	2897	0.0376251	3267	0.0407101	2796	0.0307582	5219	0.0647634	2012	0.0452286	5697	0.0449359	2433	0.0427456	6410	0.0541342	2954	0.0802302	2923	0.0499487	5382	0.0648458	1794	0.0473802	3698	0.0413737	4285	0.0497083	6260	0.0432907	7345
SSU-rRNA_Hsa	1039	1040	7642	0.0287883	10392	0.0665897	11224	0.0527441	6060	0.0508251	12183	0.0414512	17906	0.0405451	10071	0.0387251	7107	0.0523428	6956	0.0241518	7967	0.0362746	6430	0.0206843	10815	0.045215	5750	0.0424348	11638	0.0359168	5892	0.0315682	13342	0.0380753	6931	0.058866	6966	0.0321562	10885	0.0509876	4983	0.034116	7904	0.0364372	8340	0.0389688	12370	0.0371867	14519
SSU-rRNA_Hsa	212	213	2763	0.0235252	4717	0.0536358	4035	0.0465923	2041	0.0470358	5136	0.0321262	6115	0.0600164	3286	0.034997	1322	0.0658094	3153	0.0222011	2582	0.0406662	3177	0.0195153	5029	0.0449394	1433	0.0579204	4406	0.04335	1834	0.04253	4791	0.0365268	2338	0.0474765	3631	0.0360782	4019	0.0467778	2405	0.035343	2497	0.030837	2862	0.0387841	4651	0.0333262	6073
SSU-rRNA_Hsa	1125	1126	7647	0.0232771	10403	0.041911	11221	0.0364495	6069	0.0237271	12234	0.0238679	17957	0.0286239	10087	0.0267671	7121	0.0337031	6970	0.0153515	7990	0.02403	6450	0.0127132	10843	0.0303422	5732	0.0228542	11655	0.025311	5900	0.0208475	13359	0.0268733	6940	0.037464	6968	0.0210964	10896	0.0302863	4991	0.0300541	7920	0.025	8358	0.0258435	12355	0.0249292	14550
SSU-rRNA_Hsa	1460	1461	530	0.0207547	1135	0.0590308	1582	0.0379267	763	0.0484928	1113	0.0485175	2467	0.0344548	1578	0.0430925	856	0.0373832	414	0.0289855	613	0.045677	466	0.0214592	1117	0.0295434	393	0.0254453	1581	0.0373182	582	0.0429553	1754	0.0302166	573	0.0418848	490	0.044898	1305	0.0482759	269	0.0297398	1048	0.0343511	1143	0.0419948	1874	0.0400213	2069
SSU-rRNA_Hsa	977	978	7655	0.0333116	10407	0.0796579	11245	0.0697199	6074	0.0479091	12247	0.0489916	17963	0.0567834	10085	0.0478929	7126	0.0509402	6965	0.0310122	7989	0.0345475	6452	0.0246435	10846	0.0563341	5755	0.043788	11658	0.0399726	5903	0.0423513	13359	0.0416199	6941	0.0701628	6971	0.0387319	10901	0.055683	4991	0.0452815	7917	0.0351143	8363	0.0379051	12385	0.0465079	14550
SSU-rRNA_Hsa	346	347	6676	0.0334032	9413	0.0728779	10233	0.066354	5449	0.041292	11063	0.0425743	16907	0.0479092	8872	0.0442967	6715	0.065376	6466	0.0301577	6433	0.0438365	6180	0.0202265	9553	0.055794	5029	0.0403659	9709	0.0503656	5402	0.0360977	11668	0.0405382	6058	0.0656983	6576	0.0299574	9400	0.0476596	5219	0.046369	7191	0.0294813	7442	0.0369524	11025	0.0411791	13054
SSU-rRNA_Hsa	326	327	6691	0.0240622	9429	0.0661788	10244	0.0560328	5459	0.0377358	11112	0.037617	16953	0.0435911	8895	0.0402473	6734	0.0455895	6481	0.0245333	6456	0.0289653	6214	0.0191503	9584	0.0470576	5047	0.0320983	9746	0.0392982	5415	0.0267775	11696	0.0373632	6077	0.0631891	6588	0.0352155	9429	0.0425284	5233	0.0376457	7203	0.0306817	7477	0.0363782	11038	0.0337018	13085
SSU-rRNA_Hsa	311	312	6687	0.0257215	9427	0.0701177	10251	0.0552141	5459	0.0397509	11114	0.0387799	16950	0.0429499	8891	0.0388033	6734	0.0473715	6477	0.0250116	6452	0.0313081	6212	0.0217321	9579	0.0500052	5047	0.0295225	9747	0.0374474	5417	0.0332287	11698	0.0341084	6078	0.0664692	6587	0.0317292	9426	0.0423297	5233	0.0384101	7203	0.0327641	7475	0.0339799	11054	0.0335625	13097
SSU-rRNA_Hsa	129	130	2759	0.0293585	4709	0.0611595	4043	0.0568884	2041	0.0455659	5133	0.0397428	6116	0.0573905	3283	0.0447761	1320	0.0681818	3138	0.0254939	2581	0.0461062	3156	0.0193283	5026	0.0493434	1438	0.0382476	4404	0.044505	1832	0.0436681	4784	0.0388796	2344	0.0558874	3629	0.0333425	4022	0.0504724	2391	0.03555	2496	0.0300481	2856	0.0367647	4669	0.0349111	6084
SSU-rRNA_Hsa	1708	1709	3065	0.0195759	5039	0.0494146	5919	0.05136	2900	0.0227586	5656	0.0242221	8773	0.0344238	5116	0.0283425	2386	0.0486169	2893	0.0231594	3257	0.0303961	2785	0.0136445	5209	0.0431945	1999	0.0305153	5686	0.0357017	2428	0.0313015	6403	0.0274871	2943	0.0557255	2906	0.0209911	5380	0.0295539	1788	0.033557	3692	0.0254605	4283	0.0214803	6247	0.0286538	7311
SSU-rRNA_Hsa	1574	1575	3057	0.0215898	5033	0.0532486	5905	0.0479255	2894	0.0214236	5668	0.0294637	8778	0.036113	5102	0.0284202	2385	0.0368973	2889	0.0193839	3261	0.0208525	2785	0.0136445	5213	0.0366392	2001	0.0244878	5688	0.024789	2429	0.0144092	6400	0.0251563	2942	0.046567	2914	0.0195607	5370	0.0275605	1791	0.0262423	3695	0.0186739	4275	0.0240936	6253	0.0287862	7340
SSU-rRNA_Hsa	1128	1129	3977	0.044003	5272	0.091047	5877	0.0866088	3315	0.0699849	6281	0.0534947	9454	0.0663211	5155	0.0682832	4039	0.0730379	3554	0.0374226	4277	0.0593874	3174	0.0330813	5462	0.0644453	3162	0.0553447	6181	0.0697298	3165	0.0537125	6790	0.0592047	3621	0.0831262	3412	0.0463072	5589	0.0864198	2501	0.0503798	4115	0.0573512	4359	0.0589585	6175	0.0652632	7190
SSU-rRNA_Hsa	1705	1706	3067	0.0404304	5042	0.0692186	5919	0.0655516	2901	0.0448121	5668	0.0354622	8779	0.058321	5118	0.0478703	2387	0.0481776	2893	0.0394055	3260	0.0358896	2787	0.0297811	5213	0.0523691	2001	0.0494753	5693	0.0521693	2429	0.0333471	6406	0.0515142	2942	0.0669613	2910	0.0508591	5387	0.0618155	1790	0.047486	3699	0.0397405	4285	0.0527421	6263	0.038001	7336
SSU-rRNA_Hsa	1756	1757	1323	0.0506425	2282	0.0880806	2381	0.0848383	1241	0.0556003	2353	0.0616235	3458	0.0656449	2025	0.0508642	694	0.0878963	1266	0.0450237	1273	0.0628437	1169	0.0299401	2194	0.071103	728	0.0563187	2370	0.0751055	895	0.0569832	2608	0.0605828	1196	0.102007	1328	0.0496988	2220	0.068018	765	0.0522876	1454	0.0618982	1766	0.0566251	2275	0.0641758	2784
SSU-rRNA_Hsa	186	187	2749	0.014187	4708	0.0443925	4035	0.0458488	2030	0.0226601	5080	0.0244094	6090	0.0338259	3283	0.0307645	1318	0.0553869	3146	0.0104895	2569	0.0276372	3144	0.00858779	5025	0.038806	1431	0.0286513	4368	0.0302198	1826	0.0268346	4768	0.0270554	2332	0.0433105	3621	0.0209887	4013	0.0306504	2397	0.0300375	2489	0.0208919	2857	0.0241512	4658	0.0283383	6053
SSU-rRNA_Hsa	331	332	6683	0.0270836	9427	0.0693752	10246	0.060609	5455	0.0295142	11080	0.0380866	16945	0.0505164	8891	0.0368912	6730	0.0475483	6484	0.0220543	6447	0.0266791	6207	0.0157886	9578	0.0539779	5041	0.0247967	9735	0.0393426	5415	0.033241	11688	0.0365332	6072	0.0632411	6585	0.0290053	9422	0.0384207	5227	0.0415152	7195	0.0248784	7468	0.0321371	11047	0.0354847	13095
SSU-rRNA_Hsa	974	975	3757	0.043918	5168	0.0830108	5467	0.0803	2842	0.0661506	6048	0.0595238	8679	0.0580712	5009	0.0586944	3171	0.0734784	3430	0.0271137	3830	0.0503916	3313	0.0283731	5405	0.0558742	2669	0.0520794	5645	0.0577502	2815	0.0507993	6687	0.0533872	3399	0.0856134	3570	0.0518207	5408	0.0684172	2532	0.0584518	3889	0.0509128	4087	0.0545632	5620	0.0580071	6661
SSU-rRNA_Hsa	1317	1318	529	0.0321361	1139	0.0693591	1589	0.0547514	768	0.0507812	1134	0.0493827	2470	0.0396761	1578	0.0411914	854	0.0515222	414	0.0338164	616	0.0405844	475	0.0315789	1120	0.0446429	397	0.0352645	1587	0.0428481	581	0.0413081	1770	0.0457627	577	0.0554593	490	0.044898	1308	0.0718654	268	0.0261194	1051	0.0437678	1145	0.0454148	1877	0.0468833	2072
SSU-rRNA_Hsa	1572	1573	3053	0.0265313	5033	0.0661633	5915	0.0527473	2892	0.0293914	5663	0.0340809	8769	0.0455012	5102	0.0362603	2383	0.0432228	2887	0.0221683	3259	0.02332	2788	0.0143472	5213	0.0492998	2001	0.0304848	5688	0.0339311	2427	0.0222497	6397	0.0347038	2944	0.0567255	2911	0.0333219	5367	0.0381964	1790	0.0268156	3690	0.0284553	4272	0.0292603	6252	0.0345489	7334
SSU-rRNA_Hsa	1109	1110	7656	0.0407524	10407	0.0936869	11226	0.0796366	6074	0.0503787	12240	0.0473856	17966	0.0577201	10086	0.0544319	7124	0.0544638	6970	0.0360115	7994	0.0439079	6448	0.0294665	10850	0.0629493	5733	0.0359323	11661	0.0507675	5900	0.0347458	13362	0.046999	6941	0.0698747	6972	0.0484796	10900	0.0615596	4991	0.0470848	7921	0.0440601	8363	0.0450795	12356	0.0475882	14544
SSU-rRNA_Hsa	1279	1280	529	0.0226843	1138	0.0579965	1589	0.0660793	768	0.046875	1135	0.0572687	2470	0.0530364	1578	0.0380228	855	0.0538012	414	0.0338164	616	0.0292208	474	0.0274262	1119	0.0598749	397	0.0352645	1586	0.0390921	583	0.0188679	1766	0.0475651	576	0.0694444	490	0.0306122	1307	0.0374904	268	0.0335821	1051	0.038059	1144	0.0340909	1879	0.0393827	2073
SSU-rRNA_Hsa	1513	1514	789	0.0342205	1192	0.0746644	929	0.0699677	536	0.0578358	1252	0.057508	1569	0.0630975	515	0.0485437	642	0.088785	1416	0.0360169	1047	0.052531	1317	0.022779	1357	0.0611643	877	0.0627138	1146	0.065445	767	0.0456323	1024	0.0654297	904	0.0884956	1447	0.0345543	953	0.0734523	1374	0.0676856	592	0.0709459	525	0.0419048	761	0.0525624	1075
SSU-rRNA_Hsa	278	279	3295	0.0318665	4694	0.0779719	5346	0.077254	2659	0.0492666	5561	0.0451358	8529	0.0560441	4509	0.0512309	3524	0.0746311	3174	0.0311909	3285	0.0550989	3107	0.0267139	4701	0.0485003	2544	0.0573899	5084	0.0586153	2808	0.0420228	5960	0.0449664	3173	0.0743776	3229	0.0306596	4729	0.0575174	2629	0.0585774	3708	0.0458468	3630	0.0509642	5503	0.0494276	6312
SSU-rRNA_Hsa	1273	1274	487	0.026694	931	0.0988185	1542	0.0830091	740	0.0689189	1017	0.0648968	2423	0.0610813	1535	0.0540717	852	0.0715962	392	0.0408163	597	0.0586265	453	0.0309051	967	0.0723888	404	0.0470297	1529	0.0614781	580	0.0431034	1717	0.0506698	574	0.0836237	409	0.0488998	1255	0.0908367	248	0.0645161	1017	0.0589971	1067	0.0449859	1699	0.0606239	1845
SSU-rRNA_Hsa	125	126	2758	0.0340827	4708	0.0626593	4043	0.0712342	2041	0.0303773	5137	0.0467199	6109	0.0545097	3287	0.0334652	1318	0.0766313	3139	0.0207072	2578	0.0376261	3158	0.0167828	5012	0.0614525	1437	0.0361865	4403	0.0436066	1835	0.0435967	4785	0.0326019	2344	0.0524744	3629	0.033067	4020	0.0452736	2393	0.0430422	2494	0.032077	2856	0.030112	4650	0.0393548	6051
SSU-rRNA_Hsa	479	480	82	0.0731707	104	0.115385	168	0.166667	72	0.222222	281	0.142349	320	0.134375	76	0.118421	174	0.281609	144	0.0277778	279	0.354839	229	0.0567686	234	0.17094	242	0.268595	354	0.274011	199	0.246231	253	0.150198	227	0.215859	145	0.0206897	235	0.182979	290	0.27931	97	0.123711	82	0.158537	185	0.145946	235
SSU-rRNA_Hsa	1701	1702	3062	0.025147	5037	0.0659122	5916	0.07167	2893	0.0304183	5664	0.0351342	8776	0.0415907	5117	0.0383037	2386	0.0611903	2892	0.02213	3256	0.0233415	2784	0.0208333	5206	0.0495582	1995	0.0290727	5682	0.0359029	2420	0.0289256	6398	0.0371991	2940	0.0659864	2908	0.0247593	5378	0.0304946	1786	0.0419933	3697	0.0267785	4283	0.030586	6255	0.0314948	7329
SSU-rRNA_Hsa	1098	1099	7651	0.0504509	10412	0.118325	11224	0.0966679	6073	0.0574675	12232	0.0627044	17961	0.082011	10088	0.0704798	7122	0.0683797	6965	0.0422111	8000	0.059875	6450	0.0308527	10830	0.0775623	5734	0.04639	11673	0.0630515	5893	0.0498897	13360	0.0629491	6944	0.0858295	6972	0.0625359	10897	0.0739653	4993	0.0624875	7922	0.0498611	8362	0.0560871	12358	0.0636834	14547
SSU-rRNA_Hsa	379	380	6674	0.040006	9405	0.0889952	10232	0.0848319	5453	0.037594	11084	0.0590942	16905	0.0632949	8876	0.0534024	6708	0.0766249	6469	0.0313804	6441	0.0501475	6203	0.0254715	9564	0.0740276	5021	0.0458076	9712	0.0533361	5407	0.0386536	11668	0.0469661	6066	0.0725354	6570	0.0372907	9409	0.0491019	5223	0.0614589	7193	0.0351731	7463	0.0355085	11029	0.0508659	13071
SSU-rRNA_Hsa	315	316	6687	0.0291611	9424	0.0811757	10246	0.0732969	5457	0.0320689	11109	0.0468089	16946	0.0463236	8881	0.0445896	6733	0.0561414	6483	0.0208237	6455	0.028505	6216	0.0162484	9547	0.0653608	5045	0.0317146	9743	0.0380786	5418	0.030454	11695	0.0333476	6080	0.0726974	6583	0.030837	9429	0.0386043	5232	0.0516055	7204	0.0297057	7473	0.0290379	11053	0.0416177	13098
SSU-rRNA_Hsa	89	90	2761	0.0398406	4719	0.0858233	4042	0.0895596	2044	0.0459883	5169	0.0485587	6118	0.0658712	3292	0.0540705	1322	0.080938	3142	0.0321451	2587	0.0595284	3181	0.0235775	5027	0.0704197	1438	0.0458971	4416	0.0493659	1838	0.0478781	4788	0.0497076	2344	0.0678328	3631	0.0347012	4025	0.0427329	2397	0.0609095	2499	0.0420168	2864	0.0405028	4669	0.0449775	6087
SSU-rRNA_Hsa	334	335	6686	0.0315585	9418	0.0888724	10254	0.0791886	5457	0.0379329	11102	0.0507116	16946	0.0557064	8889	0.0456744	6731	0.0585351	6474	0.0262589	6446	0.0318027	6202	0.0199936	9582	0.0678355	5043	0.0335118	9737	0.0461128	5409	0.0321686	11690	0.0418306	6074	0.0849523	6585	0.0355353	9423	0.0368248	5227	0.0539506	7204	0.0328984	7472	0.0349304	11049	0.045977	13094
SSU-rRNA_Hsa	1085	1086	7646	0.0451216	10391	0.0818978	11224	0.078047	6058	0.0445692	12228	0.0552012	17945	0.0557816	10069	0.0467772	7114	0.0653641	6958	0.0294625	7977	0.0409929	6432	0.0251866	10829	0.0630714	5744	0.0461351	11652	0.0548404	5887	0.0356718	13350	0.0464419	6924	0.0720682	6959	0.0385113	10885	0.0477722	4990	0.0488978	7913	0.0369013	8348	0.0395304	12357	0.0484745	14516
SSU-rRNA_Hsa	1753	1754	3065	0.023491	5041	0.0674469	5920	0.0552365	2899	0.0269058	5663	0.032315	8773	0.0455944	5116	0.0424159	2382	0.0411419	2891	0.0224836	3253	0.0276668	2784	0.016523	5214	0.0573456	2002	0.026973	5689	0.0384953	2428	0.0234761	6403	0.0384195	2942	0.0628824	2909	0.0299072	5381	0.0367961	1789	0.0357742	3694	0.0249053	4283	0.0296521	6260	0.0353035	7335
SSU-rRNA_Hsa	481	482	82	0.097561	104	0.173077	169	0.213018	72	0.125	281	0.177936	320	0.140625	75	0.146667	174	0.321839	144	0.0625	278	0.298561	232	0.0474138	235	0.212766	242	0.22314	356	0.272472	199	0.231156	253	0.13834	226	0.181416	145	0.0275862	235	0.174468	290	0.289655	97	0.14433	82	0.182927	185	0.113514	235
SSU-rRNA_Hsa	199	200	2749	0.0331029	4711	0.0825727	4036	0.0914272	2035	0.0452088	5082	0.05549	6096	0.062336	3284	0.0563337	1318	0.0804249	3148	0.0289072	2568	0.0478972	3156	0.0256654	5027	0.0740004	1429	0.0405878	4380	0.0472603	1829	0.0426463	4780	0.0437238	2335	0.0749465	3628	0.0377619	4018	0.0440518	2399	0.0562734	2493	0.0352988	2858	0.0409377	4660	0.0487124	6064
SSU-rRNA_Hsa	1234	1235	2603	0.0549366	3738	0.129213	4101	0.128993	2016	0.0803571	4894	0.0919493	6309	0.0943097	2844	0.0875527	2061	0.1082	3459	0.0621567	2834	0.0684545	3222	0.0288641	4530	0.10596	2362	0.0740898	4327	0.0771897	2322	0.0478036	4652	0.0674979	2900	0.11069	3439	0.0683338	4056	0.0835799	2845	0.0910369	2402	0.05995	2118	0.0571294	3364	0.0704518	4170
SSU-rRNA_Hsa	1091	1092	7656	0.100052	10411	0.210643	11237	0.180742	6074	0.132038	12238	0.131884	17966	0.143827	10084	0.126636	7126	0.126579	6966	0.0881424	7994	0.0976983	6451	0.0730119	10827	0.131431	5747	0.107708	11667	0.107483	5903	0.0860579	13357	0.117242	6940	0.159078	6971	0.115909	10901	0.145766	4989	0.109641	7919	0.102033	8365	0.110221	12374	0.12106	14546
SSU-rRNA_Hsa	1523	1524	1679	0.0345444	2031	0.0891187	1935	0.0883721	1085	0.0497696	2455	0.0598778	3186	0.0728186	1026	0.0516569	1374	0.0669578	2994	0.0277221	2190	0.0479452	2647	0.0219116	2425	0.0705155	1947	0.0477658	2154	0.0445682	1599	0.0450281	2031	0.0516987	2008	0.0836653	2874	0.0497564	1938	0.0546956	2816	0.0635653	1178	0.0560272	920	0.0554348	1361	0.0595151	1828
SSU-rRNA_Hsa	994	995	7655	0.0636185	10411	0.146672	11246	0.136671	6074	0.0702996	12244	0.09033	17969	0.104847	10090	0.0759167	7127	0.0944296	6969	0.0533793	7995	0.0569106	6450	0.0409302	10846	0.0956113	5755	0.0604692	11672	0.0699109	5903	0.0499746	13363	0.0672005	6939	0.112408	6973	0.0674028	10907	0.0749977	4988	0.0858059	7917	0.0587344	8365	0.0628811	12387	0.0791152	14550
SSU-rRNA_Hsa	503	504	78	0.102564	96	0.114583	155	0.109677	70	0.2	264	0.136364	298	0.110738	75	0.133333	165	0.30303	128	0.0390625	260	0.284615	212	0.0660377	218	0.183486	223	0.251121	331	0.277946	184	0.244565	225	0.124444	211	0.194313	118	0.0423729	217	0.179724	271	0.250923	90	0.122222	77	0.155844	157	0.146497	213
SSU-rRNA_Hsa	1547	1548	1681	0.0398572	2032	0.0757874	1935	0.0739018	1085	0.0239631	2455	0.0570265	3178	0.0550661	1027	0.0506329	1374	0.0567686	2993	0.0357501	2192	0.0433394	2645	0.0196597	2423	0.0664466	1949	0.0400205	2155	0.0450116	1600	0.031875	2030	0.0541872	2012	0.0740557	2874	0.0334029	1938	0.0485036	2819	0.0574672	1178	0.0432937	920	0.0293478	1360	0.05	1829
SSU-rRNA_Hsa	1565	1566	2724	0.0642438	3837	0.149596	4669	0.150996	2288	0.0747378	4770	0.104403	7130	0.10575	3689	0.0870155	2513	0.108635	3240	0.0549383	3250	0.0643077	3019	0.0417357	4316	0.113994	2441	0.0712823	4581	0.0842611	2463	0.0617134	4974	0.0876558	2938	0.124575	3113	0.0822358	4279	0.105866	2556	0.079421	2954	0.070413	3064	0.0721279	4289	0.0972255	4984
SSU-rRNA_Hsa	1103	1104	7656	0.0949582	10410	0.173679	11232	0.160702	6066	0.0814375	12236	0.109922	17964	0.123302	10076	0.102819	7121	0.105182	6968	0.0687428	7996	0.0731616	6450	0.0576744	10844	0.122464	5732	0.0802512	11666	0.0918052	5896	0.0597015	13362	0.0974405	6943	0.121993	6934	0.0856648	10895	0.0943552	4987	0.100862	7922	0.0740975	8360	0.0783493	12359	0.103487	14545
SSU-rRNA_Hsa	1562	1563	1681	0.0606782	2033	0.174619	1935	0.134884	1084	0.0701107	2455	0.115275	3188	0.105082	1027	0.0934761	1373	0.108521	2989	0.0618936	2189	0.0708086	2646	0.0404384	2424	0.123762	1948	0.0780287	2154	0.0756732	1599	0.0631645	2031	0.0910881	2012	0.115308	2877	0.0882864	1937	0.0996386	2818	0.094748	1179	0.0754877	920	0.0804348	1357	0.0899042	1827
SSU-rRNA_Hsa	1106	1107	7654	0.0708126	10408	0.15834	11229	0.144269	6073	0.0605961	12241	0.096234	17970	0.117474	10088	0.0833664	7124	0.0868894	6970	0.0552367	7992	0.0615616	6448	0.042804	10830	0.109141	5730	0.0603839	11675	0.0717773	5893	0.0483625	13357	0.075466	6943	0.121273	6972	0.072576	10899	0.0741352	4991	0.0827489	7922	0.0616006	8364	0.0609756	12356	0.084979	14542
SSU-rRNA_Hsa	1525	1526	1678	0.0482718	2031	0.135894	1935	0.133333	1085	0.0460829	2456	0.0867264	3185	0.0857143	1027	0.0701071	1374	0.0873362	2991	0.0310933	2190	0.0484018	2647	0.0185115	2426	0.0972795	1949	0.0466906	2153	0.0543428	1599	0.0368981	2030	0.055665	2011	0.091994	2875	0.045913	1937	0.0619515	2818	0.0727466	1178	0.0475382	920	0.05	1361	0.0712711	1829
SSU-rRNA_Hsa	1527	1528	1678	0.0697259	2031	0.166913	1935	0.163307	1085	0.0571429	2453	0.114554	3183	0.131008	1027	0.11295	1370	0.108759	2987	0.0609307	2191	0.0666362	2647	0.0400453	2422	0.124277	1948	0.0641684	2154	0.0705664	1600	0.04875	2027	0.0828811	2012	0.118787	2876	0.0705841	1937	0.0893134	2818	0.100426	1178	0.0636672	920	0.0836957	1361	0.0874357	1829
SSU-rRNA_Hsa	1139	1140	58	0.0517241	58	0.0689655	77	0.0649351	21	0.142857	78	0.0641026	118	0.0423729	52	0.0192308	49	0.0612245	49	0.0408163	60	0.0166667	41	0	66	0.0151515	48	0.145833	74	0.135135	38	0.0263158	104	0.0673077	55	0.0727273	47	0.0851064	59	0.0847458	52	0.0961538	30	0.0333333	29	0	41	0.0243902	50
SSU-rRNA_Hsa	275	276	NA	NA	NA	NA	10	0	NA	NA	NA	NA	27	0.0740741	NA	NA	NA	NA	NA	NA	NA	NA	NA	NA	17	0	NA	NA	15	0	12	0	14	0	10	0	NA	NA	15	0	NA	NA	NA	NA	16	0	14	0.0714286	26
SSU-rRNA_Hsa	271	272	NA	NA	NA	NA	10	0.1	NA	NA	NA	NA	26	0.0769231	NA	NA	NA	NA	NA	NA	NA	NA	NA	NA	17	0	NA	NA	15	0	12	0	14	0	10	0	NA	NA	15	0	NA	NA	NA	NA	16	0	14	0.0714286	25
[truncated: 157 more columns]
