# Supplementary material for: Predicting male fertility from the sperm methylome: application to 120 bulls with hundreds of artificial insemination records
Source: Clin Epigenetics. 2022 Apr 27;14:54. doi: 10.1186/s13148-022-01275-x (PMC9047354; doi:10.1186/s13148-022-01275-x)
Supplement: Supplementary file 7 — Additional file 7: Table S6. Listing the differentially methylated genes relevant to fertility together with supporting references. [file 13148_2022_1275_MOESM7_ESM.xlsx]

## Sheet: Supplementary_Table6
Supplementary Table 6. Literature mining for the genes differentially methylated according to fertilty. The NCBI Pubmed database was interrogated using the gene name successively associated with each of the following terms: embryo*, fertility and sperm*. The complete references are available in the next sheet ("References").
Gene name	Match with	Function	References
ATG7	Sperm*	Acrosome/Capacitation	Wang H et al., 2014
DNM2	Sperm*	Acrosome/Capacitation	Zhou W et al ., 2017
PRKCA	Sperm*	Acrosome/Capacitation	Rotman T et al ., 2010
RIMS1	Sperm*	Acrosome/Capacitation	Weber N et al ., 2014
SLC4A2	Sperm*	Acrosome/Capacitation	Holappa K et al., 1999
TRPM5	Sperm*	Acrosome/Capacitation	Governini L et al ., 2020
ANO1	Sperm*	Acrosome/Capacitation	Cordero-Martinez J et al., 2018
CACNA1H	Sperm* ; Embryo*	Acrosome/Capacitation ; Nervous system development	Escoffier J et al ., 2007 ; Rebellato O et al ., 2019
BIN1	Embryo*	Cardiac development	Muller AJ et al ., 2003
ECE1	Embryo*	Cardiac development	Yanagisawa H et al., 1998
FOXN3	Embryo*	Cardiac development	Naumann B et al., 2019
SCN5A	Embryo*	Cardiac development	Chopraa SS et al ., 2010
PLXNA1	Embryo*	Cardiac development; Nervous system development	Peralla NM et al., 2005 ; Oleari R et al., 2019
B3GAT3	Embryo*	Early development	Izumikawa T et al., 2010
CHKA	Embryo*	Early development	Wu G et al ., 2008
KHDC3L	Embryo*	Early development	Zhang W et al ., 2019
PTPRE	Embryo*	Early development	Van eekelen M et al ., 2010
RRP7A	Embryo*	Early development	Maserati M et al ., 2014
FGF18	Embryo*	Muscle and squeletal development	Mok GF et al ., 2014 ; Hung IH et al ., 2016
IGFBP5	Embryo*	Muscle and squeletal development	Salih DA et al ., 2004
UNCX	Embryo*	Muscle and squeletal development	Sanchez RS et al ., 2013
CDK5RAP2	Embryo*	Nervous system development	Issa L et al ., 2013
PLXNA4	Embryo*	Nervous system development	Schwarz Q et al ., 2008
PLXNB2	Embryo*	Nervous system development	Worzfeld et al., 2004
SORCS2	Embryo*	Nervous system development	Boggild S et al ., 2018
THRB	Embryo*	Nervous system development	Bernal J, 2017
LBX1	Embryo*	Nervous system development ; Cardiac development ; Muscle and squeletal development	Jagla K et al ., 1995; Schafer K et al., 2003
CCNK	Embryo*	Other function in embryo or fetal development	Dai Q et al ., 2012
COL5A1	Embryo*	Other function in embryo or fetal development	Roulet M et al., 2007
EEFSEC	Embryo*	Other function in embryo or fetal development	Hallman M et al ., 2019
FGFRL1	Embryo*	Other function in embryo or fetal development	Bluteau G et al ., 2014
GMDS	Embryo*	Other function in embryo or fetal development	Haliburton GDE et al ., 2016
SOX15	Embryo*	Other function in embryo or fetal development	Piearson Smela M et al., 2019
CHD6	Sperm* ; Embryo*	Other function in embryo or fetal development	Li W et al., 2014; Bishop B et al., 2015
NPAS1	Fertility		Jiang J et al ., 2019
TMEM119	Fertility		Nicolini P et al ., 2018
ADCY8	Sperm*		Baxendale RW et al., 2003
BCL2	Sperm*		Steger K et al., 2008
BMP8A	Sperm*		Zhao GQ et al ., 1996
BRD3	Sperm*		Shang E et al., 2004
bta-mir-23a	Sperm*		Xu C et al ., 2020
INPP5A	Sperm*		Hellsten E et al ., 2001
MSI2	Sperm*		Sutherland JM et al., 2018
RARB	Sperm*		Gely-Pernot A et al., 2015
RXRA	Sperm*		Wang GS et al ., 2020
SCRIB	Sperm*		Papagiannouli F et al., 2013

## Sheet: References
Publication Year	Authors	Title	Journal	DOI	Url	Abstract Note	Date	Issue	Volume	Journal Abbreviation	Short Title	Link Attachments	Automatic Tags
1998	Yanagisawa, H.; Yanagisawa, M.; Kapur, R. P.; Richardson, J. A.; Williams, S. C.; Clouthier, D. E.; de Wit, D.; Emoto, N.; Hammer, R. E.	Dual genetic pathways of endothelin-mediated intercellular signaling revealed by targeted disruption of endothelin converting enzyme-1 gene	Development (Cambridge, England)			Recent gene targeting studies have revealed unexpected roles for endothelins in the development of neural crest-derived tissues. Endothelin converting enzyme-1 (ECE-1) catalyzes the proteolytic activation of big endothelin-1 to endothelin-1(ET-1) in vitro. However, the importance of ECE-1 cleavage in the multiple endothelin pathways in vivo is unknown. Here we generated a targeted null mutation i…	1998-03	5	125	Development		http://www.ncbi.nlm.nih.gov/pubmed/9449665	Humans; Male; Animals; Female; Pregnancy; Mice; RNA, Messenger; Mice, Knockout; Polymerase Chain Reaction; Signal Transduction; Mice, Transgenic; Aspartic Acid Endopeptidases; Base Sequence; Craniofacial Abnormalities; DNA Primers; Endothelin-Converting Enzymes; Endothelins; Fetal Death; Gene Targeting; Heart Defects, Congenital; Metalloendopeptidases; Receptors, Endothelin
2010	Chopra, Sameer S.; Stroud, Dina Myers; Watanabe, Hiroshi; Bennett, Jeffrey S.; Burns, C. Geoffrey; Wells, K. Sam; Yang, Tao; Zhong, Tao P.; Roden, Dan M.	Voltage-gated sodium channels are required for heart development in zebrafish	Circulation Research	10.1161/CIRCRESAHA.109.213132		RATIONALE: Voltage-gated sodium channels initiate action potentials in excitable tissues. Mice in which Scn5A (the predominant sodium channel gene in heart) has been knocked out die early in development with cardiac malformations by mechanisms which have yet to be determined. OBJECTIVE: Here we addressed this question by investigating the role of cardiac sodium channels in zebrafish heart develop…	2010-04-30	8	106	Circ Res		http://www.ncbi.nlm.nih.gov/pubmed/20339120	Animals; Gene Expression Regulation, Developmental; RNA, Messenger; Basic Helix-Loop-Helix Transcription Factors; Cell Differentiation; Genotype; Age Factors; Animals, Genetically Modified; Zebrafish; Phenotype; Heart Defects, Congenital; Myocardium; Amino Acid Sequence; CHO Cells; Cricetinae; Cricetulus; Gastrulation; GATA Transcription Factors; Gene Knockdown Techniques; Heart; Homeobox Protein…
2019	Naumann, Benjamin; Schmidt, Jennifer; Olsson, Lennart	FoxN3 is necessary for the development of the interatrial septum, the ventricular trabeculae and the muscles at the head/trunk interface in the African clawed frog, Xenopus laevis (Lissamphibia: Anura: Pipidae)	Developmental Dynamics: An Official Publication of the American Association of Anatomists	10.1002/dvdy.25		BACKGROUND: Fox genes are a large family of transcription factors that play diverse roles in the immune system, metabolism, cancer, cell cycle, and animal development. It has been shown that FoxN3 is indispensable for normal craniofacial development in the mouse and the African clawed frog, Xenopus laevis. Morpholino-mediated knockdown of FoxN3 in X. laevis delays overall development of early tad…	2019-05	5	248	Dev Dyn	FoxN3 is necessary for the development of the interatrial septum, the ventricular trabeculae and the muscles at the head/trunk interface in the African clawed frog, Xenopus laevis (Lissamphibia	http://www.ncbi.nlm.nih.gov/pubmed/30859697	Animals; Heart Ventricles; Atrial Septum; cardiogenesis; cardiopharyngeal field; cucullaris; Forkhead Transcription Factors; FoxN3; Head; Heart Septum; interatrial septum; Muscle Development; Xenopus laevis; Xenopus Proteins
2003	Muller, Alexander J.; Baker, Judith F.; DuHadaway, James B.; Ge, Kai; Farmer, George; Donover, P. Scott; Meade, Raymond; Reid, Christian; Grzanna, Reinhard; Roach, Arthur H.; Shah, Neelima; Soler, Alejandro Peralta; Prendergast, George C.	Targeted disruption of the murine Bin1/Amphiphysin II gene does not disable endocytosis but results in embryonic cardiomyopathy with aberrant myofibril formation	Molecular and Cellular Biology	10.1128/MCB.23.12.4295-4306.2003		The mammalian Bin1/Amphiphysin II gene encodes an assortment of alternatively spliced adapter proteins that exhibit markedly divergent expression and subcellular localization profiles. Bin1 proteins have been implicated in a variety of different cellular processes, including endocytosis, actin cytoskeletal organization, transcription, and stress responses. To gain insight into the physiological f…	2003-06	12	23	Mol Cell Biol		http://www.ncbi.nlm.nih.gov/pubmed/12773571	Animals; Mice; Time Factors; Fibroblasts; Polymerase Chain Reaction; Nerve Tissue Proteins; Adaptor Proteins, Signal Transducing; Cardiomyopathies; Protein Isoforms; Actins; Immunohistochemistry; Apoptosis; Blotting, Western; Carrier Proteins; Cell Division; Cell Line; Culture Media, Serum-Free; Cytoskeleton; Endocytosis; Macrophages; Models, Genetic; Muscle, Skeletal; Muscles; Mutagenesis, Site-…
2005	Perälä, Nina M.; Immonen, Tiina; Sariola, Hannu	The expression of plexins during mouse embryogenesis	Gene expression patterns: GEP	10.1016/j.modgep.2004.10.001		Plexins are large transmembrane proteins that are receptors for semaphorins, either alone or in a complex with neuropilin-1 or -2. Nine different mouse plexins have been found: Plexin-A1-4, -B1-3, -C1 and -D1. The expression and function of plexins in non-neuronal tissues has been poorly characterized, although Plexin-A1 has been shown to have a role during lung and cardiac morphogenesis. We have…	2005-02	3	5	Gene Expr Patterns		http://www.ncbi.nlm.nih.gov/pubmed/15661641	Male; Animals; Embryonic Development; Embryo, Mammalian; Mice; Testis; Nerve Tissue Proteins; Receptors, Cell Surface; Molecular Sequence Data; Gene Expression; In Situ Hybridization; Kidney; Tooth
2019	Oleari, Roberto; Caramello, Alessia; Campinoti, Sara; Lettieri, Antonella; Ioannou, Elena; Paganoni, Alyssa; Fantin, Alessandro; Cariboni, Anna; Ruhrberg, Christiana	PLXNA1 and PLXNA3 cooperate to pattern the nasal axons that guide gonadotropin-releasing hormone neurons	Development (Cambridge, England)	10.1242/dev.176461		Gonadotropin-releasing hormone (GnRH) neurons regulate puberty onset and sexual reproduction by secreting GnRH to activate and maintain the hypothalamic-pituitary-gonadal axis. During embryonic development, GnRH neurons migrate along olfactory and vomeronasal axons through the nose into the brain, where they project to the median eminence to release GnRH. The secreted glycoprotein SEMA3A binds it…	2019-11-05	21	146	Development		http://www.ncbi.nlm.nih.gov/pubmed/31690636	Male; Animals; Female; Gene Expression Regulation, Developmental; Mice; Mice, Inbred C57BL; Mice, Knockout; Neurons; Sexual Maturation; Body Patterning; Cell Movement; Nerve Tissue Proteins; Receptors, Cell Surface; Signal Transduction; Mutation; Phenotype; Axon guidance; Axons; Brain; GnRH neuron; Gonadotropin-Releasing Hormone; Hypogonadotropic hypogonadism; Kallmann syndrome; Neuropilin-1; Neu…
2014	Maserati, Marc; Dai, Xiangpeng; Walentuk, Melanie; Mager, Jesse	Identification of four genes required for mammalian blastocyst formation	Zygote (Cambridge, England)	10.1017/S0967199412000561		RNA transcription, processing and translation are fundamental molecular processes required for development, growth and cell viability. Towards the functional annotation of the genome, we are engaged in a reverse genetic screen using mammalian preimplantation embryos as a model system. Here we report the essential function of four RNA processing/splicing factors (Sf3b14, Sf3b1, Rpl7l1, and Rrp7a) …	2014-08	3	22	Zygote		http://www.ncbi.nlm.nih.gov/pubmed/23211737	Male; Animals; Female; Blastocyst; Gene Expression Regulation, Developmental; Gene Knockdown Techniques; Mice, Inbred Strains; Morula; Phosphoproteins; Ribonucleoprotein, U2 Small Nuclear; Ribosomal Proteins; RNA Polymerase II; RNA Precursors; RNA Splicing; RNA Splicing Factors; RNA-Binding Proteins
2010	Izumikawa, Tomomi; Kanagawa, Nao; Watamoto, Yukiko; Okada, Megumi; Saeki, Mika; Sakano, Masahiro; Sugahara, Kazuyuki; Sugihara, Kazushi; Asano, Masahide; Kitagawa, Hiroshi	Impairment of embryonic cell division and glycosaminoglycan biosynthesis in glucuronyltransferase-I-deficient mice	The Journal of Biological Chemistry	10.1074/jbc.M110.100941		We have revealed that in Caenorhabditis elegans, non-sulfated chondroitin is required for normal cell division and cytokinesis at an early developmental stage, whereas heparan sulfate is essential for embryonic morphogenesis in the later stages of development. To clarify the roles of chondroitin sulfate and heparan sulfate in early embryogenesis in mammals, we generated glucuronyltransferase-I (G…	2010-04-16	16	285	J Biol Chem		http://www.ncbi.nlm.nih.gov/pubmed/20164174	Male; Animals; Embryonic Development; Female; Mice; Mice, Inbred C57BL; Crosses, Genetic; Embryo Culture Techniques; Mice, Knockout; Species Specificity; Caenorhabditis elegans; Base Sequence; DNA Primers; Cell Division; Chondroitin Sulfates; Cleavage Stage, Ovum; Cytokinesis; Glucuronosyltransferase; Glycosaminoglycans; Heparitin Sulfate; Heterozygote
2008	Wu, Gengshu; Aoyama, Chieko; Young, Stephen G.; Vance, Dennis E.	Early embryonic lethality caused by disruption of the gene for choline kinase alpha, the first enzyme in phosphatidylcholine biosynthesis	The Journal of Biological Chemistry	10.1074/jbc.M708766200		Choline kinase alpha (CK-alpha) is one of two mammalian enzymes that catalyze the phosphorylation of choline to phosphocholine in the biosynthesis of the major membrane phospholipid, phosphatidylcholine. We created mice lacking CK-alpha with an embryonic stem cell line containing an insertional mutation in the gene for CK-alpha (Chka). Embryos homozygous for the mutant Chka allele were recovered …	2008-01-18	3	283	J Biol Chem		http://www.ncbi.nlm.nih.gov/pubmed/18029352	Male; Animals; Female; Mice; Mice, Inbred C57BL; Testis; Crosses, Genetic; RNA, Messenger; Fibroblasts; Mutation; Heterozygote; Choline; Choline Kinase; Choline-Phosphate Cytidylyltransferase; Embryo Loss; Enzyme Stability; Gene Expression Regulation, Enzymologic; Liver; Phosphatidylcholines; Phosphatidylethanolamine N-Methyltransferase
2019	Zhang, Weidao; Chen, Zhongliang; Zhang, Dengfeng; Zhao, Bo; Liu, Lu; Xie, Zhengyuan; Yao, Yonggang; Zheng, Ping	KHDC3L mutation causes recurrent pregnancy loss by inducing genomic instability of human early embryonic cells	PLoS biology	10.1371/journal.pbio.3000468		Recurrent pregnancy loss (RPL) is an important complication in reproductive health. About 50% of RPL cases are unexplained, and understanding the genetic basis is essential for its diagnosis and prognosis. Herein, we report causal KH domain containing 3 like (KHDC3L) mutations in RPL. KHDC3L is expressed in human epiblast cells and ensures their genome stability and viability. Mechanistically, KH…	2019-10	10	17	PLoS Biol		http://www.ncbi.nlm.nih.gov/pubmed/31609975	Humans; Animals; Female; Pregnancy; Embryo, Mammalian; Mice; Gene Expression Regulation; Proteins; Cells, Cultured; Signal Transduction; CRISPR-Cas Systems; Gene Editing; Abortion, Habitual; Ataxia Telangiectasia Mutated Proteins; DNA Damage; Genomic Instability; Human Embryonic Stem Cells; Karyotype; Mice, SCID; Micronuclei, Chromosome-Defective; Poly (ADP-Ribose) Polymerase-1; Recombinational D…
2010	van Eekelen, Mark; Runtuwene, Vincent; Overvoorde, John; den Hertog, Jeroen	RPTPalpha and PTPepsilon signaling via Fyn/Yes and RhoA is essential for zebrafish convergence and extension cell movements during gastrulation	Developmental Biology	10.1016/j.ydbio.2010.02.026		Convergence and extension (C&E) cell movements are essential to shape the body axis during vertebrate gastrulation. We have used the zebrafish to assess the role of the receptor protein-tyrosine phosphatases, RPTPalpha and PTPepsilon, in gastrulation cell movements. Both RPTPalpha and PTPepsilon knockdown and ptpra(-/-) embryos show defects in C&E movements. A method was developed to track gastru…	2010-04-15	2	340	Dev Biol		http://www.ncbi.nlm.nih.gov/pubmed/20188722	Animals; Cell Movement; Signal Transduction; Zebrafish; Gastrulation; Zebrafish Proteins; Embryo, Nonmammalian; Monomeric GTP-Binding Proteins; Proto-Oncogene Proteins c-fyn; Receptor-Like Protein Tyrosine Phosphatases, Class 4; rhoA GTP-Binding Protein
2014	Mok, Gi Fay; Cardenas, Ryan; Anderton, Helen; Campbell, Keith H. S.; Sweetman, Dylan	Interactions between FGF18 and retinoic acid regulate differentiation of chick embryo limb myoblasts	Developmental Biology	10.1016/j.ydbio.2014.10.004		During limb development Pax3 positive myoblasts delaminate from the hypaxial dermomyotome of limb level somites and migrate into the limb bud where they form the dorsal and ventral muscle masses. Only then do they begin to differentiate and express markers of myogenic commitment and determination such as Myf5 and MyoD. However the signals regulating this process remain poorly characterised. We sh…	2014-12-15	2	396	Dev Biol		http://www.ncbi.nlm.nih.gov/pubmed/25446536	Animals; Models, Biological; Gene Expression Regulation, Developmental; Cell Differentiation; Extremities; DNA Primers; In Situ Hybridization; Chick embryo; Chick Embryo; Extracellular Signal-Regulated MAP Kinases; FGF; Fibroblast Growth Factors; Limb; Myoblasts; MyoD Protein; Myogenesis; Myogenic Regulatory Factor 5; Phosphorylation; Retinoic acid; Tretinoin
2016	Hung, Irene H.; Schoenwolf, Gary C.; Lewandoski, Mark; Ornitz, David M.	A combined series of Fgf9 and Fgf18 mutant alleles identifies unique and redundant roles in skeletal development	Developmental Biology	10.1016/j.ydbio.2016.01.008		Fibroblast growth factor (FGF) signaling is a critical regulator of skeletal development. Fgf9 and Fgf18 are the only FGF ligands with identified functions in embryonic bone growth. Mice lacking Fgf9 or Fgf18 have distinct skeletal phenotypes; however, the extent of overlapping or redundant functions for these ligands and the stage-specific contributions of FGF signaling to chondrogenesis and ost…	2016-03-01	1	411	Dev Biol		http://www.ncbi.nlm.nih.gov/pubmed/26794256	Animals; Mice; Mice, Knockout; Cell Differentiation; Bone and Bones; Signal Transduction; FGF; Fibroblast Growth Factors; Bone Development; Chondrocytes; Chondrogenesis; Core Binding Factor Alpha 1 Subunit; Fibroblast Growth Factor 9; Growth plate; Growth Plate; Hedgehog Proteins; Mouse; Osteochondrodysplasias; Osteogenesis; Parathyroid Hormone-Related Protein
2013	Sánchez, Romel Sebastián; Sánchez, Sara S.	Characterization of pax1, pax9, and uncx sclerotomal genes during Xenopus laevis embryogenesis	Developmental Dynamics: An Official Publication of the American Association of Anatomists	10.1002/dvdy.23945		BACKGROUND: The axial skeleton develops from the sclerotome, a mesenchymal cell population derived from somites. Sclerotomal cells migrate from somites to the perinotochordal and perineural space where they differentiate into chondrocytes to form cartilage and bone. In anurans, little is known about the way how the sclerotome changes as development proceeds and how these events are regulated at t…	2013-05	5	242	Dev Dyn		http://www.ncbi.nlm.nih.gov/pubmed/23401059	Animals; Embryonic Development; Gene Expression Regulation, Developmental; Homeodomain Proteins; Amino Acid Sequence; Molecular Sequence Data; Xenopus laevis; Xenopus Proteins; In Situ Hybridization; Embryo, Nonmammalian; Bone Development; Chondrocytes; Cloning, Molecular; Paired Box Transcription Factors; PAX9 Transcription Factor; Phylogeny; Reverse Transcriptase Polymerase Chain Reaction; Sequ…
2005	Salih, Dervis A. M.; Mohan, Subburaman; Kasukawa, Yuji; Tripathi, Gyanendra; Lovett, Fiona A.; Anderson, Neil F.; Carter, Emma J.; Wergedal, Jon E.; Baylink, David J.; Pell, Jennifer M.	Insulin-like growth factor-binding protein-5 induces a gender-related decrease in bone mineral density in transgenic mice	Endocrinology	10.1210/en.2004-0816		IGF-binding protein-5 (IGFBP-5) is abundant in serum and bone during normal skeletal development, but levels decrease in osteoporosis. Studies have shown that IGFBP-5 stimulates markers of bone formation by potentiating IGF actions and by IGF-independent actions. To test the hypothesis that IGFBP-5 promotes the acquisition of bone mineral density (BMD), we generated transgenic (Tg) mice overexpre…	2005-02	2	146	Endocrinology		http://www.ncbi.nlm.nih.gov/pubmed/15550514	Male; Animals; Female; Mice; Age Factors; Mice, Transgenic; Bone Developme
2017	Bernal, Juan	Thyroid hormone regulated genes in cerebral cortex development	The Journal of Endocrinology	10.1530/JOE-16-0424		The physiological and developmental effects of thyroid hormones are mainly due to the control of gene expression after interaction of T3 with the nuclear receptors. To understand the role of thyroid hormones on cerebral cortex development, knowledge of the genes regulated by T3 during specific stages of development is required. In our laboratory, we previously identified genes regulated by T3 in …	2017-02	2	232	J Endocrinol		http://www.ncbi.nlm.nih.gov/pubmed/27852726	Humans; Animals; Gene Expression Regulation; Neurons; brain; Cerebral Cortex; development; Extracellular Matrix Proteins; fetus; gene expression; Receptors, Thyroid Hormone; thyroid hormone metabolism; Thyroid Hormones
2008	Schwarz, Quenten; Waimey, Kathryn E.; Golding, Matthew; Takamatsu, Hyota; Kumanogoh, Atsushi; Fujisawa, Hajime; Cheng, Hwai-Jong; Ruhrberg, Christiana	Plexin A3 and plexin A4 convey semaphorin signals during facial nerve development	Developmental Biology	10.1016/j.ydbio.2008.08.020		In vertebrates, class 3 semaphorins (SEMA3) control axon behaviour by binding to neuronal cell surface receptors composed of a ligand binding subunit termed neuropilin (NRP) and a signal transduction subunit of the A-type plexin family (PLXNA). We have determined the requirement for SEMA3/NRP/PLXN signalling in the development of the facial nerve, which contains axons from two motor neuron popula…	2008-12-01	1	324	Dev Biol		http://www.ncbi.nlm.nih.gov/pubmed/18804103	Animals; Mice; Mice, Knockout; Nerve Tissue Proteins; Receptors, Cell Surface; Semaphorins; Signal Transduction; Axons; Neuropilin-1; Neuropilin-2; Facial Nerve; Motor Neurons; Rhombencephalon
2004	Worzfeld, Thomas; Püschel, Andreas W.; Offermanns, Stefan; Kuner, Rohini	Plexin-B family members demonstrate non-redundant expression patterns in the developing mouse nervous system: an anatomical basis for morphogenetic effects of Sema4D during development	The European Journal of Neuroscience	10.1111/j.0953-816X.2004.03401.x		Semaphorins and their receptors play important roles in patterning the connectivity of the developing nervous system and recent data suggest that members of the plexin-B family of semaphorin receptors may be involved in axonal guidance. Here we show that the mRNAs of the three plexin-B genes, plxnb1, plxnb2 and plxnb3 (plexin-B1, plexin-B2 and plexin-B3), respectively, are expressed in highly spe…	2004-05	10	19	Eur J Neurosci	Plexin-B family members demonstrate non-redundant expression patterns in the developing mouse nervous system	http://www.ncbi.nlm.nih.gov/pubmed/15147296	Humans; Male; Animals; Female; Pregnancy; Gene Expression Regulation, Developmental; Embryo, Mammalian; Mice; Neurons; Nerve Tissue Proteins; Nervous System; Receptors, Cell Surface; Semaphorins; Cell Line; In Situ Hybridization; Kidney; Axons; Cloning, Molecular; Blotting, Northern; Rats; Animals, Newborn; Antigens, CD; Glial Fibrillary Acidic Protein; Growth Cones; Membrane Glycoproteins; Oligo…
2018	Boggild, Simon; Molgaard, Simon; Glerup, Simon; Nyengaard, Jens Randel	Highly segregated localization of the functionally related vps10p receptors sortilin and SorCS2 during neurodevelopment	The Journal of Comparative Neurology	10.1002/cne.24403		Nervous system development is a precisely orchestrated series of events requiring a multitude of intrinsic and extrinsic cues. Sortilin and SorCS2 are members of the Vps10p receptor family with complementary influence on some of these cues including the neurotrophins (NTs). However, the developmental time points where sortilin and SorCS2 exert their activities in conjunction or independently stil…	2018-06-01	8	526	J Comp Neurol		http://www.ncbi.nlm.nih.gov/pubmed/29405286	Animals; Gene Expression Regulation, Developmental; Embryo, Mammalian; Mice; Mice, Inbred C57BL; embryology; immunohistochemistry; RRID: AB_2068336; RRID: AB_2068506; RRID: AB_2192264; RRID: AB_2192424; RRID: AB_390204; sortilin; sortilin-related receptor CNS expressed 2; Vacuolar protein sorting 10 family proteins; Nerve Tissue Proteins; Receptors, Cell Surface; Central Nervous System; Mice, Tra…
2013	Issa, Lina; Mueller, Katrin; Seufert, Katja; Kraemer, Nadine; Rosenkotter, Henning; Ninnemann, Olaf; Buob, Michael; Kaindl, Angela M.; Morris-Rosendahl, Deborah J.	Clinical and cellular features in patients with primary autosomal recessive microcephaly and a novel CDK5RAP2 mutation	Orphanet Journal of Rare Diseases	10.1186/1750-1172-8-59		BACKGROUND: Primary autosomal recessive microcephaly (MCPH) is a rare neurodevelopmental disorder that results in severe microcephaly at birth with pronounced reduction in brain volume, particularly of the neocortex, simplified cortical gyration and intellectual disability. Homozygous mutations in the Cyclin-dependent kinase 5 regulatory subunit-associated protein 2 gene CDK5RAP2 are the cause of…	2013-04-15		8	Orphanet J Rare Dis		http://www.ncbi.nlm.nih.gov/pubmed/23587236	Humans; Male;
1995	Jagla, K.; Dollé, P.; Mattei, M. G.; Jagla, T.; Schuhbaur, B.; Dretzen, G.; Bellard, F.; Bellard, M.	Mouse Lbx1 and human LBX1 define a novel mammalian homeobox gene family related to the Drosophila lady bird genes	Mechanisms of Development	10.1016/0925-4773(95)00450-5		We have cloned two novel homeobox genes which are the mouse (Lbx1) and human (LBX1) homologs of the Drosophila lady bird genes. They are highly related not only within the coding region but also in 5' and 3' untranslated regions. Several amino acid residues inside and around the homeodomain, have been conserved between the mammalian Lbx genes and their Drosophila counterparts. The mouse Lbx1 gene…	1995-11	3	53	Mech Dev		http://www.ncbi.nlm.nih.gov/pubmed/8645601	Humans; Animals; Gene Expression Regulation, Developmental; Mice; Transcription, Genetic; Polymerase Chain Reaction; Central Nervous System; Base Sequence; Amino Acid Sequence; Molecular Sequence Data; Muscles; In Situ Hybridization; Drosophila; Genes, Homeobox; Genes, Insect; Multigene Family
2003	Schäfer, Konstanze; Neuhaus, Petra; Kruse, Julia; Braun, Thomas	The homeobox gene Lbx1 specifies a subpopulation of cardiac neural crest necessary for normal heart development	Circulation Research	10.1161/01.res.0000050587.76563.a5		Cardiac neural crest cells are known to play multiple roles during development of the inflow and outflow tract of the heart and the aortic arch. In addition, cardiac neural crest is required for normal heart tube looping and regulation of myocardial cell proliferation, as well as differentiation and function of the myocardium. We show that the homeobox gene Lbx1 is expressed in a subpopulation of…	2003-01-10	1	92	Circ Res		http://www.ncbi.nlm.nih.gov/pubmed/12522123	Animals; Gene Expression Regulation, Developmental; Mice; Mice, Inbred C57BL; RNA, Messenger; Cell Movement; Homeodomain Proteins; Promoter Regions, Genetic; Heart Defects, Congenital; Muscle Proteins; Myocardium; Heart; Transcription Factors; Immunohistochemistry; Cell Division; In Situ Hybridization; Neural Crest; Paired Box Transcription Factors; Reverse Transcriptase Polymerase Chain Reaction…
2014	Bluteau, Gilles; Zhuang, Lei; Amann, Ruth; Trueb, Beat	Targeted disruption of the intracellular domain of receptor FgfrL1 in mice	PloS One	10.1371/journal.pone.0105210		FgfrL1 is the fifth member of the fibroblast growth factor receptor (Fgfr) family. Studies with FgfrL1 deficient mice have demonstrated that the gene plays an important role during embryonic development. FgfrL1 knock-out mice die at birth as they have a malformed diaphragm and lack metanephric kidneys. Similar to the classical Fgfrs, the FgfrL1 protein contains an extracellular part composed of t…	2014	8	9	PLoS One		http://www.ncbi.nlm.nih.gov/pubmed/25126760	Male; Animals; Female; Mice, Inbred C57BL; Cell Membrane; Mice, Transgenic; Protein Structure, Tertiary; Kidney; Gene Knock-In Techniques; Green Fluorescent Proteins; Insulin; Insulin-Secreting Cells; Receptor, Fibroblast Growth Factor, Type 5; Recombinant Fusion Proteins
2019	Pierson Smela, Merrick; Sybirna, Anastasiya; Wong, Frederick C. K.; Surani, M. Azim	Testing the role of SOX15 in human primordial germ cell fate	Wellcome Open Research	10.12688/wellcomeopenres.15381.2		Background: Potentially novel regulators of early human germline development have been identified recently, including SOX15 and SOX17, both of which show specific expression in human primordial germ cells. SOX17 is now known to be a critical specifier of human germ cell identity. There have been suggestions, as yet without evidence, that SOX15 might also play a prominent role. The early human ger…	2019		4	Wellcome Open Res
2019	Hallman, Mikko; Haapalainen, Antti; Huusko, Johanna M.; Karjalainen, Minna K.; Zhang, Ge; Muglia, Louis J.; Rämet, Mika	Spontaneous premature birth as a target of genomic research	Pediatric Research	10.1038/s41390-018-0180-z		Spontaneous preterm birth is a serious and common pregnancy complication associated with hormonal dysregulation, infection, inflammation, immunity, rupture of fetal membranes, stress, bleeding, and uterine distention. Heredity is 25-40% and mostly involves the maternal genome, with contribution of the fetal genome. Significant discoveries of candidate genes by genome-wide studies and confirmation…	2019-03	4	85	Pediatr Res		http://www.ncbi.nlm.nih.gov/pubmed/30353040	Humans; Male; Female; Pregnancy; Genome, Human; Risk Factors; Infant, Newborn; Obstetric Labor, Premature; Premature Birth
2012	Dai, Qian; Lei, Tingjun; Zhao, Changhong; Zhong, Jianqiao; Tang, Yi-zhi; Chen, Bin; Yang, Jie; Li, Chenghua; Wang, Siyu; Song, Xu; Li, Li; Li, Qintong	Cyclin K-containing kinase complexes maintain self-renewal in murine embryonic stem cells	The Journal of Biological Chemistry	10.1074/jbc.M111.321760		Protein phosphorylation plays an important role in the regulation of self-renewal and differentiation of embryonic stem cells. However, the responsible intracellular kinases are not well characterized. Here, we discovered that cyclin K protein was highly expressed in pluripotent embryonic stem cells but low in their differentiated derivatives or tissue-specific stem cells. Upon cell differentiati…	2012-07-20	30	287	J Biol Chem		http://www.ncbi.nlm.nih.gov/pubmed/22547058	Animals; Mice; Gene Expression Regulation; Cell Differentiation; Cell Line; Cyclin-Dependent Kinases; Cyclins; Embryonic Stem Cells; Multiprotein Complexes
2007	Roulet, Muriel; Ruggiero, Florence; Karsenty, Gérard; LeGuellec, Dominique	A comprehensive study of the spatial and temporal expression of the col5a1 gene in mouse embryos: a clue for understanding collagen V function in developing connective tissues	Cell and Tissue Research	10.1007/s00441-006-0294-1		Collagen V is a quantitatively minor component of collagen I fibrils and the defective product of classic Ehlers-Danlos syndrome (EDS). To provide new insights into its embryonic function, a continuous evaluation of the expression pattern of proalpha1(V), a chain common to all collagen V molecular forms, was performed by in situ hybridization of developing mouse from 7.5 days after conception (dp…	2007-02	2	327	Cell Tissue Res	A comprehensive study of the spatial and temporal expression of the col5a1 gene in mouse embryos	http://www.ncbi.nlm.nih.gov/pubmed/17024418	Animals; Gene Expression Regulation, Developmental; Embryo, Mammalian; Mice; Time Factors; Bone and Bones; In Situ Hybridization; Mice, Inbred Strains; Animals, Newborn; Collagen Type V; Connective Tissue; Cornea; M
2016	Haliburton, Genevieve D. E.; McKinsey, Gabriel L.; Pollard, Katherine S.	Disruptions in a cluster of computationally identified enhancers near FOXC1 and GMDS may influence brain development	Neurogenetics	10.1007/s10048-015-0458-9		Regulatory elements are more evolutionarily conserved and provide a larger mutational target than coding regions of the human genome, suggesting that mutations in non-coding regions contribute significantly to development and disease. Using a computational approach to predict gene regulatory enhancers, we found that many known and predicted embryonic enhancers cluster in genomic loci harboring de…	2016-01	1	17	Neurogenetics		http://www.ncbi.nlm.nih.gov/pubmed/26382291	Humans; Animals; Gene Expression Regulation, Developmental; Mice; Computational Biology; Enhancer Elements, Genetic; Mice, Transgenic; Transcription Factors; Forkhead Transcription Factors; Brain; Mutagenesis; Binding Sites; Multigene Family; Development; Enhancer; Gene regulation; Genes, Developmental; Hydro-Lyases; Transcription factor
2018	Nicolini, Paula; Amorín, Rocío; Han, Yi; Peñagaricano, Francisco	Whole-genome scan reveals significant non-additive effects for sire conception rate in Holstein cattle	BMC genetics	10.1186/s12863-018-0600-4		BACKGROUND: Service sire has a considerable impact on reproductive success in dairy cattle. Most gene mapping studies for bull fertility have focused on additive effects, while non-additive effects have been largely ignored. The main goal of this study was to assess the relevance of non-additive effects on Sire Conception Rate (SCR) in Holstein dairy cattle. The analysis included 7.5 k Holstein b…	2018-02-27	1	19	BMC Genet		http://www.ncbi.nlm.nih.gov/pubmed/29486732	Fertility; Male; Spermatozoa; Animals; Cattle; Testis; Fertilization; Genome-Wide Association Study; Argonaute Proteins; Genes, Recessive; ADAM Proteins; Bovine sperm; Dairy bull fertility; Dominance effect; Endodeoxyribonucleases; Genes, Dominant; Genome-wide study; Germ Cells; HSP40 Heat-Shock Proteins; Polymorphism, Single Nucleotide; rab1 GTP-Binding Proteins
2019	Jiang, Jicai; Ma, Li; Prakapenka, Dzianis; VanRaden, Paul M.; Cole, John B.; Da, Yang	A Large-Scale Genome-Wide Association Study in U.S. Holstein Cattle	Frontiers in Genetics	10.3389/fgene.2019.00412		Genome-wide association study (GWAS) is a powerful approach to identify genomic regions and genetic variants associated with phenotypes. However, only limited mutual confirmation from different studies is available. We conducted a large-scale GWAS using 294,079 first-lactation Holstein cows and identified new additive and dominance effects on five production traits, three fertility traits, and so…	2019		10	Front Genet		http://www.ncbi.nlm.nih.gov/pubmed/31139206	fertility; dairy cattle; GWAS; milk production; somatic cell score
2017	Zhou, Wei; Anderson, Amanda L.; Turner, Adrian P.; De Iuliis, Geoffry N.; McCluskey, Adam; McLaughlin, Eileen A.; Nixon, Brett	Characterization of a novel role for the dynamin mechanoenzymes in the regulation of human sperm acrosomal exocytosis	Molecular Human Reproduction	10.1093/molehr/gax044		STUDY QUESTION: Does dynamin regulate human sperm acrosomal exocytosis? SUMMARY ANSWER: Our studies of dynamin localization and function have implicated this family of mechanoenzymes in the regulation of progesterone-induced acrosomal exocytosis in human spermatozoa. WHAT IS KNOWN ALREADY: Completion of an acrosome reaction is a prerequisite for successful fertilization in all studied mammalian s…
2010	Rotman, T.; Etkovitz, N.; Spiegel, A.; Rubinstein, S.; Breitbart, H.	Protein kinase A and protein kinase C(alpha)/PPP1CC2 play opposing roles in the regulation of phosphatidylinositol 3-kinase activation in bovine sperm	Reproduction (Cambridge, England)	10.1530/REP-09-0314		In order to acquire fertilization competence, spermatozoa have to undergo biochemical changes in the female reproductive tract, known as capacitation. Signaling pathways that take place during the capacitation process are much investigated issue. However, the role and regulation of phosphatidylinositol 3-kinase (PI3K) in this process are still not clear. Previously, we reported that short-time ac…	2010-07	1	140	Reproduction		http://www.ncbi.nlm.nih.gov/pubmed/20442273	Male; Spermatozoa; Animals; Cattle; Phosphatidylinositol 3-Kinases; Signal Transduction; Phosphorylation; Cyclic AMP-Dependent Protein Kinases; Enzyme Activation; In Vitro Techniques; Phosphoprotein Phosphatases; Protein Kinase C-alpha; Sperm Capacitation
2020	Governini, Laura; Semplici, Bianca; Pavone, Valentina; Crifasi, Laura; Marrocco, Camilla; De Leo, Vincenzo; Arlt, Elisabeth; Gudermann, Thomas; Boekhoff, Ingrid; Luddi, Alice; Piomboni, Paola	Expression of Taste Receptor 2 Subtypes in Human Testis and Sperm	Journal of Clinical Medicine	10.3390/jcm9010264		Taste receptors (TASRs) are expressed not only in the oral cavity but also throughout the body, thus suggesting that they may play different roles in organ systems beyond the tongue. Recent studies showed the expression of several TASRs in mammalian testis and sperm, indicating an involvement of these receptors in male gametogenesis and fertility. This notion is supported by an impaired reproduct…	2020-01-18
2014	Weber, Nele; Vieweg, Laura; Henze, Franziska; Oprisoreanu, Ana-Maria; Solinski, Hans Jürgen; Breit, Andreas; Fecher-Trost, Claudia; Schalkowsky, Pascal; Wilhelm, Beate; Wennemuth, Gunther; Schoch, Susanne; Gudermann, Thomas; Boekhoff, Ingrid	RIM2α is a molecular scaffold for Zona pellucida-induced acrosome reaction	Journal of Molecular Cell Biology	10.1093/jmcb/mju037			2014-10	5	6	J Mol Cell Biol		http://www.ncbi.nlm.nih.gov/pubmed/25240052	Male; Spermatozoa; Animals; Mice; Acrosome Reaction; GTP-Binding Proteins; Zona Pellucida
1999	Holappa, K.; Mustonen, M.; Parvinen, M.; Vihko, P.; Rajaniemi, H.; Kellokumpu, S.	Primary structure of a sperm cell anion exchanger and its messenger ribonucleic acid expression during spermatogenesis	Biology of Reproduction	10.1095/biolreprod61.4.981		Chloride/bicarbonate (Cl-/HCO(3)-) exchangers are a family of proteins (anion exchanger [AE] gene family) that regulate many vital cellular processes such as intracellular pH, cell volume, and Cl- concentration. They may also be involved in the regulation of sperm cell motility and acrosome reaction during fertilization, as these two phenomena are bicarbonate dependent, and we have previously sho…	1999-10	4	61	Biol Reprod		http://www.ncbi.nlm.nih.gov/pubmed/10491633	Humans; Male; Spermatogenesis; Animals; Testis; RNA, Messenger; Gene Library; In Situ Hybridization; DNA, Complementary; Rats; Membrane Proteins; Anion Transport Proteins; Antiporters; SLC4A Proteins
2014	Wang, Hongna; Wan, Haifeng; Li, Xixia; Liu, Weixiao; Chen, Qi; Wang, Yaqing; Yang, Lin; Tang, Hongmei; Zhang, Xiujun; Duan, Enkui; Zhao, Xiaoyang; Gao, Fei; Li, Wei	Atg7 is required for acrosome biogenesis during spermatogenesis in mice	Cell Research	10.1038/cr.2014.70		The acrosome is a specialized organelle that covers the anterior part of the sperm nucleus and plays an essential role in the process of fertilization. The molecular mechanism underlying the biogenesis of this lysosome-related organelle (LRO) is still largely unknown. Here, we show that germ cell-specific Atg7-knockout mice were infertile due to a defect in acrosome biogenesis and displayed a phe…	2014-07	7	24	Cell Res		http://www.ncbi.nlm.nih.gov/pubmed/24853953	Male; Spermatogenesis; Spermatozoa; Animals; Autophagy; Autophagy-Related Protein 7; Mice, Knockout; Microtubule-Associated Proteins; Adaptor Proteins, Signal Transducing; Carrier Proteins; Intracellular Signaling Peptides and Proteins; Germ Cells; Acrosome; Golgi Matrix Proteins
2018	Cordero-Martínez, Joaquín; Reyes-Miguel, Tania; Rodríguez-Páez, Lorena; Garduño-Siciliano, Leticia; Maldonado-García, Deneb; Roa-Espitia, Ana L.; Hernández-González, Enrique O.	TMEM16A inhibition impedes capacitation and acquisition of hyperactivated motility in guinea pig sperm	Journal of Cellular Biochemistry	10.1002/jcb.26789		Ca2+ -activated Cl- channels (CaCCs) are anionic channels that regulate many important physiological functions associated with chloride and calcium flux in some somatic cells. The molecular identity of CaCCs was revealed to be TMEM16A and TMEM16B (also known as Anoctamin or ANO1 and ANO2, respectively) in all eukaryotes. A recent study suggests the presence of TMEM16A in human sperm and a relatio…	2018-07	7	119	J Cell Biochem		http://www.ncbi.nlm.nih.gov/pubmed/29600587	Male; Animals; spermatozoa; Sperm Motility; Chloride Channels; Acrosome Reaction; Sperm Capacitation; Anoctamin-1; Anti-Inflammatory Agents, Non-Steroidal; Ca2+-activated Cl− channels; Calcium; Chlorides; Guinea Pigs; hyperactivated motility; Niflumic Acid; Pyrimidines; T16Ainh-A01; Thiazoles; TMEM16A
2001	Hellsten, E.; Evans, J. P.; Bernard, D. J.; Jänne, P. A.; Nussbaum, R. L.	Disrupted sperm function and fertilin beta processing in mice deficient in the inositol polyphosphate 5-phosphatase Inpp5b	Developmental Biology	10.1006/dbio.2001.0476		Inpp5b is an ubiquitously expressed type II inositol polyphosphate 5-phosphatase. We have disrupted the Inpp5b gene in mice and found that homozygous mutant males are infertile. Here we examine the causes for the infertility in detail. We demonstrate that sperm from Inpp5b(-/-) males have reduced motility and reduced ability to fertilize eggs, although capacitation and acrosome exocytosis appear …	2001-12-15	2	240	Dev Biol		http://www.ncbi.nlm.nih.gov/pubmed/11784089	Infertility, Male; Male; Spermatogenesis; Spermatozoa; Animals; Female; Fertilization in Vitro; Protein Processing, Post-Translational; Mice; Sperm Motility; Mice, Knockout; Gene Targeting; Metalloendopeptidases; Membrane Glycoproteins; ADAM Proteins; Fertilins; Inositol Polyphosphate 5-Phosphatases; Phosphoric Monoester Hydrolases; Sperm Count
2003	Baxendale, Rhona W.; Fraser, Lynn R.	Evidence for multiple distinctly localized adenylyl cyclase isoforms in mammalian spermatozoa	Molecular Reproduction and Development	10.1002/mrd.10344		In addition to a bicarbonate-regulated soluble adenylyl cyclase (sAC), mammalian spermatozoa, like somatic cells, appear to contain receptor/G protein-regulated AC activity that contributes to the modulation of specialized cell processes. This study provides evidence that agents, known to influence somatic membrane-associated AC (mAC) but apparently not germ cell sAC, can modulate cAMP production…	2003-10	2	66	Mol Reprod Dev		http://www.ncbi.nlm.nih.gov/pubmed/12950106	Male; Spermatozoa; Animals; Mice; Receptors, Cell Surface; Signal Transduction; Sperm Capacitation; GTP-Binding Proteins; Adenylyl Cyclases; Colforsin; Cyclic AMP; Dideoxyadenosine; Guanosine 5'-O-(3-Thiotriphosphate); Guanosine Diphosphate; Intercellular Signaling Peptides and Proteins; Isoenzymes; Peptides; Sodium Fluoride; Thionucleotides; Wasp Venoms
2018	Sutherland, Jessie M.; Sobinoff, Alexander P.; Fraser, Barbara A.; Redgrove, Kate A.; Siddall, Nicole A.; Koopman, Peter; Hime, Gary R.; McLaughlin, Eileen A.	RNA binding protein Musashi-2 regulates PIWIL1 and TBX1 in mouse spermatogenesis	Journal of Cellular Physiology	10.1002/jcp.26168		RNA-binding proteins (RBP) are important facilitators of post-transcriptional gene regulation. We have previously established that nuclear overexpression of the RBP Musashi-2 (MSI2) during male germ cell maturation is detrimental to sperm cell development and fertility. Herein we determine the genes and pathways impacted by the upregulation of Msi2. Microarray analysis and qPCR confirmed differen…	2018-04	4	233	J Cell Physiol		http://www.ncbi.nlm.nih.gov/pubmed/28884822	Male; Spermatogenesis; Animals; Models, Biological; RNA, Messenger; Gene Expression Regulation; gametogenesis; Argonaute Proteins; Mice, Transgenic; RNA-Binding Proteins; MSI2; Proteome; RBP; spermatid; Spermatids; T-Box Domain Proteins; testes
2008	Steger, Klaus; Wilhelm, Jochen; Konrad, Lutz; Stalf, Thomas; Greb, Robert; Diemer, Thorsten; Kliesch, Sabine; Bergmann, Martin; Weidner, Wolfgang	Both protamine-1 to protamine-2 mRNA ratio and Bcl2 mRNA content in testicular spermatids and ejaculated spermatozoa discriminate between fertile and infertile men	Human Reproduction (Oxford, England)	10.1093/humrep/dem363		BACKGROUND: Human sperm contain similar amounts of protamine-1 (P1) and protamine-2 (P2). Although aberrant protamine ratios have been observed in infertile men, functional evidence is provided by protamine knockout mice exhibiting male infertility. As sperm DNA integrity is known to be linked with DNA fragmentation and apoptosis, we investigated whether the protamine ratio or Bcl2 content repres…	2008-01	1	23	Hum Reprod		http://www.ncbi.nlm.nih.gov/pubmed/18003625	Fertility; Humans; Infertility, Male; Male; Protamines; Spermatozoa; Female; Adult; Testis; RNA, Messenger; Proto-Oncogene Proteins c-bcl-2; Spermatids; Ejaculation; Middle Aged
2015	Gely-Pernot, Aurore; Raverdeau, Mathilde; Teletin, Marius; Vernet, Nadège; Féret, Betty; Klopfenstein, Muriel; Dennefeld, Christine; Davidson, Irwin; Benoit, Gérard; Mark, Manuel; Ghyselinck, Norbert B.	Retinoic Acid Receptors Control Spermatogonia Cell-Fate and Induce Expression of the SALL4A Transcription Factor	PLoS genetics	10.1371/journal.pgen.1005501		All-trans retinoic acid (ATRA) is instrumental to male germ cell differentiation, but its mechanism of action remains elusive. To address this question, we have analyzed the phenotypes of mice lacking, in spermatogonia, all rexinoid receptors (RXRA, RXRB and RXRG) or all ATRA receptors (RARA, RARB and RARG). We demonstrate that the combined ablation of RXRA and RXRB in spermatogonia recapitulates…	2015-10	10	11	PLoS Genet		http://www.ncbi.nlm.nih.gov/pubmed/26427057	Humans; Male; Spermatogenesis; Animals; Meiosis; Gene Expression Regulation, Developmental; Mice; Cell Differentiation; Transcription Factors; Tretinoin; DNA-Binding Proteins; Spermatogonia; Proto-Oncogene Proteins c-kit; Retinoid X Receptors; Sertoli Cells
2004	Shang, Enyuan; Salazar, Glicella; Crowley, Thomas E.; Wang, Xiang; Lopez, Rocio A.; Wang, Xiangyuan; Wolgemuth, Debra J.	Identification of unique, differentiation stage-specific patterns of expression of the bromodomain-containing genes Brd2, Brd3, Brd4, and Brdt in the mouse testis	Gene expression patterns: GEP	10.1016/j.modgep.2004.03.002		The bromodomain, an evolutionarily conserved motif that binds acetyl-lysine on histones, is found in many chromatin-associated proteins, transcription factors, and in nearly all known histone acetyltransferases. The BET subclass of bromodomain-containing proteins contains two bromodomains and one ET domain and consists of at least four members in mouse and human, Brd2, Brd3, Brd4, and Brdt. We is…	2004-09	5	4	Gene Expr Patterns		http://www.ncbi.nlm.nih.gov/pubmed/15261828	Male; Spermatogenesis; Animals; Gene Expression Regulation, Developmental; Mice; Testis; Protein-Serine-Threonine Kinases; Sequence Analysis, DNA; Base Sequence; Molecular Sequence Data; Transcription Factors; Nuclear Proteins; In Situ Hybridization; DNA, Complementary; Blotting, Northern; Chromosomal Proteins, Non-Histone; Oncogene Proteins, Fusion
2020	Wang, Gui-Shuan; Liang, Ajuan; Dai, Yu-Bing; Wu, Xiao-Long; Sun, Fei	Expression and localization of retinoid receptors in the testis of normal and infertile men	Molecular Reproduction and Development	10.1002/mrd.23412		Retinoic acid (RA), the active metabolite of vitamin A, is one of the most important factors regulating spermatogenesis. RA activates downstream pathways through its receptors (retinoic acid receptor alpha [RARA], retinoic acid receptor beta, and retinoic acid receptor gamma [RARG]) and retinoid X receptors (retinoid X receptor alpha [RXRA], retinoid X receptor beta [RXRB], and retinoid X recepto…	2020-09	9	87	Mol Reprod Dev		http://www.ncbi.nlm.nih.gov/pubmed/32770619	fertility; testis; gene expression; reproduction
2013	Papagiannouli, Fani	The internal structure of embryonic gonads and testis development in Drosophila melanogaster requires scrib, lgl and dlg activity in the soma	The International Journal of Developmental Biology	10.1387/ijdb.120087fp		Interest in the mechanism leading to the formation of the germline and its differentiation during Drosophila development, initiated even as soon as the first ever cloned tumour suppressor gene in Drosophila, the lethal (2) giant larvae (lgl), had been identified. Further work has shown that the lgl, as well as discs large-1 (dlg) and scribble (scrib) tumor suppressor genes code for scaffolding pr…	2013	1	57	Int J Dev Biol		http://www.ncbi.nlm.nih.gov/pubmed/23585349	Male; Animals; Testis; Cell Differentiation; Mutation; Tumor Suppressor Proteins; Membrane Proteins; Mesoderm; Drosophila melanogaster; Drosophila Proteins; Gonads; SOX9 Transcription Factor
2020	Xu, Chuanfei; Shah, Mujahid Ali; Mipam, TserangDonko; Wu, Shixin; Yi, Chuanping; Luo, Hui; Yuan, Meng; Chai, Zhixin; Zhao, Wangsheng; Cai, Xin	Bovid microRNAs involved in the process of spermatogonia differentiation into spermatocytes	International Journal of Biological Sciences	10.7150/ijbs.38232		The male infertility of cattleyak resulted from spermatogenic arrest has greatly restricted the effective utilization of the heterosis from crossbreeding of cattle and yak. Based on our previous studies, the significant divergences of the transcriptomic and proteomic sequencing between yak and cattleyak prompt us to investigate the critical roles of microRNAs in post-transcriptional regulation of…	2020	2	16	Int J Biol Sci		http://www.ncbi.nlm.nih.gov/pubmed/31929752	Male; Spermatogenesis; Animals; MicroRNAs; male infertility; Cattle; Cells, Cultured; Spermatogonia; cattleyak; microRNA profiling; Spermatocytes; spermatogenesis; STA-PUT
1996	Zhao, G. Q.; Hogan, B. L.	Evidence that mouse Bmp8a (Op2) and Bmp8b are duplicated genes that play a role in spermatogenesis and placental development	Mechanisms of Development	10.1016/0925-4773(96)00543-6		We have identified two highly conserved mouse genes encoding bone morphogenetic protein 8A (BMP8A/OP2) and 8B (BMP8B). The two loci are tightly linked on chromosome 4, suggesting that they arose through a recent gene duplication. Contrary to previous reports, neither gene is expressed in the early postimplantation mouse embryo (7.5-10.5 days post coitum) as judged by a variety of sensitive techni…	1996-07	2	57	Mech Dev		http://www.ncbi.nlm.nih.gov/pubmed/8843393	Male; Spermatogenesis; Animals; Female; Gene Expression Regulation, Developmental; Mice; Mice, Inbred C57BL; Testis; Amino Acid Sequence; Molecular Sequence Data; Multigene Family; Bone Morphogenetic Protein 2; Bone Morphogenetic Proteins; Hair Follicle; Placentation; Transforming Growth Factor beta
1996	Zhao, G. Q.; Deng, K.; Labosky, P. A.; Liaw, L.; Hogan, B. L.	The gene encoding bone morphogenetic protein 8B is required for the initiation and maintenance of spermatogenesis in the mouse	Genes & Development	10.1101/gad.10.13.1657		Bone morphogenetic protein 8B (BMP8B) is a member of the TGFbeta superfamily of growth factors. In the mouse, Bmp8b is expressed in male germ cells of the testis and trophoblast cells of the placenta, suggesting that it has a role in spermatogenesis and reproduction. To investigate these possibilities, we have generated mice with a targeted mutation in Bmp8b. Here, we show that homozygous Bmp8b(t…	1996-07-01	13	10	Genes Dev		http://www.ncbi.nlm.nih.gov/pubmed/8682296	Infertility, Male; Male; Spermatogenesis; Spermatozoa; Animals; Female; Gene Expression Regulation, Developmental; Mice; Mice, Inbred C57BL; Testis; RNA, Messenger; Proteins; Cell Differentiation; Sexual Maturation; Genes; Gene Targeting; Apoptosis; Cell Division; Mice, Mutant Strains; Homozygote; Sertoli Cells; Bone Morphogenetic Proteins; Growth Substances
2007	Escoffier, Jessica; Boisseau, Sylvie; Serres, Catherine; Chen, Chien-Chang; Kim, Daesoo; Stamboulian, Séverine; Shin, Hee-Sup; Campbell, Kevin P.; De Waard, Michel; Arnoult, Christophe	Expression, localization and functions in acrosome reaction and sperm motility of Ca(V)3.1 and Ca(V)3.2 channels in sperm cells: an evaluation from Ca(V)3.1 and Ca(V)3.2 deficient mice	Journal of Cellular Physiology	10.1002/jcp.21075		In spermatozoa, voltage-dependent calcium channels (VDCC) have been involved in different cellular functions like acrosome reaction (AR) and sperm motility. Multiple types of VDCC are present and their relative contribution is still a matter of debate. Based mostly on pharmacological studies, low-voltage-activated calcium channels (LVA-CC), responsible of the inward current in spermatocytes, were…	2007-09	3	212	J Cell Physiol	Expression, localization and functions in acrosome reaction and sperm motility of Ca(V)3.1 and Ca(V)3.2 channels in sperm cells
2019	Rebellato, Paola; Kaczynska, Dagmara; Kanatani, Shigeaki; Rayyes, Ibrahim Al; Zhang, Songbai; Villaescusa, Carlos; Falk, Anna; Arenas, Ernest; Hermanson, Ola; Louhivuori, Lauri; Uhlén, Per	The T-type Ca2+ Channel Cav3.2 Regulates Differentiation of Neural Progenitor Cells during Cortical Development via Caspase-3	Neuroscience	10.1016/j.neuroscience.2019.01.015		Here we report that the low-voltage-dependent T-type calcium (Ca2+) channel Cav3.2, encoded by the CACNA1H gene, regulates neuronal differentiation during early embryonic brain development through activating caspase-3. At the onset of neuronal differentiation, neural progenitor cells exhibited spontaneous Ca2+ activity. This activity strongly correlated with the upregulation of CACNA1H mRNA. Cell…	2019-03-15		402	Neuroscience		http://www.ncbi.nlm.nih.gov/pubmed/30677486	Animals; Gene Expression Regulation, Developmental; Mice, Inbred C57BL; Mice, Knockout; Cell Differentiation; Neural Stem Cells; Calcium Signaling; Cerebral Cortex; Calcium Channels, T-Type; Cacna1h; Caspase 3; caspase-3; Lateral Ventricles; neural differentiation; Neuroepithelial Cells; spontaneous Ca(2+) activity; T-type calcium channels
2015	Bishop, Brett; Ho, Kwok Ki; Tyler, Kim; Smith, Amanda; Bonilla, Sylvia; Leung, Yuk Fai; Ogas, Joe	The chromatin remodeler chd5 is necessary for proper head development during embryogenesis of Danio rerio	Biochimica Et Biophysica Acta	10.1016/j.bbagrm.2015.06.006		The chromatin remodeler CHD5 plays a critical role in tumor suppression and neurogenesis in mammals. CHD5 contributes to gene expression during neurogenesis, but there is still much to learn regarding how this class of remodelers contributes to differentiation and development. CHD5 remodelers are vertebrate-specific, raising the prospect that CHD5 plays one or more conserved roles in this phylum.…	2015-08	8	1849	Biochim Biophys Acta		http://www.ncbi.nlm.nih.gov/pubmed/26092436	Chromatin Assembly and Disassembly; Animals; Embryonic Development; Cell Differentiation; Animals, Genetically Modified; Zebrafish; Zebrafish Proteins; Head; Brain; Embryo, Nonmammalian; Neurogenesis; Adenosine Triphosphatases; ATP-dependent chromatin remodeling; Cartilage; CHD remodeler; DNA Helicases; Dopaminergic Neurons; Embryogenesis; Eye; Neural development
2014	Li, Wangzhi; Wu, Jie; Kim, Sang-Yong; Zhao, Ming; Hearn, Stephen A.; Zhang, Michael Q.; Meistrich, Marvin L.; Mills, Alea A.	Chd5 orchestrates chromatin remodelling during sperm development	Nature Communications	10.1038/ncomms4812		One of the most remarkable chromatin remodelling processes occurs during spermiogenesis, the post-meiotic phase of sperm development during which histones are replaced with sperm-specific protamines to repackage the genome into the highly compact chromatin structure of mature sperm. Here we identify Chromodomain helicase DNA binding protein 5 (Chd5) as a master regulator of the histone-to-protami…	2014-05-13		5	Nat Commun		http://www.ncbi.nlm.nih.gov/pubmed/24818823	Chromatin Assembly and Disassembly; Histones; Infertility, Male; Male; Protamines; Spermatogenesis; Spermatozoa; Animals; Mice; Testis; Chromatin; Chromosomal Proteins, Non-Histone; DNA Helicases; Acetylation; DNA Repair; Microscopy, Electron, Transmission
2008	Jones, Brendan; Su, Hui; Bhat, Audesh; Lei, Hong; Bajko, Jeffrey; Hevi, Sarah; Baltus, Gretchen A.; Kadam, Shilpa; Zhai, Huili; Valdez, Reginald; Gonzalo, Susana; Zhang, Yi; Li, En; Chen, Taiping	The histone H3K79 methyltransferase Dot1L is essential for mammalian development and heterochromatin structure	PLoS genetics	10.1371/journal.pgen.1000190		Dot1 is an evolutionarily conserved histone methyltransferase specific for lysine 79 of histone H3 (H3K79). In Saccharomyces cerevisiae, Dot1-mediated H3K79 methylation is associated with telomere silencing, meiotic checkpoint control, and DNA damage response. The biological function of H3K79 methylation in mammals, however, remains poorly understood. Using gene targeting, we generated mice defic…	2008-09-12	9	4	PLoS Genet		http://www.ncbi.nlm.nih.gov/pubmed/18787701	Histones; Animals; Female; Embryo, Mammalian; Mice; Mutation; Mice, Transgenic; Phenotype; Models, Genetic; Embryonic Stem Cells; Histone-Lysine N-Methyltransferase; Lysine; Methyltransferases; Aneuploidy; Centromere; Heterochromatin; Histone Methyltransferases; Protein Methyltransferases; Telomere
