# Supplementary material for: Predicting male fertility from the sperm methylome: application to 120 bulls with hundreds of artificial insemination records
Source: Clin Epigenetics. 2022 Apr 27;14:54. doi: 10.1186/s13148-022-01275-x (PMC9047354; doi:10.1186/s13148-022-01275-x)
Supplement: Supplementary file 8 — Additional file 8: Table S7. Listing the differentially methylated genes found in common with four human studies. [file 13148_2022_1275_MOESM8_ESM.xlsx]

## Sheet: Supplementary Table 7
Supplementary Table 7. Methylation status of 25 differentially methylated genes found in common with four human studies. The list of 139 genes differentially methylated between fertile and subfertile bulls and with gene names available was intersected with differentially methylated genes found during the four human studies. The methylation status in subfertile bulls, and in cases when compared to…
Gene	Methylation status in subfertile bulls	Urdinguio et al., 2015	Aston et al., 2015	Jenkins et al., 2016	Camprubi et al., 2016
PTPRN2	Hyper	Hyper	(not found)	Hypo	Hyper
INPP5A	Hyper	Hypo	NA	(not found)	(not found)
GMDS	Hyper	Hypo	(not found)	(not found)	Hyper
SORCS2	Hyper	Hypo	(not found)	(not found)	Hyper
SDK1	Hyper	Hyper	(not found)	(not found)	Hyper
ARHGEF10	Hyper	Hyper	(not found)	(not found)	(not found)
ARHGEF10L	Hypo	Hyper	(not found)	(not found)	(not found)
RARB	Hypo/Hyper	Hyper	(not found)	(not found)	(not found)
PADI2	Hyper	Hyper	(not found)	(not found)	(not found)
IQSEC1	Hyper	Hyper	(not found)	(not found)	(not found)
NFATC1	Hyper	Hypo	(not found)	(not found)	(not found)
RFTN1	Hyper	Hyper	(not found)	(not found)	(not found)
FOXN3	Hyper	Hypo	(not found)	(not found)	(not found)
EFCAB11	Hypo	Hypo	(not found)	(not found)	(not found)
FGFRL1	Hyper	Hyper	(not found)	(not found)	(not found)
FTCD	Hyper	Hyper	(not found)	(not found)	(not found)
TSPEAR	Hyper	Hyper	(not found)	(not found)	(not found)
MYOM2	Hypo	Hypo	(not found)	(not found)	(not found)
PWWP2B	Hyper	Hypo	(not found)	(not found)	(not found)
CDH17	Hyper	Hyper	(not found)	(not found)	(not found)
FGF18	Hyper	(not found)	NA	(not found)	(not found)
ADCY8	Hypo	(not found)	(not found)	(not found)	Hypo
ATP11A	Hyper	(not found)	(not found)	(not found)	Hypo/Hyper
FHOD3	Hypo	(not found)	(not found)	(not found)	Hyper
THBS2	Hyper	(not found)	(not found)	(not found)	Hyper
References:
Urdinguio RG, Bayón GF, Dmitrijeva M, Toraño EG, Bravo C, Fraga MF, et al. Aberrant DNA methylation patterns of spermatozoa in men with unexplained infertility. Hum Reprod Oxf Engl. 2015;30:1014–28.
Aston KI, Uren PJ, Jenkins TG, Horsager A, Cairns BR, Smith AD, et al. Aberrant sperm DNA methylation predicts male fertility status and embryo quality. Fertil Steril. 2015;104:1388-1397.e5
Jenkins TG, Aston KI, Meyer TD, Hotaling JM, Shamsi MB, Johnstone EB, et al. Decreased fecundity and sperm DNA methylation patterns. Fertil Steril. 2016;105:51-57.e1-3.
Camprubí C, Salas-Huetos A, Aiese-Cigliano R, Godo A, Pons M-C, Castellano G, et al. Spermatozoa from infertile patients exhibit differences of DNA methylation associated with spermatogenesis-related processes: an array-based analysis. Reprod Biomed Online. 2016;33:709–19
