# Supplementary material for: Predicting male fertility from the sperm methylome: application to 120 bulls with hundreds of artificial insemination records
Source: Clin Epigenetics. 2022 Apr 27;14:54. doi: 10.1186/s13148-022-01275-x (PMC9047354; doi:10.1186/s13148-022-01275-x)
Supplement: Supplementary file 9 — Additional file 9: Table S8. Listing the semen samples used for pyrosequencing validation. [file 13148_2022_1275_MOESM9_ESM.xlsx]

## Sheet: Supplementary_Table8
Supplementary Table 8. Samples used for the pyrosequencing validation
	ATG7	NPAS1	SORCS2	LBX1	PLXNB2
Fertile samples	1_7	1_7	1_5	1_5	1_5
	11_14	11_14	11_4	11_4	11_4
	2_22	2_22	2_17	2_17	2_17
	2_24	2_24	2_2	2_2	2_2
	3_16	3_16	2_6	2_6	2_6
	3_22	3_22	3_16	3_16	3_16
	5_21	5_21	5_21	5_21	5_21
	5_24	5_24	5_24	5_24	5_24
	6_15	6_15	6_15	6_15	6_15
	6_5	6_5	6_5	6_5	6_5
Subfertile samples	2_18	2_18	2_18	2_18	2_18
	2_21	2_21	2_21	2_21	2_21
	3_10	3_10	3_10	3_10	3_10
	3_20	3_20	3_14	3_14	3_14
	3_21	3_21	3_21	3_21	3_21
	3_7	3_7	3_4	3_4	3_4
	5_22	5_22	3_7	3_7	3_7
	6_12	6_12	6_12	6_12	6_12
	6_17	6_17	6_16	6_16	6_16
	6_9	6_9	6_9	6_9	6_9
