# Supplementary material for: Predicting male fertility from the sperm methylome: application to 120 bulls with hundreds of artificial insemination records
Source: Clin Epigenetics. 2022 Apr 27;14:54. doi: 10.1186/s13148-022-01275-x (PMC9047354; doi:10.1186/s13148-022-01275-x)
Supplement: Supplementary file 10 — Additional file 10: Table S9. Listing the primers used for pyrosequencing validation. [file 13148_2022_1275_MOESM10_ESM.xlsx]

## Sheet: Supplementary_Table9
Supplementary Table 9. Primers used for pyrosequencing validations. PCR reverse primers are all 5' biotinylated. Some primers overlap a CpG site. To avoid the biased amplification or elongation of the methylated/unmethylated allele, the underlined base, originally a C for forward and pyrosequencing primers and a G for reverse primer, has been mutated. CpGs numbering refers to Figure 6.
Gene	Genomic coordinates	PCR forward primer (5'-3')	PCR reverse primer (5'-3')	Size of the product (bp)	Pyrosequencing primer 1	CpGs analyzed with pyrosequencing primer 1	Pyrosequencing primer 2	CpGs analyzed with pyrosequencing primer 2
ATG7	22:55578363-55578477	AGGGGAGGAGGGATAGAAGG	AAACCCCATCTCTTTCCCCCAAC	115	AGGAGGGATAGAAGGGGT	#1-4
NPAS1	18:54093889-54094008	GGGGAGAAAGAAGATTTAGAAGATAG	ACCCCACCAAATCCTACTT	120	GAAAGAAGATTTAGAAGATAGT	#1-3	GGTTATTTGGTTTTA	#4-9
SORCS2	6:114068043-114068188	GGTTTGTTGTTTAGGTGTTTGTTTT	AAACTACCCTTTACCCACAAT	146	GTTTAGGTGTTTGTTTTTAGT	#1-4
LBX1	26:22035140-22035319	AGAAAGGTTTGAGTTAGGTTTTTTATAATA	AACCCAAAATACTAATAAACAAAAATCT	180	GGGGGTTTATTGTATT	#1-2	GGGGAGGGGGGTTATT	#4-6
PLXNB2	5:119641143:119641387	GGATAGTAGGAGGGTTAGGTAGAT	CCCCTTCTAACCCCTAAAAACCTAAA	245	TTTTTTTTAGGAGGG	#1-4
